# Supplementary material for: An integrative genome-wide transcriptome reveals that candesartan is neuroprotective and a candidate therapeutic for Alzheimer’s disease
Source: Alzheimers Res Ther. 2016 Jan 28;8:5. doi: 10.1186/s13195-015-0167-5 (PMC4731966; doi:10.1186/s13195-015-0167-5)
Supplement: Additional file 2: Table S2. — Differentially expressed genes in glutamate and glutamate + candesartan groups. Differentially expressed genes between glutamate versus glutamate + candesartan (spreadsheet #2) and between glutamate versus control (spreadsheet #3) and between candesartan versus control (spreadsheet #4). The common genes (spreadsheet #1) represent genes that are differentially expressed in both comparisons. There is a complete reversal of the effect of glutamate by candesartan on all the 501 genes in common. (XLSX 267 kb) [file 13195_2015_167_MOESM2_ESM.xlsx]

## Sheet: Common genes
Common genes differentialy expressed between Glutamate vs Control and Glutamate+Candesartan vs Glutamate
Affymetrix Transcript ID	p-value(Glutamate100uM vs. Ctrl)	Fold-Change(Glutamate100uM vs. Ctrl)	Fold-Change direction		gene_assignment	Gene Symbol		p-value(GlutamateCandesartan vs. Glutamate100uM)	Fold-Change(GlutamateCandesartan vs. Glutamate100uM)	Fold-Change direction
17878331	0.000365174	-3.74478	Glutamate100uM down vs Ctrl		NR_032273 // Mir384 // microRNA mir-384 // --- // 100314105	Mir384		2.68679e-05	5.8558	Glutamate+Candesartan up vs Glutamate100uM
17818441	3.78775e-05	-3.83341	Glutamate100uM down vs Ctrl		---			8.29816e-06	4.81151	Glutamate+Candesartan up vs Glutamate100uM
17600237	8.27741e-08	-3.67202	Glutamate100uM down vs Ctrl		---			1.26766e-08	4.65583	Glutamate+Candesartan up vs Glutamate100uM
17603871	0.00122758	-4.51526	Glutamate100uM down vs Ctrl		---			0.00141584	4.38739	Glutamate+Candesartan up vs Glutamate100uM
17608669	0.000984206	-4.19118	Glutamate100uM down vs Ctrl		---			0.00111998	4.09088	Glutamate+Candesartan up vs Glutamate100uM
17682315	0.000314415	-2.62002	Glutamate100uM down vs Ctrl		---			1.27618e-05	3.92458	Glutamate+Candesartan up vs Glutamate100uM
17600883	6.24855e-05	-2.74607	Glutamate100uM down vs Ctrl		---			4.98914e-06	3.70903	Glutamate+Candesartan up vs Glutamate100uM
17633541	4.77812e-05	-2.53013	Glutamate100uM down vs Ctrl		---			1.81177e-06	3.63661	Glutamate+Candesartan up vs Glutamate100uM
17683791	3.34875e-06	-2.36349	Glutamate100uM down vs Ctrl		NM_001110763 // Tmem163 // transmembrane protein 163 // 13q12 // 360839 /// ENSRNOT0000	Tmem163		5.4413e-08	3.53346	Glutamate+Candesartan up vs Glutamate100uM
17878333	7.6624e-08	-2.02646	Glutamate100uM down vs Ctrl		NR_031772 // Mir325 // microRNA mir-325 // --- // 100313970	Mir325		1.07934e-10	3.50495	Glutamate+Candesartan up vs Glutamate100uM
17818645	0.00404604	-2.24923	Glutamate100uM down vs Ctrl		---			0.00015293	3.46183	Glutamate+Candesartan up vs Glutamate100uM
17603635	2.21804e-05	-3.33952	Glutamate100uM down vs Ctrl		---			1.74389e-05	3.4423	Glutamate+Candesartan up vs Glutamate100uM
17869465	4.6342e-08	-5.62974	Glutamate100uM down vs Ctrl		---			1.75955e-06	3.43861	Glutamate+Candesartan up vs Glutamate100uM
17603393	0.002663	-2.95756	Glutamate100uM down vs Ctrl		---			0.00107187	3.42134	Glutamate+Candesartan up vs Glutamate100uM
17603449	0.000361875	-2.76809	Glutamate100uM down vs Ctrl		---			8.86818e-05	3.31182	Glutamate+Candesartan up vs Glutamate100uM
17783183	0.0277169	-4.22353	Glutamate100uM down vs Ctrl		---			0.0595106	3.31146	Glutamate+Candesartan up vs Glutamate100uM
17722680	1.95995e-06	-2.92429	Glutamate100uM down vs Ctrl		---			6.90017e-07	3.26975	Glutamate+Candesartan up vs Glutamate100uM
17605465	0.000275544	-3.77737	Glutamate100uM down vs Ctrl		---			0.000806127	3.20334	Glutamate+Candesartan up vs Glutamate100uM
17607723	0.000119471	-2.24951	Glutamate100uM down vs Ctrl		---			4.76707e-06	3.11158	Glutamate+Candesartan up vs Glutamate100uM
17609141	0.000119471	-2.24951	Glutamate100uM down vs Ctrl		---			4.76707e-06	3.11158	Glutamate+Candesartan up vs Glutamate100uM
17818439	0.000292107	-2.48488	Glutamate100uM down vs Ctrl		---			4.11736e-05	3.10804	Glutamate+Candesartan up vs Glutamate100uM
17634958	5.0677e-06	-3.71678	Glutamate100uM down vs Ctrl		---			2.24534e-05	3.09439	Glutamate+Candesartan up vs Glutamate100uM
17609309	0.000720862	-3.34894	Glutamate100uM down vs Ctrl		---			0.00122099	3.09027	Glutamate+Candesartan up vs Glutamate100uM
17609365	0.00627961	-2.152	Glutamate100uM down vs Ctrl		---			0.000412724	3.06396	Glutamate+Candesartan up vs Glutamate100uM
17878258	2.4177e-07	-3.21178	Glutamate100uM down vs Ctrl		NR_031947 // Mir421 // microRNA mir-421 // --- // 100314066	Mir421		4.40604e-07	3.01585	Glutamate+Candesartan up vs Glutamate100uM
17603637	2.95613e-05	-3.00588	Glutamate100uM down vs Ctrl		---			2.89877e-05	3.01269	Glutamate+Candesartan up vs Glutamate100uM
17800100	0.019128	-3.64745	Glutamate100uM down vs Ctrl		---			0.039981	3.00919	Glutamate+Candesartan up vs Glutamate100uM
17604665	0.000303816	-2.91379	Glutamate100uM down vs Ctrl		---			0.000249875	2.98772	Glutamate+Candesartan up vs Glutamate100uM
17603367	9.57499e-05	-2.41265	Glutamate100uM down vs Ctrl		---			1.23508e-05	2.98603	Glutamate+Candesartan up vs Glutamate100uM
17645066	3.38477e-06	-3.00247	Glutamate100uM down vs Ctrl		---			4.08641e-06	2.9429	Glutamate+Candesartan up vs Glutamate100uM
17607661	8.88954e-05	-2.10181	Glutamate100uM down vs Ctrl		---			2.40815e-06	2.93152	Glutamate+Candesartan up vs Glutamate100uM
17609079	8.88954e-05	-2.10181	Glutamate100uM down vs Ctrl		---			2.40815e-06	2.93152	Glutamate+Candesartan up vs Glutamate100uM
17608443	4.63274e-05	-2.85009	Glutamate100uM down vs Ctrl		---			3.62075e-05	2.93059	Glutamate+Candesartan up vs Glutamate100uM
17607725	0.000574723	-3.93402	Glutamate100uM down vs Ctrl		---			0.00372927	2.88661	Glutamate+Candesartan up vs Glutamate100uM
17609143	0.000574723	-3.93402	Glutamate100uM down vs Ctrl		---			0.00372927	2.88661	Glutamate+Candesartan up vs Glutamate100uM
17607695	0.000893655	-2.09949	Glutamate100uM down vs Ctrl		---			4.35015e-05	2.87322	Glutamate+Candesartan up vs Glutamate100uM
17609113	0.000893655	-2.09949	Glutamate100uM down vs Ctrl		---			4.35015e-05	2.87322	Glutamate+Candesartan up vs Glutamate100uM
17607667	0.000365327	-2.37146	Glutamate100uM down vs Ctrl		---			7.56213e-05	2.81447	Glutamate+Candesartan up vs Glutamate100uM
17609085	0.000365327	-2.37146	Glutamate100uM down vs Ctrl		---			7.56213e-05	2.81447	Glutamate+Candesartan up vs Glutamate100uM
17603639	4.05813e-06	-2.84574	Glutamate100uM down vs Ctrl		---			4.52598e-06	2.81424	Glutamate+Candesartan up vs Glutamate100uM
17633545	0.00176234	-2.03445	Glutamate100uM down vs Ctrl		---			8.24322e-05	2.8095	Glutamate+Candesartan up vs Glutamate100uM
17851148	0.0443477	-3.39145	Glutamate100uM down vs Ctrl		---			0.0838412	2.78782	Glutamate+Candesartan up vs Glutamate100uM
17605451	9.35258e-07	-2.40744	Glutamate100uM down vs Ctrl		---			1.81138e-07	2.78204	Glutamate+Candesartan up vs Glutamate100uM
17604293	4.09704e-06	-2.88133	Glutamate100uM down vs Ctrl		---			5.79788e-06	2.78069	Glutamate+Candesartan up vs Glutamate100uM
17818611	0.000155197	-2.05452	Glutamate100uM down vs Ctrl		---			5.73646e-06	2.77244	Glutamate+Candesartan up vs Glutamate100uM
17607659	0.000295531	-2.25157	Glutamate100uM down vs Ctrl		---			4.03468e-05	2.75868	Glutamate+Candesartan up vs Glutamate100uM
17609077	0.000295531	-2.25157	Glutamate100uM down vs Ctrl		---			4.03468e-05	2.75868	Glutamate+Candesartan up vs Glutamate100uM
17878260	4.7471e-07	-2.55966	Glutamate100uM down vs Ctrl		NR_032135 // Mir374 // microRNA mir-374 // --- // 100314088	Mir374		2.29129e-07	2.7328	Glutamate+Candesartan up vs Glutamate100uM
17604021	0.000415431	-2.6087	Glutamate100uM down vs Ctrl		---			0.00028284	2.72986	Glutamate+Candesartan up vs Glutamate100uM
17602181	0.00539612	-2.6439	Glutamate100uM down vs Ctrl		---			0.00443817	2.7255	Glutamate+Candesartan up vs Glutamate100uM
17600231	0.0009948	-2.21202	Glutamate100uM down vs Ctrl		---			0.000149699	2.71784	Glutamate+Candesartan up vs Glutamate100uM
17872484	0.000158237	-2.50285	Glutamate100uM down vs Ctrl		---			7.38384e-05	2.7158	Glutamate+Candesartan up vs Glutamate100uM
17604071	0.00126813	-2.67307	Glutamate100uM down vs Ctrl		---			0.0011273	2.71505	Glutamate+Candesartan up vs Glutamate100uM
17603451	0.000392053	-2.68457	Glutamate100uM down vs Ctrl		---			0.00036899	2.7042	Glutamate+Candesartan up vs Glutamate100uM
17633543	0.000568551	-2.83489	Glutamate100uM down vs Ctrl		---			0.000828553	2.7002	Glutamate+Candesartan up vs Glutamate100uM
17719007	0.0132992	-2.39304	Glutamate100uM down vs Ctrl		---			0.00632272	2.69933	Glutamate+Candesartan up vs Glutamate100uM
17878974	8.3046e-06	-2.35385	Glutamate100uM down vs Ctrl		ENSRNOT00000003300 // Rab9b // RAB9B, member RAS oncogene family // Xq35 // 367915	Rab9b		1.86728e-06	2.69302	Glutamate+Candesartan up vs Glutamate100uM
17722652	4.39402e-06	-3.38129	Glutamate100uM down vs Ctrl		NM_001014780 // Pcdhb6 // protocadherin beta 6 // 18p11 // 291653	Pcdhb6		3.37803e-05	2.69216	Glutamate+Candesartan up vs Glutamate100uM
17609333	0.00503916	-2.12279	Glutamate100uM down vs Ctrl		---			0.00072498	2.68991	Glutamate+Candesartan up vs Glutamate100uM
17680319	6.24632e-07	-2.21061	Glutamate100uM down vs Ctrl		NM_001007678 // Rabif // RAB interacting factor // 13q13 // 304807 /// ENSRNOT000000058	Rabif		5.82027e-08	2.68031	Glutamate+Candesartan up vs Glutamate100uM
17600207	2.43659e-06	-2.97226	Glutamate100uM down vs Ctrl		---			7.6422e-06	2.64791	Glutamate+Candesartan up vs Glutamate100uM
17603429	0.000219974	-2.33702	Glutamate100uM down vs Ctrl		---			6.7587e-05	2.63693	Glutamate+Candesartan up vs Glutamate100uM
17782472	0.000228862	-2.4531	Glutamate100uM down vs Ctrl		NR_032737 // Mir490 // microRNA mir-490 // --- // 100314208	Mir490		0.000117357	2.63463	Glutamate+Candesartan up vs Glutamate100uM
17607691	0.000138232	-2.4202	Glutamate100uM down vs Ctrl		---			6.10699e-05	2.63174	Glutamate+Candesartan up vs Glutamate100uM
17609109	0.000138232	-2.4202	Glutamate100uM down vs Ctrl		---			6.10699e-05	2.63174	Glutamate+Candesartan up vs Glutamate100uM
17603675	1.19763e-05	-3.08574	Glutamate100uM down vs Ctrl		---			5.29683e-05	2.62437	Glutamate+Candesartan up vs Glutamate100uM
17603759	0.0110727	-2.19992	Glutamate100uM down vs Ctrl		---			0.00346733	2.59451	Glutamate+Candesartan up vs Glutamate100uM
17609351	5.70785e-05	-2.65565	Glutamate100uM down vs Ctrl		---			7.26583e-05	2.58927	Glutamate+Candesartan up vs Glutamate100uM
17808484	6.09263e-09	-2.31155	Glutamate100uM down vs Ctrl		---			1.51248e-09	2.57611	Glutamate+Candesartan up vs Glutamate100uM
17714888	0.000590556	-2.82479	Glutamate100uM down vs Ctrl		NR_031800 // Mirlet7a-1 // microRNA let-7a-1 // --- // 100314213	Mirlet7a-1		0.00121607	2.57472	Glutamate+Candesartan up vs Glutamate100uM
17603423	0.00431472	-2.01583	Glutamate100uM down vs Ctrl		---			0.000499783	2.56633	Glutamate+Candesartan up vs Glutamate100uM
17604389	4.3899e-05	-2.90832	Glutamate100uM down vs Ctrl		---			0.000138066	2.56307	Glutamate+Candesartan up vs Glutamate100uM
17818495	9.28433e-05	-2.22795	Glutamate100uM down vs Ctrl		---			2.06429e-05	2.56204	Glutamate+Candesartan up vs Glutamate100uM
17604381	5.26255e-05	-2.04196	Glutamate100uM down vs Ctrl		---			4.08188e-06	2.52792	Glutamate+Candesartan up vs Glutamate100uM
17605463	0.00225829	-2.42885	Glutamate100uM down vs Ctrl		---			0.00168469	2.52115	Glutamate+Candesartan up vs Glutamate100uM
17603333	5.21905e-05	-2.89258	Glutamate100uM down vs Ctrl		---			0.000205708	2.48752	Glutamate+Candesartan up vs Glutamate100uM
17603447	0.00109742	-2.45326	Glutamate100uM down vs Ctrl		---			0.00107227	2.46003	Glutamate+Candesartan up vs Glutamate100uM
17607291	0.00283681	-2.34752	Glutamate100uM down vs Ctrl		---			0.00198408	2.4555	Glutamate+Candesartan up vs Glutamate100uM
17607383	0.00419331	-2.15706	Glutamate100uM down vs Ctrl		---			0.00144535	2.45147	Glutamate+Candesartan up vs Glutamate100uM
17603621	0.00114223	-3.05298	Glutamate100uM down vs Ctrl		---			0.00562435	2.42344	Glutamate+Candesartan up vs Glutamate100uM
17604013	3.50535e-05	-2.88156	Glutamate100uM down vs Ctrl		---			0.000179428	2.42087	Glutamate+Candesartan up vs Glutamate100uM
17609331	6.19307e-06	-2.35557	Glutamate100uM down vs Ctrl		---			4.51538e-06	2.42035	Glutamate+Candesartan up vs Glutamate100uM
17604023	0.000223786	-2.53181	Glutamate100uM down vs Ctrl		---			0.000349544	2.41348	Glutamate+Candesartan up vs Glutamate100uM
17880509	0.00179894	-2.50297	Glutamate100uM down vs Ctrl		---			0.00243978	2.40783	Glutamate+Candesartan up vs Glutamate100uM
17608807	0.00273198	-2.1973	Glutamate100uM down vs Ctrl		---			0.00125408	2.40554	Glutamate+Candesartan up vs Glutamate100uM
17748642	0.000450287	-2.22978	Glutamate100uM down vs Ctrl		NR_037350 // Mir3597-1 // microRNA mir-3597-1 // --- // 100526581	Mir3597-1		0.000221136	2.39438	Glutamate+Candesartan up vs Glutamate100uM
17603331	8.2802e-05	-3.4384	Glutamate100uM down vs Ctrl		---			0.00146731	2.38981	Glutamate+Candesartan up vs Glutamate100uM
17600235	0.00158642	-2.17491	Glutamate100uM down vs Ctrl		---			0.000678404	2.3848	Glutamate+Candesartan up vs Glutamate100uM
17603465	0.00186661	-2.00305	Glutamate100uM down vs Ctrl		---			0.000345523	2.37221	Glutamate+Candesartan up vs Glutamate100uM
17600161	1.96158e-07	-2.44809	Glutamate100uM down vs Ctrl		---			2.90858e-07	2.3714	Glutamate+Candesartan up vs Glutamate100uM
17603435	0.000884596	-2.23672	Glutamate100uM down vs Ctrl		---			0.000510563	2.37057	Glutamate+Candesartan up vs Glutamate100uM
17736644	0.0336371	-2.44975	Glutamate100uM down vs Ctrl		---			0.0398464	2.36589	Glutamate+Candesartan up vs Glutamate100uM
17667416	4.17081e-06	-2.51226	Glutamate100uM down vs Ctrl		NM_001047102 // Cadm2 // cell adhesion molecule 2 // 11p12 // 360687 /// ENSRNOT0000004	Cadm2		8.30435e-06	2.36428	Glutamate+Candesartan up vs Glutamate100uM
17603329	2.47469e-06	-2.49015	Glutamate100uM down vs Ctrl		---			4.60605e-06	2.36028	Glutamate+Candesartan up vs Glutamate100uM
17818437	0.00142418	-2.01084	Glutamate100uM down vs Ctrl		---			0.000281567	2.35746	Glutamate+Candesartan up vs Glutamate100uM
17600253	0.0136007	-2.31698	Glutamate100uM down vs Ctrl		---			0.0124595	2.34899	Glutamate+Candesartan up vs Glutamate100uM
17673249	0.00843955	-2.25747	Glutamate100uM down vs Ctrl		---			0.00660587	2.33595	Glutamate+Candesartan up vs Glutamate100uM
17605501	4.35616e-06	-2.25633	Glutamate100uM down vs Ctrl		---			3.1721e-06	2.31484	Glutamate+Candesartan up vs Glutamate100uM
17600233	0.00968089	-2.36389	Glutamate100uM down vs Ctrl		---			0.0112747	2.31022	Glutamate+Candesartan up vs Glutamate100uM
17603809	3.7826e-05	-3.03268	Glutamate100uM down vs Ctrl		---			0.000466923	2.30213	Glutamate+Candesartan up vs Glutamate100uM
17605453	3.84751e-08	-2.31337	Glutamate100uM down vs Ctrl		---			4.12888e-08	2.30118	Glutamate+Candesartan up vs Glutamate100uM
17605313	0.00230095	-2.08438	Glutamate100uM down vs Ctrl		---			0.000925471	2.29706	Glutamate+Candesartan up vs Glutamate100uM
17603473	0.0143388	-2.04575	Glutamate100uM down vs Ctrl		---			0.00609513	2.29575	Glutamate+Candesartan up vs Glutamate100uM
17603323	6.96928e-06	-2.01585	Glutamate100uM down vs Ctrl		---			1.21224e-06	2.29503	Glutamate+Candesartan up vs Glutamate100uM
17605455	0.00150419	-3.22236	Glutamate100uM down vs Ctrl		---			0.013396	2.29162	Glutamate+Candesartan up vs Glutamate100uM
17600215	0.00844505	-2.741	Glutamate100uM down vs Ctrl		---			0.0238667	2.29039	Glutamate+Candesartan up vs Glutamate100uM
17604369	2.8604e-06	-2.2615	Glutamate100uM down vs Ctrl		---			2.54759e-06	2.2824	Glutamate+Candesartan up vs Glutamate100uM
17605319	0.000100068	-3.08085	Glutamate100uM down vs Ctrl		---			0.00134511	2.27098	Glutamate+Candesartan up vs Glutamate100uM
17707754	0.0168868	-2.21203	Glutamate100uM down vs Ctrl		---			0.0144453	2.26601	Glutamate+Candesartan up vs Glutamate100uM
17604303	0.00266153	-2.66205	Glutamate100uM down vs Ctrl		---			0.00853753	2.25902	Glutamate+Candesartan up vs Glutamate100uM
17603477	1.76987e-06	-2.70375	Glutamate100uM down vs Ctrl		---			1.42496e-05	2.24724	Glutamate+Candesartan up vs Glutamate100uM
17603633	3.03533e-05	-2.74152	Glutamate100uM down vs Ctrl		---			0.000229563	2.23986	Glutamate+Candesartan up vs Glutamate100uM
17603467	0.000325723	-2.13978	Glutamate100uM down vs Ctrl		---			0.00021105	2.22711	Glutamate+Candesartan up vs Glutamate100uM
17603363	0.000278116	-2.13304	Glutamate100uM down vs Ctrl		---			0.000177806	2.22152	Glutamate+Candesartan up vs Glutamate100uM
17607663	0.0099657	-2.14222	Glutamate100uM down vs Ctrl		---			0.00764208	2.21992	Glutamate+Candesartan up vs Glutamate100uM
17609081	0.0099657	-2.14222	Glutamate100uM down vs Ctrl		---			0.00764208	2.21992	Glutamate+Candesartan up vs Glutamate100uM
17609379	1.85187e-06	-2.26745	Glutamate100uM down vs Ctrl		---			2.49688e-06	2.21544	Glutamate+Candesartan up vs Glutamate100uM
17732171	2.67933e-06	-2.24785	Glutamate100uM down vs Ctrl		---			3.36587e-06	2.20832	Glutamate+Candesartan up vs Glutamate100uM
17607525	3.33281e-05	-3.0655	Glutamate100uM down vs Ctrl		---			0.000703708	2.20153	Glutamate+Candesartan up vs Glutamate100uM
17608943	3.33281e-05	-3.0655	Glutamate100uM down vs Ctrl		---			0.000703708	2.20153	Glutamate+Candesartan up vs Glutamate100uM
17600621	0.0117739	-2.51201	Glutamate100uM down vs Ctrl		---			0.0259925	2.19957	Glutamate+Candesartan up vs Glutamate100uM
17610135	0.0117739	-2.51201	Glutamate100uM down vs Ctrl		---			0.0259925	2.19957	Glutamate+Candesartan up vs Glutamate100uM
17711584	0.000102389	-3.67556	Glutamate100uM down vs Ctrl		---			0.0049207	2.19847	Glutamate+Candesartan up vs Glutamate100uM
17670721	0.00164448	-2.36228	Glutamate100uM down vs Ctrl		---			0.00308044	2.19441	Glutamate+Candesartan up vs Glutamate100uM
17639779	0.000731437	-2.41652	Glutamate100uM down vs Ctrl		---			0.00180393	2.18664	Glutamate+Candesartan up vs Glutamate100uM
17843657	0.00798888	-2.50261	Glutamate100uM down vs Ctrl		---			0.0191163	2.18488	Glutamate+Candesartan up vs Glutamate100uM
17850947	0.0212768	-2.16682	Glutamate100uM down vs Ctrl		---			0.0203258	2.18254	Glutamate+Candesartan up vs Glutamate100uM
17600665	0.000287985	-2.26307	Glutamate100uM down vs Ctrl		---			0.000421184	2.18182	Glutamate+Candesartan up vs Glutamate100uM
17610179	0.000287985	-2.26307	Glutamate100uM down vs Ctrl		---			0.000421184	2.18182	Glutamate+Candesartan up vs Glutamate100uM
17603975	1.35036e-06	-2.47867	Glutamate100uM down vs Ctrl		---			6.5185e-06	2.17941	Glutamate+Candesartan up vs Glutamate100uM
17603681	0.00108821	-2.47047	Glutamate100uM down vs Ctrl		---			0.00316944	2.17864	Glutamate+Candesartan up vs Glutamate100uM
17721470	3.53938e-05	-2.04373	Glutamate100uM down vs Ctrl		---			1.5643e-05	2.1774	Glutamate+Candesartan up vs Glutamate100uM
17722678	7.23503e-10	-2.67289	Glutamate100uM down vs Ctrl		XM_001065373 // Pcdhb19 // protocadherin beta 19 // 18p11 // 548106 /// ENSRNOT00000060	Pcdhb19		1.05832e-08	2.17706	Glutamate+Candesartan up vs Glutamate100uM
17607701	0.000160928	-2.42965	Glutamate100uM down vs Ctrl		---			0.000497822	2.17333	Glutamate+Candesartan up vs Glutamate100uM
17609119	0.000160928	-2.42965	Glutamate100uM down vs Ctrl		---			0.000497822	2.17333	Glutamate+Candesartan up vs Glutamate100uM
17603651	0.000436426	-2.17357	Glutamate100uM down vs Ctrl		---			0.000437386	2.17312	Glutamate+Candesartan up vs Glutamate100uM
17603593	0.0389013	-2.27271	Glutamate100uM down vs Ctrl		---			0.0491564	2.17061	Glutamate+Candesartan up vs Glutamate100uM
17604647	0.000741846	-3.00081	Glutamate100uM down vs Ctrl		---			0.00814359	2.17048	Glutamate+Candesartan up vs Glutamate100uM
17604947	4.30999e-05	-3.03461	Glutamate100uM down vs Ctrl		---			0.000956004	2.16518	Glutamate+Candesartan up vs Glutamate100uM
17604763	0.00335325	-2.06324	Glutamate100uM down vs Ctrl		---			0.00218037	2.16239	Glutamate+Candesartan up vs Glutamate100uM
17784281	0.0295589	-2.00463	Glutamate100uM down vs Ctrl		---			0.0185995	2.15177	Glutamate+Candesartan up vs Glutamate100uM
17607295	2.94439e-05	-2.34741	Glutamate100uM down vs Ctrl		---			8.13046e-05	2.14922	Glutamate+Candesartan up vs Glutamate100uM
17842136	3.92359e-05	-2.37905	Glutamate100uM down vs Ctrl		---			0.000123399	2.14828	Glutamate+Candesartan up vs Glutamate100uM
17603335	8.84825e-05	-2.87491	Glutamate100uM down vs Ctrl		---			0.00128258	2.14733	Glutamate+Candesartan up vs Glutamate100uM
17609389	3.52551e-05	-2.70667	Glutamate100uM down vs Ctrl		---			0.000371448	2.14649	Glutamate+Candesartan up vs Glutamate100uM
17874629	0.0348247	-2.16221	Glutamate100uM down vs Ctrl		---			0.0363416	2.14585	Glutamate+Candesartan up vs Glutamate100uM
17603629	0.00113965	-2.02108	Glutamate100uM down vs Ctrl		---			0.000608915	2.14469	Glutamate+Candesartan up vs Glutamate100uM
17615739	0.000660643	-3.056	Glutamate100uM down vs Ctrl		---			0.00917203	2.13947	Glutamate+Candesartan up vs Glutamate100uM
17604767	0.000420402	-2.50964	Glutamate100uM down vs Ctrl		---			0.00181824	2.13946	Glutamate+Candesartan up vs Glutamate100uM
17715716	0.00675241	-2.40216	Glutamate100uM down vs Ctrl		---			0.0151905	2.13661	Glutamate+Candesartan up vs Glutamate100uM
17864230	3.10767e-07	-2.2283	Glutamate100uM down vs Ctrl		---			5.60469e-07	2.13519	Glutamate+Candesartan up vs Glutamate100uM
17736575	0.000386447	-2.56662	Glutamate100uM down vs Ctrl		---			0.00209279	2.1299	Glutamate+Candesartan up vs Glutamate100uM
17808966	0.00262685	-2.34945	Glutamate100uM down vs Ctrl		---			0.00586506	2.1284	Glutamate+Candesartan up vs Glutamate100uM
17603757	0.000173136	-3.052	Glutamate100uM down vs Ctrl		---			0.00359365	2.12171	Glutamate+Candesartan up vs Glutamate100uM
17604305	2.83365e-05	-2.42191	Glutamate100uM down vs Ctrl		---			0.000129409	2.11708	Glutamate+Candesartan up vs Glutamate100uM
17625941	3.90484e-05	-3.34389	Glutamate100uM down vs Ctrl		---			0.00215323	2.1049	Glutamate+Candesartan up vs Glutamate100uM
17722682	2.11128e-07	-2.16653	Glutamate100uM down vs Ctrl		NM_001109395 // Pcdhb20 // protocadherin beta 20 // 18p11 // 680203 /// ENSRNOT00000048	Pcdhb20		3.2703e-07	2.1014	Glutamate+Candesartan up vs Glutamate100uM
17607431	0.000356745	-2.48139	Glutamate100uM down vs Ctrl		---			0.00171508	2.10091	Glutamate+Candesartan up vs Glutamate100uM
17603875	0.000486985	-2.63451	Glutamate100uM down vs Ctrl		---			0.00348081	2.10046	Glutamate+Candesartan up vs Glutamate100uM
17832377	0.00213212	-2.5239	Glutamate100uM down vs Ctrl		---			0.00890368	2.0981	Glutamate+Candesartan up vs Glutamate100uM
17603505	0.00772934	-2.15764	Glutamate100uM down vs Ctrl		---			0.00964275	2.09663	Glutamate+Candesartan up vs Glutamate100uM
17602739	0.00265809	-2.91334	Glutamate100uM down vs Ctrl		---			0.0228656	2.09447	Glutamate+Candesartan up vs Glutamate100uM
17609335	0.0230342	-2.01301	Glutamate100uM down vs Ctrl		---			0.0177065	2.09146	Glutamate+Candesartan up vs Glutamate100uM
17835283	9.28887e-05	-2.16263	Glutamate100uM down vs Ctrl		NR_031778 // Mir331 // microRNA mir-331 // --- // 100313975	Mir331		0.000138593	2.09066	Glutamate+Candesartan up vs Glutamate100uM
17609217	0.000899782	-2.11906	Glutamate100uM down vs Ctrl		---			0.0010439	2.08862	Glutamate+Candesartan up vs Glutamate100uM
17600459	4.22054e-05	-3.83447	Glutamate100uM down vs Ctrl		---			0.00501433	2.08821	Glutamate+Candesartan up vs Glutamate100uM
17604089	0.000142282	-2.07439	Glutamate100uM down vs Ctrl		---			0.000132249	2.08702	Glutamate+Candesartan up vs Glutamate100uM
17602995	5.19254e-07	-2.50153	Glutamate100uM down vs Ctrl		---			5.22077e-06	2.0859	Glutamate+Candesartan up vs Glutamate100uM
17600239	7.88686e-05	-2.2066	Glutamate100uM down vs Ctrl		---			0.000152702	2.08553	Glutamate+Candesartan up vs Glutamate100uM
17725410	0.0137034	-2.21539	Glutamate100uM down vs Ctrl		---			0.020985	2.07927	Glutamate+Candesartan up vs Glutamate100uM
17603337	7.13221e-05	-2.5817	Glutamate100uM down vs Ctrl		---			0.000653388	2.079	Glutamate+Candesartan up vs Glutamate100uM
17866902	7.77925e-05	-2.29942	Glutamate100uM down vs Ctrl		NM_031743 // Slc24a2 // solute carrier family 24 (sodium/potassium/calcium exchanger),	Slc24a2		0.000249	2.07426	Glutamate+Candesartan up vs Glutamate100uM
17600267	9.00768e-07	-2.1569	Glutamate100uM down vs Ctrl		---			1.65729e-06	2.06566	Glutamate+Candesartan up vs Glutamate100uM
17700130	1.39677e-05	-2.35471	Glutamate100uM down vs Ctrl		---			6.8333e-05	2.06389	Glutamate+Candesartan up vs Glutamate100uM
17712437	0.00103984	-2.51672	Glutamate100uM down vs Ctrl		---			0.00557889	2.06245	Glutamate+Candesartan up vs Glutamate100uM
17603483	0.00029533	-2.07442	Glutamate100uM down vs Ctrl		---			0.000323012	2.05837	Glutamate+Candesartan up vs Glutamate100uM
17606125	1.81704e-05	-2.03908	Glutamate100uM down vs Ctrl		---			1.64976e-05	2.05361	Glutamate+Candesartan up vs Glutamate100uM
17604291	7.79316e-07	-2.41392	Glutamate100uM down vs Ctrl		---			6.46426e-06	2.05162	Glutamate+Candesartan up vs Glutamate100uM
17605437	0.00791256	-2.06465	Glutamate100uM down vs Ctrl		---			0.00848899	2.0469	Glutamate+Candesartan up vs Glutamate100uM
17600163	3.0206e-06	-2.14029	Glutamate100uM down vs Ctrl		---			5.67208e-06	2.04499	Glutamate+Candesartan up vs Glutamate100uM
17628463	0.000414544	-3.29381	Glutamate100uM down vs Ctrl		---			0.0134206	2.04485	Glutamate+Candesartan up vs Glutamate100uM
17634466	5.50866e-06	-2.05696	Glutamate100uM down vs Ctrl		---			6.07048e-06	2.04283	Glutamate+Candesartan up vs Glutamate100uM
17608657	0.00346029	-2.1077	Glutamate100uM down vs Ctrl		---			0.00458115	2.04263	Glutamate+Candesartan up vs Glutamate100uM
17603649	3.79555e-06	-2.28353	Glutamate100uM down vs Ctrl		---			1.64844e-05	2.04002	Glutamate+Candesartan up vs Glutamate100uM
17604085	0.00102849	-2.15059	Glutamate100uM down vs Ctrl		---			0.00180048	2.03369	Glutamate+Candesartan up vs Glutamate100uM
17686833	0.00778865	-2.24769	Glutamate100uM down vs Ctrl		NM_001000533 // Olr1581 // olfactory receptor 1581 // 13q24 // 364054 /// ENSRNOT000000	Olr1581		0.0170014	2.02011	Glutamate+Candesartan up vs Glutamate100uM
17609395	4.22309e-06	-2.58591	Glutamate100uM down vs Ctrl		---			8.25117e-05	2.01119	Glutamate+Candesartan up vs Glutamate100uM
17659799	7.25808e-05	-2.04638	Glutamate100uM down vs Ctrl		---			9.10193e-05	2.01062	Glutamate+Candesartan up vs Glutamate100uM
17605367	0.033558	-2.25884	Glutamate100uM down vs Ctrl		---			0.0628269	2.0064	Glutamate+Candesartan up vs Glutamate100uM
17603929	0.00674069	-2.05563	Glutamate100uM down vs Ctrl		---			0.00834394	2.00414	Glutamate+Candesartan up vs Glutamate100uM
17607465	1.36582e-07	-2.23322	Glutamate100uM down vs Ctrl		---			6.58018e-07	2.00355	Glutamate+Candesartan up vs Glutamate100uM
17732408	1.00848e-05	2.33453	Glutamate100uM up vs Ctrl		---			6.58355e-05	-2.00741	Glutamate+Candesartan down vs Glutamate100uM
17864503	8.7139e-07	2.91392	Glutamate100uM up vs Ctrl		ENSRNOT00000016856 // Stk17b // serine/threonine kinase 17b // 9q31 // 170904 /// NM_13	Stk17b		6.00757e-05	-2.01342	Glutamate+Candesartan down vs Glutamate100uM
17789472	3.95009e-09	2.71541	Glutamate100uM up vs Ctrl		XM_003753866 // Samd9l // sterile alpha motif domain containing 9-like // 4q13 // 50001	Samd9l		2.02001e-07	-2.01984	Glutamate+Candesartan down vs Glutamate100uM
17735796	9.17663e-07	2.07464	Glutamate100uM up vs Ctrl		ENSRNOT00000066098 // Ppap2a // phosphatidic acid phosphatase type 2A // 2q14 // 64369	Ppap2a		1.33903e-06	-2.02209	Glutamate+Candesartan down vs Glutamate100uM
17698125	1.824e-09	3.50162	Glutamate100uM up vs Ctrl		NM_020082 // Rnase4 // ribonuclease, RNase A family 4 // 15p14 // 56759 /// ENSRNOT0000	Rnase4		1.08995e-06	-2.02345	Glutamate+Candesartan down vs Glutamate100uM
17763387	3.52019e-09	2.08818	Glutamate100uM up vs Ctrl		---			5.77139e-09	-2.02405	Glutamate+Candesartan down vs Glutamate100uM
17789488	9.32648e-08	4.25906	Glutamate100uM up vs Ctrl		BC098747 // Samd9l // sterile alpha motif domain containing 9-like // 4q13 // 500015	Samd9l		0.000135148	-2.02447	Glutamate+Candesartan down vs Glutamate100uM
17665394	3.28761e-07	2.0618	Glutamate100uM up vs Ctrl		NM_031753 // Alcam // activated leukocyte cell adhesion molecule // 11q21 // 79559 ///	Alcam		3.98156e-07	-2.03575	Glutamate+Candesartan down vs Glutamate100uM
17788829	5.65536e-10	2.89225	Glutamate100uM up vs Ctrl		NM_053455 // Fgl2 // fibrinogen-like 2 // 4q11 // 84586 /// ENSRNOT00000017232 // Fgl2	Fgl2		5.33082e-08	-2.03895	Glutamate+Candesartan down vs Glutamate100uM
17651535	4.24457e-05	2.07098	Glutamate100uM up vs Ctrl		NM_017113 // Grn // granulin // 10q32.1 // 29143 /// ENSRNOT00000028557 // Grn // granu	Grn		4.75725e-05	-2.05279	Glutamate+Candesartan down vs Glutamate100uM
17737287	2.2816e-06	3.04752	Glutamate100uM up vs Ctrl		NM_013110 // Il7 // interleukin 7 // 2q23 // 25647 /// ENSRNOT00000016091 // Il7 // int	Il7		0.00015054	-2.05781	Glutamate+Candesartan down vs Glutamate100uM
17681998	9.20747e-06	2.52826	Glutamate100uM up vs Ctrl		NM_139103 // Cd48 // Cd48 molecule // 13q24 // 245962 /// ENSRNOT00000006306 // Cd48 //	Cd48		9.86157e-05	-2.0597	Glutamate+Candesartan down vs Glutamate100uM
17666544	8.17364e-07	2.24707	Glutamate100uM up vs Ctrl		NM_001025627 // Leprel1 // leprecan-like 1 // 11q22-q23 // 288016 /// ENSRNOT0000000263	Leprel1		2.6896e-06	-2.05997	Glutamate+Candesartan down vs Glutamate100uM
17788304	6.15666e-07	2.17323	Glutamate100uM up vs Ctrl		ENSRNOT00000055442 // Mettl20 // methyltransferase like 20 // 4q44 // 316976 /// NM_198	Mettl20		1.31131e-06	-2.06022	Glutamate+Candesartan down vs Glutamate100uM
17751690	1.74558e-09	2.34304	Glutamate100uM up vs Ctrl		NM_053326 // Pdlim5 // PDZ and LIM domain 5 // 2q44 // 64353 /// ENSRNOT00000022387 //	Pdlim5		1.12619e-08	-2.06103	Glutamate+Candesartan down vs Glutamate100uM
17868984	3.90261e-07	2.00376	Glutamate100uM up vs Ctrl		BC079387 // LOC501396 // hypothetical protein LOC501396 // --- // 501396	LOC501396		2.46873e-07	-2.06481	Glutamate+Candesartan down vs Glutamate100uM
17743424	2.31007e-05	2.17909	Glutamate100uM up vs Ctrl		NM_031023 // Ctbs // chitobiase, di-N-acetyl- // 2q44 // 81652 /// ENSRNOT00000020972 /	Ctbs		4.35214e-05	-2.07229	Glutamate+Candesartan down vs Glutamate100uM
17749201	3.12978e-07	2.08501	Glutamate100uM up vs Ctrl		---			3.42489e-07	-2.07234	Glutamate+Candesartan down vs Glutamate100uM
17883552	2.47312e-05	2.03535	Glutamate100uM up vs Ctrl		---			1.93445e-05	-2.073	Glutamate+Candesartan down vs Glutamate100uM
17635675	2.42724e-07	2.40749	Glutamate100uM up vs Ctrl		NM_001014023 // Trim5 // tripartite motif-containing 5 // 1q32 // 308906 /// ENSRNOT000	Trim5		1.70252e-06	-2.07936	Glutamate+Candesartan down vs Glutamate100uM
17649522	1.8904e-08	2.40304	Glutamate100uM up vs Ctrl		---			1.37604e-07	-2.0824	Glutamate+Candesartan down vs Glutamate100uM
17731327	1.00135e-10	2.76881	Glutamate100uM up vs Ctrl		NM_001106164 // Cmtm3 // CKLF-like MARVEL transmembrane domain containing 3 // 19p14 //	Cmtm3		4.34803e-09	-2.0859	Glutamate+Candesartan down vs Glutamate100uM
17685608	1.01415e-07	2.51565	Glutamate100uM up vs Ctrl		ENSRNOT00000005677 // Soat1 // sterol O-acyltransferase 1 // 13q21 // 81782 /// NM_0311	Soat1		1.16937e-06	-2.08689	Glutamate+Candesartan down vs Glutamate100uM
17794729	5.50376e-06	2.3985	Glutamate100uM up vs Ctrl		ENSRNOT00000016330 // C1s // complement component 1, s subcomponent // 4q42 // 192262 /	C1s		2.88735e-05	-2.09431	Glutamate+Candesartan down vs Glutamate100uM
17882011	5.67403e-05	2.09237	Glutamate100uM up vs Ctrl		ENSRNOT00000007698 // Gadd45a // growth arrest and DNA-damage-inducible, alpha // 4q31-	Gadd45a		5.5765e-05	-2.09527	Glutamate+Candesartan down vs Glutamate100uM
17641077	5.21967e-07	2.42106	Glutamate100uM up vs Ctrl		NM_148892 // Ostf1 // osteoclast stimulating factor 1 // 1q43 // 259275 /// ENSRNOT0000	Ostf1		3.34605e-06	-2.09788	Glutamate+Candesartan down vs Glutamate100uM
17622746	2.09552e-06	2.12467	Glutamate100uM up vs Ctrl		NM_001108513 // Unc93b1 // unc-93 homolog B1 (C. elegans) // 1q42 // 361689 /// ENSRNOT	Unc93b1		2.4016e-06	-2.10388	Glutamate+Candesartan down vs Glutamate100uM
17883528	4.00028e-06	2.03054	Glutamate100uM up vs Ctrl		---			2.40842e-06	-2.10454	Glutamate+Candesartan down vs Glutamate100uM
17775493	1.48664e-06	4.51295	Glutamate100uM up vs Ctrl		NM_001168524 // Arhgap11a // Rho GTPase activating protein 11A // 3q34 // 296060 /// EN	Arhgap11a		0.000980759	-2.10769	Glutamate+Candesartan down vs Glutamate100uM
17751869	4.42517e-09	2.51272	Glutamate100uM up vs Ctrl		ENSRNOT00000019501 // Cyr61 // cysteine-rich, angiogenic inducer, 61 // 2q44 // 83476 /	Cyr61		4.6398e-08	-2.11338	Glutamate+Candesartan down vs Glutamate100uM
17851973	0.00110405	2.22859	Glutamate100uM up vs Ctrl		---			0.00178461	-2.11868	Glutamate+Candesartan down vs Glutamate100uM
17731597	5.77513e-06	2.51678	Glutamate100uM up vs Ctrl		ENSRNOT00000022128 // Cx3cl1 // chemokine (C-X3-C motif) ligand 1 // 19p12 // 89808 ///	Cx3cl1		4.22578e-05	-2.1227	Glutamate+Candesartan down vs Glutamate100uM
17646864	5.65442e-07	2.4243	Glutamate100uM up vs Ctrl		ENSRNOT00000064764 // Tmem220 // transmembrane protein 220 // 10q24 // 287405 /// ENSRN	Tmem220		3.07415e-06	-2.12505	Glutamate+Candesartan down vs Glutamate100uM
17666056	6.03964e-07	2.14413	Glutamate100uM up vs Ctrl		ENSRNOT00000039215 // Dtx3l // deltex 3-like (Drosophila) // 11q22 // 498089 /// NM_001	Dtx3l		6.83069e-07	-2.12548	Glutamate+Candesartan down vs Glutamate100uM
17735703	2.34653e-09	2.13986	Glutamate100uM up vs Ctrl		NM_031821 // Plk2 // polo-like kinase 2 // 2q14 // 83722 /// ENSRNOT00000016768 // Plk2	Plk2		2.59232e-09	-2.12583	Glutamate+Candesartan down vs Glutamate100uM
17879499	6.69263e-06	2.48486	Glutamate100uM up vs Ctrl		---			4.10045e-05	-2.12896	Glutamate+Candesartan down vs Glutamate100uM
17691344	2.42275e-07	2.60017	Glutamate100uM up vs Ctrl		NM_001100970 // Aebp1 // AE binding protein 1 // 14q21 // 305494 /// ENSRNOT00000018846	Aebp1		2.904e-06	-2.1301	Glutamate+Candesartan down vs Glutamate100uM
17726258	5.2046e-09	2.98659	Glutamate100uM up vs Ctrl		NM_001004215 // Ppic // peptidylprolyl isomerase C // 18q11 // 291463 /// ENSRNOT000000	Ppic		3.11433e-07	-2.13409	Glutamate+Candesartan down vs Glutamate100uM
17883560	1.89912e-06	2.05705	Glutamate100uM up vs Ctrl		---			1.10668e-06	-2.13692	Glutamate+Candesartan down vs Glutamate100uM
17669373	1.1844e-08	2.59297	Glutamate100uM up vs Ctrl		NM_001103351 // Parp9 // poly (ADP-ribose) polymerase family, member 9 // 11q22 // 3039	Parp9		1.41093e-07	-2.14491	Glutamate+Candesartan down vs Glutamate100uM
17711572	5.32434e-09	2.76319	Glutamate100uM up vs Ctrl		XM_003749291 // LOC365085 // similar to nidogen 2 // 1p11 // 365085	LOC365085		1.32013e-07	-2.1454	Glutamate+Candesartan down vs Glutamate100uM
17827861	6.08864e-08	4.53633	Glutamate100uM up vs Ctrl		NM_021843 // Kitlg // KIT ligand // 7q13 // 60427 /// ENSRNOT00000058921 // Kitlg // KI	Kitlg		6.88499e-05	-2.14543	Glutamate+Candesartan down vs Glutamate100uM
17622307	4.55598e-09	2.6132	Glutamate100uM up vs Ctrl		NM_022523 // Cd151 // CD151 molecule (Raph blood group) // 1q41 // 64315 /// ENSRNOT000	Cd151		5.57104e-08	-2.15843	Glutamate+Candesartan down vs Glutamate100uM
17858931	3.04941e-08	3.34431	Glutamate100uM up vs Ctrl		NM_001013171 // Gulp1 // GULP, engulfment adaptor PTB domain containing 1 // 9q22 // 31	Gulp1		3.8877e-06	-2.1593	Glutamate+Candesartan down vs Glutamate100uM
17727203	3.88759e-07	3.36288	Glutamate100uM up vs Ctrl		ENSRNOT00000022598 // Slc14a1 // solute carrier family 14 (urea transporter), member 1	Slc14a1		3.90768e-05	-2.16133	Glutamate+Candesartan down vs Glutamate100uM
17797097	1.31851e-05	2.47688	Glutamate100uM up vs Ctrl		NM_030857 // Lyn // v-yes-1 Yamaguchi sarcoma viral related oncogene homolog // 5q12 //	Lyn		6.16894e-05	-2.16287	Glutamate+Candesartan down vs Glutamate100uM
17881587	8.00037e-08	2.15103	Glutamate100uM up vs Ctrl		---			7.3241e-08	-2.16426	Glutamate+Candesartan down vs Glutamate100uM
17637856	1.63628e-10	2.4805	Glutamate100uM up vs Ctrl		XM_002725723 // Adam12 // ADAM metallopeptidase domain 12 // 1q41 // 679837 /// ENSRNOT	Adam12		1.04379e-09	-2.16937	Glutamate+Candesartan down vs Glutamate100uM
17712060	3.65217e-08	2.10139	Glutamate100uM up vs Ctrl		NM_001107315 // Pragmin // pragma of Rnd2 // 16q12.2 // 306506 /// ENSRNOT00000015166 /	Pragmin		2.22625e-08	-2.17301	Glutamate+Candesartan down vs Glutamate100uM
17713337	9.89352e-09	2.6869	Glutamate100uM up vs Ctrl		NM_030826 // Gpx1 // glutathione peroxidase 1 // --- // 24404 /// BC058438 // Gpx1 // g	Gpx1		1.40595e-07	-2.18011	Glutamate+Candesartan down vs Glutamate100uM
17707089	7.45436e-06	2.03517	Glutamate100uM up vs Ctrl		NM_001030026 // Ifi30 // interferon gamma inducible protein 30 // 16p14 // 290644 /// E	Ifi30		2.86182e-06	-2.18297	Glutamate+Candesartan down vs Glutamate100uM
17875543	1.27018e-06	2.19553	Glutamate100uM up vs Ctrl		NM_145789 // Il13ra1 // interleukin 13 receptor, alpha 1 // Xq12 // 252963 /// BC093615	Il13ra1		1.29096e-06	-2.19288	Glutamate+Candesartan down vs Glutamate100uM
17860972	0.000111374	2.02498	Glutamate100uM up vs Ctrl		NM_001014220 // Sp100 // SP100 nuclear antigen // 9q35 // 363269 /// ENSRNOT00000034152	Sp100		4.15457e-05	-2.19405	Glutamate+Candesartan down vs Glutamate100uM
17669971	2.59404e-06	2.19099	Glutamate100uM up vs Ctrl		NM_145789 // Il13ra1 // interleukin 13 receptor, alpha 1 // Xq12 // 252963 /// BC093615	Il13ra1		2.53591e-06	-2.19476	Glutamate+Candesartan down vs Glutamate100uM
17883556	6.94935e-05	2.10952	Glutamate100uM up vs Ctrl		---			4.26191e-05	-2.19659	Glutamate+Candesartan down vs Glutamate100uM
17633551	1.43127e-05	3.49555	Glutamate100uM up vs Ctrl		---			0.000856842	-2.19788	Glutamate+Candesartan down vs Glutamate100uM
17750435	1.94983e-05	2.44119	Glutamate100uM up vs Ctrl		ENSRNOT00000025939 // Gstm2 // glutathione S-transferase mu 2 // 2q34 // 24424 /// NM_1	Gstm2		5.93066e-05	-2.21115	Glutamate+Candesartan down vs Glutamate100uM
17794096	6.59896e-08	2.94713	Glutamate100uM up vs Ctrl		NM_001024275 // Rassf4 // Ras association (RalGDS/AF-6) domain family member 4 // 4q42	Rassf4		1.74431e-06	-2.22129	Glutamate+Candesartan down vs Glutamate100uM
17827365	0.00027319	2.09878	Glutamate100uM up vs Ctrl		NM_001082478 // Igf1 // insulin-like growth factor 1 // 7q12-q13 // 24482 /// NM_001082	Igf1		0.000143898	-2.22237	Glutamate+Candesartan down vs Glutamate100uM
17685325	1.75518e-08	2.60727	Glutamate100uM up vs Ctrl		NM_001013984 // Npl // N-acetylneuraminate pyruvate lyase // 13q21 // 304860 /// ENSRNO	Npl		1.31791e-07	-2.22474	Glutamate+Candesartan down vs Glutamate100uM
17864290	1.03121e-10	3.08218	Glutamate100uM up vs Ctrl		NM_133315 // Slc40a1 // solute carrier family 39 (iron-regulated transporter), member 1	Slc40a1		5.28829e-09	-2.22731	Glutamate+Candesartan down vs Glutamate100uM
17835023	2.98574e-06	4.05093	Glutamate100uM up vs Ctrl		XM_002726881 // Gas2l3 // growth arrest-specific 2 like 3 // 7q13 // 680280 /// ENSRNOT	Gas2l3		0.000518874	-2.23168	Glutamate+Candesartan down vs Glutamate100uM
17883548	0.000420335	2.00764	Glutamate100uM up vs Ctrl		---			0.000124107	-2.23452	Glutamate+Candesartan down vs Glutamate100uM
17698109	2.91713e-07	2.64533	Glutamate100uM up vs Ctrl		NM_001106031 // Pnp // purine nucleoside phosphorylase // 15p14 // 290029 /// ENSRNOT00	Pnp		2.20389e-06	-2.23496	Glutamate+Candesartan down vs Glutamate100uM
17623134	3.0139e-11	2.71201	Glutamate100uM up vs Ctrl		NM_001005907 // Efemp2 // EGF-containing fibulin-like extracellular matrix protein 2 //	Efemp2		3.52632e-10	-2.24425	Glutamate+Candesartan down vs Glutamate100uM
17731914	6.14057e-07	2.10392	Glutamate100uM up vs Ctrl		NM_031054 // Mmp2 // matrix metallopeptidase 2 // 19p11 // 81686 /// U65656 // Mmp2 //	Mmp2		2.47736e-07	-2.24589	Glutamate+Candesartan down vs Glutamate100uM
17883514	1.98803e-05	2.05628	Glutamate100uM up vs Ctrl		---			6.2646e-06	-2.24837	Glutamate+Candesartan down vs Glutamate100uM
17868732	1.26847e-07	3.11818	Glutamate100uM up vs Ctrl		XM_001071625 // LOC689679 // similar to Discs large homolog 5 (Placenta and prostate DL	LOC689679		4.63536e-06	-2.24877	Glutamate+Candesartan down vs Glutamate100uM
17775140	2.20446e-08	2.1632	Glutamate100uM up vs Ctrl		NM_001109203 // Prrg4 // proline rich Gla (G-carboxyglutamic acid) 4 (transmembrane) //	Prrg4		1.25039e-08	-2.25097	Glutamate+Candesartan down vs Glutamate100uM
17756314	2.46445e-07	2.15092	Glutamate100uM up vs Ctrl		NM_001008832 // RT1-CE1 // RT1 class I, locus1 // 20p12 // 309603 /// ENSRNOT0000006102	RT1-CE1		1.27735e-07	-2.25542	Glutamate+Candesartan down vs Glutamate100uM
17860938	2.81843e-05	2.07732	Glutamate100uM up vs Ctrl		NM_001012133 // Sp140 // SP140 nuclear body protein // 9q35 // 316580 /// ENSRNOT000000	Sp140		9.72459e-06	-2.26011	Glutamate+Candesartan down vs Glutamate100uM
17777845	1.7808e-05	2.78587	Glutamate100uM up vs Ctrl		---			0.000142421	-2.26806	Glutamate+Candesartan down vs Glutamate100uM
17836123	0.00036174	2.19079	Glutamate100uM up vs Ctrl		ENSRNOT00000005686 // Irak3 // interleukin-1 receptor-associated kinase 3 // 7q22 // 31	Irak3		0.000250311	-2.26927	Glutamate+Candesartan down vs Glutamate100uM
17737825	5.72374e-08	2.06237	Glutamate100uM up vs Ctrl		XR_145831 // LOC100912162 // uncharacterized LOC100912162 // --- // 100912162	LOC100912162		1.28113e-08	-2.28686	Glutamate+Candesartan down vs Glutamate100uM
17823218	2.83028e-08	2.28443	Glutamate100uM up vs Ctrl		NM_173118 // Npc2 // Niemann-Pick disease, type C2 // 6q31 // 286898 /// ENSRNOT0000001	Npc2		2.6442e-08	-2.29593	Glutamate+Candesartan down vs Glutamate100uM
17715802	4.79137e-08	3.82844	Glutamate100uM up vs Ctrl		NM_022686 // Hist1h4b // histone cluster 1, H4b // 17q11 // 64627 /// BC100619 // Hist1	Hist1h4b		7.61733e-06	-2.30258	Glutamate+Candesartan down vs Glutamate100uM
17841647	3.56821e-08	2.48639	Glutamate100uM up vs Ctrl		NM_001108118 // Itga5 // integrin, alpha 5 (fibronectin receptor, alpha polypeptide) //	Itga5		9.48907e-08	-2.30275	Glutamate+Candesartan down vs Glutamate100uM
17742852	6.8885e-06	2.58174	Glutamate100uM up vs Ctrl		NM_001173973 // Slc9b1 // solute carrier family 9, subfamily B (cation proton antiporte	Slc9b1		2.39269e-05	-2.30644	Glutamate+Candesartan down vs Glutamate100uM
17883310	7.52874e-06	2.02333	Glutamate100uM up vs Ctrl		---			1.2987e-06	-2.30734	Glutamate+Candesartan down vs Glutamate100uM
17674382	2.09989e-07	2.3973	Glutamate100uM up vs Ctrl		NM_053612 // Hspb8 // heat shock protein B8 // 12q16 // 113906 /// ENSRNOT00000039275 /	Hspb8		3.27167e-07	-2.31492	Glutamate+Candesartan down vs Glutamate100uM
17787068	7.96417e-09	2.76553	Glutamate100uM up vs Ctrl		NM_001134555 // C1r // complement component 1, r subcomponent // 4q42 // 312705 /// ENS	C1r		6.87408e-08	-2.31558	Glutamate+Candesartan down vs Glutamate100uM
17858700	3.65445e-10	4.04896	Glutamate100uM up vs Ctrl		ENSRNOT00000019673 // Il1r1 // interleukin 1 receptor, type I // 9q21 // 25663 /// NM_0	Il1r1		1.18582e-07	-2.31754	Glutamate+Candesartan down vs Glutamate100uM
17867138	3.16236e-09	3.16309	Glutamate100uM up vs Ctrl		NM_001135017 // RGD1309537 // similar to Myosin regulatory light chain 2-A, smooth musc	RGD1309537		1.0844e-07	-2.31916	Glutamate+Candesartan down vs Glutamate100uM
17676809	8.89779e-05	2.30489	Glutamate100uM up vs Ctrl		XM_222031 // RGD1561143 // similar to cell surface receptor FDFACT // 12q12 // 304382	RGD1561143		7.95233e-05	-2.32901	Glutamate+Candesartan down vs Glutamate100uM
17742949	1.00587e-08	2.44377	Glutamate100uM up vs Ctrl		---			1.83613e-08	-2.33315	Glutamate+Candesartan down vs Glutamate100uM
17755422	1.94223e-07	2.37121	Glutamate100uM up vs Ctrl		FQ221747 // Lama4 // laminin, alpha 4 // 20q12 // 309816	Lama4		2.38614e-07	-2.33322	Glutamate+Candesartan down vs Glutamate100uM
17798468	1.17684e-09	2.56317	Glutamate100uM up vs Ctrl		---			3.93664e-09	-2.3334	Glutamate+Candesartan down vs Glutamate100uM
17629709	0.000100006	2.50624	Glutamate100uM up vs Ctrl		NM_001037790 // Leng8 // leukocyte receptor cluster (LRC) member 8 // 1q12 // 361506 //	Leng8		0.000201212	-2.33643	Glutamate+Candesartan down vs Glutamate100uM
17883512	5.32978e-06	2.33374	Glutamate100uM up vs Ctrl		---			5.20326e-06	-2.33844	Glutamate+Candesartan down vs Glutamate100uM
17624945	5.7934e-05	2.26567	Glutamate100uM up vs Ctrl		NM_001014166 // Il33 // interleukin 33 // 1q52 // 361749 /// ENSRNOT00000022056 // Il33	Il33		4.0286e-05	-2.34054	Glutamate+Candesartan down vs Glutamate100uM
17694084	5.55971e-09	2.82128	Glutamate100uM up vs Ctrl		NM_012802 // Pdgfra // platelet derived growth factor receptor, alpha polypeptide // 14	Pdgfra		4.89754e-08	-2.35187	Glutamate+Candesartan down vs Glutamate100uM
17871209	9.01999e-07	2.44535	Glutamate100uM up vs Ctrl		NM_207601 // Plp2 // proteolipid protein 2 (colonic epithelium-enriched) // Xq13 // 302	Plp2		1.43675e-06	-2.35278	Glutamate+Candesartan down vs Glutamate100uM
17784141	3.04907e-08	2.02923	Glutamate100uM up vs Ctrl		NM_053661 // Gng12 // guanine nucleotide binding protein (G protein), gamma 12 // 4q31	Gng12		3.43269e-09	-2.35859	Glutamate+Candesartan down vs Glutamate100uM
17734805	1.09532e-07	6.29857	Glutamate100uM up vs Ctrl		---			0.000220049	-2.36168	Glutamate+Candesartan down vs Glutamate100uM
17829071	2.75555e-08	2.51088	Glutamate100uM up vs Ctrl		NM_001130536 // Fzd6 // frizzled family receptor 6 // 7q22 // 282581 /// ENSRNOT0000000	Fzd6		5.92576e-08	-2.36227	Glutamate+Candesartan down vs Glutamate100uM
17748289	1.94573e-06	2.05718	Glutamate100uM up vs Ctrl		ENSRNOT00000013025 // Tlr2 // toll-like receptor 2 // 2q34 // 310553 /// NM_198769 // T	Tlr2		2.92264e-07	-2.36789	Glutamate+Candesartan down vs Glutamate100uM
17818092	5.42861e-08	2.1042	Glutamate100uM up vs Ctrl		ENSRNOT00000012296 // Ifi27 // interferon, alpha-inducible protein 27 // 6q32 // 170512	Ifi27		1.03209e-08	-2.36883	Glutamate+Candesartan down vs Glutamate100uM
17715279	7.21779e-06	2.6862	Glutamate100uM up vs Ctrl		NM_001009275 // Eci3 // enoyl-Coenzyme A delta isomerase 3 // 17p12 // 291076 /// ENSRN	Eci3		2.70463e-05	-2.37168	Glutamate+Candesartan down vs Glutamate100uM
17665187	2.53982e-08	2.06716	Glutamate100uM up vs Ctrl		NM_001107100 // Col8a1 // collagen, type VIII, alpha 1 // 11q12 // 304021 /// ENSRNOT00	Col8a1		3.49094e-09	-2.37505	Glutamate+Candesartan down vs Glutamate100uM
17772842	3.5993e-09	2.40843	Glutamate100uM up vs Ctrl		NM_001015032 // Galnt3 // UDP-N-acetyl-alpha-D-galactosamine:polypeptide N-acetylgalact	Galnt3		4.27726e-09	-2.37693	Glutamate+Candesartan down vs Glutamate100uM
17613244	1.96284e-05	2.4392	Glutamate100uM up vs Ctrl		NM_001108469 // Cdc42ep5 // CDC42 effector protein (Rho GTPase binding) 5 // 1q12 // 36	Cdc42ep5		2.59759e-05	-2.37764	Glutamate+Candesartan down vs Glutamate100uM
17789470	2.52694e-06	2.66218	Glutamate100uM up vs Ctrl		---			8.75743e-06	-2.37851	Glutamate+Candesartan down vs Glutamate100uM
17784528	1.42906e-07	2.10721	Glutamate100uM up vs Ctrl		NM_001013086 // Capg // capping protein (actin filament), gelsolin-like // 4q33 // 2973	Capg		2.62961e-08	-2.38239	Glutamate+Candesartan down vs Glutamate100uM
17624893	2.51352e-05	2.25005	Glutamate100uM up vs Ctrl		NM_001191954 // Cd274 // CD274 molecule // 1q52 // 499342 /// ENSRNOT00000034421 // Cd2	Cd274		1.27435e-05	-2.38607	Glutamate+Candesartan down vs Glutamate100uM
17822891	0.015478	2.75084	Glutamate100uM up vs Ctrl		---			0.0320483	-2.38742	Glutamate+Candesartan down vs Glutamate100uM
17846515	5.80043e-06	2.13048	Glutamate100uM up vs Ctrl		ENSRNOT00000019285 // Ctsh // cathepsin H // 8q31 // 25425 /// NM_012939 // Ctsh // cat	Ctsh		1.36477e-06	-2.3875	Glutamate+Candesartan down vs Glutamate100uM
17782314	4.84313e-08	5.61675	Glutamate100uM up vs Ctrl		NM_173136 // Akr1b8 // aldo-keto reductase family 1, member B8 // 4q22 // 286921 /// EN	Akr1b8		5.62274e-05	-2.39273	Glutamate+Candesartan down vs Glutamate100uM
17638215	4.6968e-05	2.44443	Glutamate100uM up vs Ctrl		NM_030833 // Ifitm2 // interferon induced transmembrane protein 2 // 1q41 // 114709 ///	Ifitm2		5.87283e-05	-2.39301	Glutamate+Candesartan down vs Glutamate100uM
17709873	9.92355e-09	2.20004	Glutamate100uM up vs Ctrl		FQ233524 // LOC100363145 // stabilin 1 // 16p16 // 100363145	LOC100363145		3.00458e-09	-2.40028	Glutamate+Candesartan down vs Glutamate100uM
17791733	3.45664e-09	2.09405	Glutamate100uM up vs Ctrl		ENSRNOT00000045867 // Ccl6 // chemokine (C-C motif) ligand 6 // 10q26 // 287910 /// NM_	Ccl6		4.44063e-10	-2.4183	Glutamate+Candesartan down vs Glutamate100uM
17612006	9.5633e-07	2.62131	Glutamate100uM up vs Ctrl		NM_001106210 // Rnaset2 // ribonuclease T2 // 1q11 // 292306 /// ENSRNOT00000017601 //	Rnaset2		2.3429e-06	-2.42234	Glutamate+Candesartan down vs Glutamate100uM
17868606	2.30119e-09	3.99061	Glutamate100uM up vs Ctrl		BC162000 // LOC302022 // similar to nidogen 2 protein // --- // 302022	LOC302022		3.31331e-07	-2.42965	Glutamate+Candesartan down vs Glutamate100uM
17679651	7.17135e-07	2.34687	Glutamate100uM up vs Ctrl		ENSRNOT00000003280 // Tfcp2l1 // transcription factor CP2-like 1 // 13q11 // 304741	Tfcp2l1		4.44068e-07	-2.4403	Glutamate+Candesartan down vs Glutamate100uM
17881691	1.73312e-06	2.60957	Glutamate100uM up vs Ctrl		---			3.63782e-06	-2.44214	Glutamate+Candesartan down vs Glutamate100uM
17852378	2.23271e-09	2.51963	Glutamate100uM up vs Ctrl		NM_001191997 // Layn // layilin // 8q24 // 500996 /// ENSRNOT00000040162 // Layn // lay	Layn		3.25634e-09	-2.44537	Glutamate+Candesartan down vs Glutamate100uM
17865666	1.33231e-07	2.74434	Glutamate100uM up vs Ctrl		NM_001127529 // Glb1l // galactosidase, beta 1-like // 9q33 // 301525 /// ENSRNOT000000	Glb1l		4.88318e-07	-2.44933	Glutamate+Candesartan down vs Glutamate100uM
17700007	5.0389e-09	3.1686	Glutamate100uM up vs Ctrl		NM_001045843 // Lpar6 // lysophosphatidic acid receptor 6 // 15p11 // 691774 /// ENSRNO	Lpar6		8.19751e-08	-2.45969	Glutamate+Candesartan down vs Glutamate100uM
17883312	2.85653e-05	2.18411	Glutamate100uM up vs Ctrl		---			6.89858e-06	-2.46709	Glutamate+Candesartan down vs Glutamate100uM
17707999	8.55572e-08	2.46278	Glutamate100uM up vs Ctrl		NM_001135600 // Cyp4v3 // cytochrome P450, family 4, subfamily v, polypeptide 3 // 16q1	Cyp4v3		8.37222e-08	-2.46714	Glutamate+Candesartan down vs Glutamate100uM
17633019	1.40126e-08	2.66716	Glutamate100uM up vs Ctrl		NM_030847 // Emp3 // epithelial membrane protein 3 // 1q22 // 81505 /// ENSRNOT00000028	Emp3		3.44967e-08	-2.47315	Glutamate+Candesartan down vs Glutamate100uM
17749936	4.02599e-06	2.3124	Glutamate100uM up vs Ctrl		ENSRNOT00000021162 // Ptgfrn // prostaglandin F2 receptor negative regulator // 2q34 //	Ptgfrn		1.78208e-06	-2.4771	Glutamate+Candesartan down vs Glutamate100uM
17740110	1.05128e-06	3.20897	Glutamate100uM up vs Ctrl		NM_001164060 // Shc1 // SHC (Src homology 2 domain containing) transforming protein 1 /	Shc1		1.31517e-05	-2.48597	Glutamate+Candesartan down vs Glutamate100uM
17763493	7.47242e-11	2.94558	Glutamate100uM up vs Ctrl		ENSRNOT00000057622 // Slc43a3 // solute carrier family 43, member 3 // 3q24 // 311170 /	Slc43a3		5.26322e-10	-2.49352	Glutamate+Candesartan down vs Glutamate100uM
17622112	1.20063e-05	2.5177	Glutamate100uM up vs Ctrl		ENSRNOT00000005645 // Ifitm1 // interferon induced transmembrane protein 1 // 1q41 // 2	Ifitm1		1.32071e-05	-2.49541	Glutamate+Candesartan down vs Glutamate100uM
17883524	0.000305339	2.06774	Glutamate100uM up vs Ctrl		---			3.84136e-05	-2.50072	Glutamate+Candesartan down vs Glutamate100uM
17821226	8.53767e-06	2.44156	Glutamate100uM up vs Ctrl		NM_020306 // Adam17 // ADAM metallopeptidase domain 17 // 6q16 // 57027 /// ENSRNOT0000	Adam17		6.43471e-06	-2.50469	Glutamate+Candesartan down vs Glutamate100uM
17684954	2.86634e-06	2.80672	Glutamate100uM up vs Ctrl		NM_133551 // Pla2g4a // phospholipase A2, group IVA (cytosolic, calcium-dependent) // 1	Pla2g4a		9.32703e-06	-2.50589	Glutamate+Candesartan down vs Glutamate100uM
17664628	2.16207e-06	2.36929	Glutamate100uM up vs Ctrl		NM_001107111 // Il10rb // interleukin 10 receptor, beta // 11q11 // 304091 /// ENSRNOT0	Il10rb		1.10574e-06	-2.5083	Glutamate+Candesartan down vs Glutamate100uM
17852060	1.90181e-08	4.00059	Glutamate100uM up vs Ctrl		ENSRNOT00000024030 // Tagln // transgelin // 8q24 // 25123 /// NM_031549 // Tagln // tr	Tagln		1.64863e-06	-2.51163	Glutamate+Candesartan down vs Glutamate100uM
17672714	0.000340211	2.10331	Glutamate100uM up vs Ctrl		XM_577240 // RGD1566006 // similar to paired immunoglobin-like type 2 receptor beta //	RGD1566006		4.80429e-05	-2.52922	Glutamate+Candesartan down vs Glutamate100uM
17865450	2.00515e-09	3.14042	Glutamate100uM up vs Ctrl		NM_001007713 // Tmbim1 // transmembrane BAX inhibitor motif containing 1 // 9q33 // 316	Tmbim1		2.0934e-08	-2.53761	Glutamate+Candesartan down vs Glutamate100uM
17627322	9.25344e-10	2.46242	Glutamate100uM up vs Ctrl		NM_001025638 // Stx11 // syntaxin 11 // 1p13 // 292483 /// BC099159 // Stx11 // syntaxi	Stx11		6.24473e-10	-2.54035	Glutamate+Candesartan down vs Glutamate100uM
17805031	3.22496e-11	3.0695	Glutamate100uM up vs Ctrl		NM_001007002 // Mxra8 // matrix-remodelling associated 8 // 5q36 // 313770 /// ENSRNOT0	Mxra8		2.76176e-10	-2.54304	Glutamate+Candesartan down vs Glutamate100uM
17878689	4.82873e-05	3.9472	Glutamate100uM up vs Ctrl		---			0.00123558	-2.54688	Glutamate+Candesartan down vs Glutamate100uM
17883564	8.54003e-06	2.62545	Glutamate100uM up vs Ctrl		---			1.11436e-05	-2.55934	Glutamate+Candesartan down vs Glutamate100uM
17743771	2.2989e-07	7.99288	Glutamate100uM up vs Ctrl		---			0.00048647	-2.57097	Glutamate+Candesartan down vs Glutamate100uM
17860300	2.28695e-10	3.88962	Glutamate100uM up vs Ctrl		NM_013122 // Igfbp2 // insulin-like growth factor binding protein 2 // 9q33 // 25662 //	Igfbp2		1.43461e-08	-2.57931	Glutamate+Candesartan down vs Glutamate100uM
17773189	1.01341e-09	3.49197	Glutamate100uM up vs Ctrl		---			2.36066e-08	-2.58277	Glutamate+Candesartan down vs Glutamate100uM
17627219	3.68265e-05	2.08765	Glutamate100uM up vs Ctrl		NM_001108902 // Rab32 // RAB32, member RAS oncogene family // 1p13 // 365042 /// ENSRNO	Rab32		2.80695e-06	-2.59749	Glutamate+Candesartan down vs Glutamate100uM
17641818	8.97131e-10	2.22777	Glutamate100uM up vs Ctrl		NM_001191636 // Myof // myoferlin // 1q53 // 309499 /// ENSRNOT00000021546 // Myof // m	Myof		1.14142e-10	-2.6024	Glutamate+Candesartan down vs Glutamate100uM
17832121	4.70032e-06	4.62575	Glutamate100uM up vs Ctrl		NM_001011995 // Tuba1c // tubulin, alpha 1C // 7q36 // 300218 /// ENSRNOT00000020932 //	Tuba1c		0.000347452	-2.62451	Glutamate+Candesartan down vs Glutamate100uM
17777243	4.31634e-08	2.2176	Glutamate100uM up vs Ctrl		NM_001106511 // Cpxm1 // carboxypeptidase X (M14 family), member 1 // 3q36 // 296156 //	Cpxm1		4.9319e-09	-2.62504	Glutamate+Candesartan down vs Glutamate100uM
17708936	3.25233e-07	3.72732	Glutamate100uM up vs Ctrl		NM_001169139 // Ckap2 // cytoskeleton associated protein 2 // 16q12.5 // 306575 /// ENS	Ckap2		8.10813e-06	-2.62988	Glutamate+Candesartan down vs Glutamate100uM
17750841	4.96118e-06	2.41032	Glutamate100uM up vs Ctrl		NM_012889 // Vcam1 // vascular cell adhesion molecule 1 // 2q41 // 25361 /// ENSRNOT000	Vcam1		1.82791e-06	-2.63616	Glutamate+Candesartan down vs Glutamate100uM
17841953	5.74041e-06	2.40489	Glutamate100uM up vs Ctrl		NM_001014205 // Tmem123 // transmembrane protein 123 // 8q11 // 363013 /// ENSRNOT00000	Tmem123		2.02088e-06	-2.64181	Glutamate+Candesartan down vs Glutamate100uM
17883540	4.5342e-05	2.17841	Glutamate100uM up vs Ctrl		---			5.18868e-06	-2.64371	Glutamate+Candesartan down vs Glutamate100uM
17734138	3.65997e-08	2.62241	Glutamate100uM up vs Ctrl		NM_001077200 // Fam38a // family with sequence similarity 38, member A // 19q12 // 3614	Fam38a		3.18382e-08	-2.65429	Glutamate+Candesartan down vs Glutamate100uM
17818935	6.44623e-05	2.08633	Glutamate100uM up vs Ctrl		NM_001137633 // Tnfaip2 // tumor necrosis factor, alpha-induced protein 2 // 6q32 // 29	Tnfaip2		4.06234e-06	-2.65647	Glutamate+Candesartan down vs Glutamate100uM
17749620	6.23807e-06	2.08401	Glutamate100uM up vs Ctrl		NM_001100836 // Fcgr1a // Fc fragment of IgG, high affinity Ia, receptor (CD64) // 2q34	Fcgr1a		3.11951e-07	-2.65686	Glutamate+Candesartan down vs Glutamate100uM
17605087	0.00884367	2.32517	Glutamate100uM up vs Ctrl		---			0.00347531	-2.66568	Glutamate+Candesartan down vs Glutamate100uM
17755219	2.75378e-06	2.84492	Glutamate100uM up vs Ctrl		NM_001005539 // Smpdl3a // sphingomyelin phosphodiesterase, acid-like 3A // 20q11 // 29	Smpdl3a		5.22745e-06	-2.66996	Glutamate+Candesartan down vs Glutamate100uM
17684316	5.18374e-07	2.03519	Glutamate100uM up vs Ctrl		ENSRNOT00000004408 // Btg2 // BTG family, member 2 // 13q13-q31 // 29619 /// NM_017259	Btg2		1.45328e-08	-2.67058	Glutamate+Candesartan down vs Glutamate100uM
17665865	1.32468e-08	2.35667	Glutamate100uM up vs Ctrl		ENSRNOT00000038400 // Pla1a // phospholipase A1 member A // 11q21.3-q22 // 85311 /// NM	Pla1a		2.80583e-09	-2.67085	Glutamate+Candesartan down vs Glutamate100uM
17711208	3.45839e-10	4.44492	Glutamate100uM up vs Ctrl		ENSRNOT00000016543 // Lpl // lipoprotein lipase // 16p14 // 24539 /// NM_012598 // Lpl	Lpl		4.06672e-08	-2.67183	Glutamate+Candesartan down vs Glutamate100uM
17732888	2.93737e-06	2.80458	Glutamate100uM up vs Ctrl		---			4.46895e-06	-2.69091	Glutamate+Candesartan down vs Glutamate100uM
17707973	1.62679e-05	2.36256	Glutamate100uM up vs Ctrl		ENSRNOT00000035781 // Tlr3 // toll-like receptor 3 // 16q11 // 364594 /// NM_198791 //	Tlr3		3.87502e-06	-2.69761	Glutamate+Candesartan down vs Glutamate100uM
17631797	3.13443e-05	2.06068	Glutamate100uM up vs Ctrl		ENSRNOT00000028597 // Fxyd5 // FXYD domain-containing ion transport regulator 5 // 1q21	Fxyd5		1.29273e-06	-2.69943	Glutamate+Candesartan down vs Glutamate100uM
17672539	1.7444e-07	2.2504	Glutamate100uM up vs Ctrl		ENSRNOT00000068121 // LOC681341 // similar to paired immunoglobin-like type 2 receptor	LOC681341		1.81268e-08	-2.70304	Glutamate+Candesartan down vs Glutamate100uM
17777980	1.10037e-08	2.70623	Glutamate100uM up vs Ctrl		NM_053383 // Cd93 // CD93 molecule // 3q41 // 84398 /// AF160978 // Cd93 // CD93 molecu	Cd93		1.10013e-08	-2.70628	Glutamate+Candesartan down vs Glutamate100uM
17681012	3.23303e-09	2.74955	Glutamate100uM up vs Ctrl		NM_019344 // Rgs8 // regulator of G-protein signaling 8 // 13q21 // 54297 /// ENSRNOT00	Rgs8		3.69032e-09	-2.71778	Glutamate+Candesartan down vs Glutamate100uM
17883532	4.68854e-06	2.42348	Glutamate100uM up vs Ctrl		---			1.22607e-06	-2.73894	Glutamate+Candesartan down vs Glutamate100uM
17631103	6.67708e-08	2.35636	Glutamate100uM up vs Ctrl		NM_133290 // Zfp36 // zinc finger protein 36 // 1q21 // 79426 /// ENSRNOT00000026661 //	Zfp36		1.0751e-08	-2.74188	Glutamate+Candesartan down vs Glutamate100uM
17684931	1.32175e-05	2.52016	Glutamate100uM up vs Ctrl		NM_001047084 // Rgs18 // regulator of G-protein signaling 18 // 13q21 // 289076 /// ENS	Rgs18		5.31926e-06	-2.75256	Glutamate+Candesartan down vs Glutamate100uM
17680245	0.00184055	2.99332	Glutamate100uM up vs Ctrl		NM_053560 // Chi3l1 // chitinase 3-like 1 (cartilage glycoprotein-39) // 13q13 // 89824	Chi3l1		0.00316539	-2.75675	Glutamate+Candesartan down vs Glutamate100uM
17618749	1.29031e-06	2.52743	Glutamate100uM up vs Ctrl		ENSRNOT00000024156 // Ucp2 // uncoupling protein 2 (mitochondrial, proton carrier) // 1	Ucp2		4.80903e-07	-2.76588	Glutamate+Candesartan down vs Glutamate100uM
17783481	4.92241e-07	3.27076	Glutamate100uM up vs Ctrl		ENSRNOT00000011945 // Gpnmb // glycoprotein (transmembrane) nmb // 4q24 // 113955 /// N	Gpnmb		2.39365e-06	-2.77369	Glutamate+Candesartan down vs Glutamate100uM
17771653	2.12148e-05	3.02042	Glutamate100uM up vs Ctrl		NM_001011965 // Stom // stomatin // 3p11 // 296655 /// ENSRNOT00000025904 // Stom // st	Stom		4.29524e-05	-2.79106	Glutamate+Candesartan down vs Glutamate100uM
17653408	6.39839e-06	2.66344	Glutamate100uM up vs Ctrl		---			3.86487e-06	-2.79961	Glutamate+Candesartan down vs Glutamate100uM
17638903	1.08192e-09	3.41838	Glutamate100uM up vs Ctrl		NM_171992 // Ccnd1 // cyclin D1 // 1q42 // 58919 /// ENSRNOT00000028411 // Ccnd1 // cyc	Ccnd1		7.9852e-09	-2.80781	Glutamate+Candesartan down vs Glutamate100uM
17676805	3.90303e-06	2.44758	Glutamate100uM up vs Ctrl		---			8.7005e-07	-2.81136	Glutamate+Candesartan down vs Glutamate100uM
17859862	4.02932e-07	2.90367	Glutamate100uM up vs Ctrl		---			5.5786e-07	-2.81283	Glutamate+Candesartan down vs Glutamate100uM
17645401	9.3635e-08	2.28244	Glutamate100uM up vs Ctrl		NM_001002819 // Gfpt2 // glutamine-fructose-6-phosphate transaminase 2 // 10q22 // 3605	Gfpt2		7.26867e-09	-2.819	Glutamate+Candesartan down vs Glutamate100uM
17655779	1.2255e-09	2.50435	Glutamate100uM up vs Ctrl		BC158643 // RGD1559575 // similar to novel protein // 10q21 // 287231	RGD1559575		3.00356e-10	-2.81935	Glutamate+Candesartan down vs Glutamate100uM
17783436	2.61921e-06	3.02306	Glutamate100uM up vs Ctrl		NM_001039008 // Tmem176a // transmembrane protein 176A // 4q24 // 297077 /// ENSRNOT000	Tmem176a		4.89471e-06	-2.8315	Glutamate+Candesartan down vs Glutamate100uM
17740499	1.87432e-06	2.55975	Glutamate100uM up vs Ctrl		ENSRNOT00000012464 // Lce1d // late cornified envelope 1D // 2q34 // 685981	Lce1d		5.98115e-07	-2.84965	Glutamate+Candesartan down vs Glutamate100uM
17618200	1.79211e-09	2.86589	Glutamate100uM up vs Ctrl		BC168993 // Sytl2 // synaptotagmin-like 2 // 1q32 // 361604	Sytl2		1.87886e-09	-2.85354	Glutamate+Candesartan down vs Glutamate100uM
17789105	5.08483e-10	3.53359	Glutamate100uM up vs Ctrl		NM_017310 // Sema3a // sema domain, immunoglobulin domain (Ig), short basic domain, sec	Sema3a		3.87457e-09	-2.88152	Glutamate+Candesartan down vs Glutamate100uM
17761738	2.75685e-09	2.45989	Glutamate100uM up vs Ctrl		ENSRNOT00000010218 // Ptgs1 // prostaglandin-endoperoxide synthase 1 // 3p11 // 24693 /	Ptgs1		4.14385e-10	-2.88846	Glutamate+Candesartan down vs Glutamate100uM
17838893	6.80208e-10	3.51753	Glutamate100uM up vs Ctrl		ENSRNOT00000007398 // Myh9 // myosin, heavy chain 9, non-muscle // 7q34 // 25745 /// NM	Myh9		4.22162e-09	-2.92481	Glutamate+Candesartan down vs Glutamate100uM
17787756	5.62263e-08	3.13241	Glutamate100uM up vs Ctrl		NM_012843 // Emp1 // epithelial membrane protein 1 // 4q43 // 25314 /// ENSRNOT00000011	Emp1		1.09918e-07	-2.92914	Glutamate+Candesartan down vs Glutamate100uM
17723515	2.838e-05	2.74565	Glutamate100uM up vs Ctrl		BC098065 // RGD1309362 // similar to interferon-inducible GTPase // 18q12.1 // 307415 /	RGD1309362		1.54898e-05	-2.93101	Glutamate+Candesartan down vs Glutamate100uM
17875665	4.94864e-08	3.14048	Glutamate100uM up vs Ctrl		NM_053819 // Timp1 // TIMP metallopeptidase inhibitor 1 // Xq12 // 116510 /// ENSRNOT00	Timp1		9.55268e-08	-2.94021	Glutamate+Candesartan down vs Glutamate100uM
17865301	1.13553e-11	4.75412	Glutamate100uM up vs Ctrl		NM_019143 // Fn1 // fibronectin 1 // 9q33 // 25661 /// ENSRNOT00000019772 // Fn1 // fib	Fn1		8.4114e-10	-2.94064	Glutamate+Candesartan down vs Glutamate100uM
17672519	9.29169e-10	2.57828	Glutamate100uM up vs Ctrl		ENSRNOT00000068121 // LOC681341 // similar to paired immunoglobin-like type 2 receptor	LOC681341		2.0143e-10	-2.94604	Glutamate+Candesartan down vs Glutamate100uM
17646169	5.50279e-05	2.22931	Glutamate100uM up vs Ctrl		---			2.83958e-06	-2.95679	Glutamate+Candesartan down vs Glutamate100uM
17623115	4.26858e-09	2.56066	Glutamate100uM up vs Ctrl		ENSRNOT00000027891 // Fosl1 // fos-like antigen 1 // 1q43 // 25445 /// NM_012953 // Fos	Fosl1		8.06371e-10	-2.96507	Glutamate+Candesartan down vs Glutamate100uM
17860906	3.01541e-06	2.30131	Glutamate100uM up vs Ctrl		ENSRNOT00000021730 // Ccl20 // chemokine (C-C motif) ligand 20 // 9q34 // 29538 /// NM_	Ccl20		1.73805e-07	-2.9737	Glutamate+Candesartan down vs Glutamate100uM
17882681	7.1108e-09	2.58283	Glutamate100uM up vs Ctrl		---			1.42882e-09	-2.9791	Glutamate+Candesartan down vs Glutamate100uM
17834433	9.75425e-08	2.21735	Glutamate100uM up vs Ctrl		NM_199115 // Angptl4 // angiopoietin-like 4 // 7q12 // 362850 /// ENSRNOT00000010031 //	Angptl4		2.54505e-09	-3.00513	Glutamate+Candesartan down vs Glutamate100uM
17718415	1.97783e-06	2.12559	Glutamate100uM up vs Ctrl		ENSRNOT00000018252 // Gadd45g // growth arrest and DNA-damage-inducible, gamma // 17p14	Gadd45g		3.0312e-08	-3.029	Glutamate+Candesartan down vs Glutamate100uM
17818411	7.96556e-07	3.29526	Glutamate100uM up vs Ctrl		---			1.69051e-06	-3.03549	Glutamate+Candesartan down vs Glutamate100uM
17666537	3.43665e-07	2.3371	Glutamate100uM up vs Ctrl		ENSRNOT00000002640 // Cldn1 // claudin 1 // 11q22 // 65129 /// NM_031699 // Cldn1 // cl	Cldn1		1.67546e-08	-3.05086	Glutamate+Candesartan down vs Glutamate100uM
17791344	1.98741e-07	2.36006	Glutamate100uM up vs Ctrl		NM_130413 // Skap2 // src kinase associated phosphoprotein 2 // 4q24 // 155183 /// ENSR	Skap2		1.06449e-08	-3.05482	Glutamate+Candesartan down vs Glutamate100uM
17821531	1.42266e-05	2.36585	Glutamate100uM up vs Ctrl		---			9.81514e-07	-3.06066	Glutamate+Candesartan down vs Glutamate100uM
17748476	8.62859e-10	3.28106	Glutamate100uM up vs Ctrl		NM_207606 // Kirrel // kin of IRRE like (Drosophila) // 2q34 // 310695 /// ENSRNOT00000	Kirrel		1.69641e-09	-3.06648	Glutamate+Candesartan down vs Glutamate100uM
17637211	4.26938e-07	2.29236	Glutamate100uM up vs Ctrl		NM_053611 // Nupr1 // nuclear protein, transcriptional regulator, 1 // 1q36 // 113900 /	Nupr1		1.50585e-08	-3.07324	Glutamate+Candesartan down vs Glutamate100uM
17641159	1.63928e-06	3.63371	Glutamate100uM up vs Ctrl		ENSRNOT00000024775 // Gda // guanine deaminase // 1q51 // 83585 /// NM_031776 // Gda //	Gda		6.79039e-06	-3.07546	Glutamate+Candesartan down vs Glutamate100uM
17777184	2.17782e-06	2.41112	Glutamate100uM up vs Ctrl		NM_017019 // Il1a // interleukin 1 alpha // 3q36 // 24493 /// ENSRNOT00000006113 // Il1	Il1a		1.57535e-07	-3.08076	Glutamate+Candesartan down vs Glutamate100uM
17676952	1.21103e-11	4.11585	Glutamate100uM up vs Ctrl		NM_031970 // Hspb1 // heat shock protein 1 // 12q12 // 24471 /// ENSRNOT00000031555 //	Hspb1		1.73725e-10	-3.08764	Glutamate+Candesartan down vs Glutamate100uM
17710353	9.21637e-10	2.19639	Glutamate100uM up vs Ctrl		ENSRNOT00000065516 // Sncg // synuclein, gamma (breast cancer-specific protein 1) // 16	Sncg		1.21342e-11	-3.12622	Glutamate+Candesartan down vs Glutamate100uM
17774721	3.73148e-08	3.37064	Glutamate100uM up vs Ctrl		NM_031797 // Cd82 // Cd82 molecule // 3q24 // 83628 /// ENSRNOT00000000052 // Cd82 // C	Cd82		7.27425e-08	-3.14047	Glutamate+Candesartan down vs Glutamate100uM
17813849	1.00202e-05	2.0504	Glutamate100uM up vs Ctrl		ENSRNOT00000034991 // Epas1 // endothelial PAS domain protein 1 // 6q12 // 29452 /// NM	Epas1		6.7582e-08	-3.16379	Glutamate+Candesartan down vs Glutamate100uM
17819882	3.772e-06	2.9121	Glutamate100uM up vs Ctrl		NM_001036626 // Zfp36l2 // zinc finger protein 36, C3H type-like 2 // 6q12 // 298765 //	Zfp36l2		1.63232e-06	-3.18658	Glutamate+Candesartan down vs Glutamate100uM
17723897	4.26258e-07	4.76996	Glutamate100uM up vs Ctrl		ENSRNOT00000034075 // Ccbe1 // collagen and calcium binding EGF domains 1 // 18q12.1 //	Ccbe1		9.09828e-06	-3.20215	Glutamate+Candesartan down vs Glutamate100uM
17624116	8.7592e-05	2.07497	Glutamate100uM up vs Ctrl		NM_139341 // Slc15a3 // solute carrier family 15, member 3 // 1q43 // 246239 /// ENSRNO	Slc15a3		8.5853e-07	-3.20325	Glutamate+Candesartan down vs Glutamate100uM
17684843	8.05186e-05	2.32852	Glutamate100uM up vs Ctrl		NM_130409 // Cfh // complement factor H // 13q13 // 155012 /// ENSRNOT00000060111 // Cf	Cfh		3.54648e-06	-3.20892	Glutamate+Candesartan down vs Glutamate100uM
17717103	8.39857e-06	2.99565	Glutamate100uM up vs Ctrl		ENSRNOT00000057898 // Mt1a // metallothionein 1a // 19p12 // 24567	Mt1a		4.43271e-06	-3.21843	Glutamate+Candesartan down vs Glutamate100uM
17870022	7.15888e-06	2.33591	Glutamate100uM up vs Ctrl		NM_016994 // C3 // complement component 3 // 9q11 // 24232	C3		2.3967e-07	-3.23061	Glutamate+Candesartan down vs Glutamate100uM
17832774	6.70206e-06	2.11807	Glutamate100uM up vs Ctrl		NM_001108119 // Nckap1l // NCK associated protein 1 like // 7q36 // 315348 /// ENSRNOT0	Nckap1l		5.77495e-08	-3.23126	Glutamate+Candesartan down vs Glutamate100uM
17742315	2.71733e-07	3.22232	Glutamate100uM up vs Ctrl		NM_001009405 // Arhgap29 // Rho GTPase activating protein 29 // 2q41 // 310833 /// ENSR	Arhgap29		2.64322e-07	-3.23195	Glutamate+Candesartan down vs Glutamate100uM
17845560	3.95486e-09	3.67475	Glutamate100uM up vs Ctrl		ENSRNOT00000038677 // Anxa2 // annexin A2 // 8q24 // 56611 /// NM_019905 // Anxa2 // an	Anxa2		1.27649e-08	-3.2352	Glutamate+Candesartan down vs Glutamate100uM
17736144	1.39166e-06	3.60678	Glutamate100uM up vs Ctrl		ENSRNOT00000050655 // Dab2 // disabled homolog 2 (Drosophila) // 2q16 // 79128 /// NM_0	Dab2		3.29978e-06	-3.25615	Glutamate+Candesartan down vs Glutamate100uM
17722348	1.02794e-06	2.63178	Glutamate100uM up vs Ctrl		ENSRNOT00000026303 // Egr1 // early growth response 1 // 18q // 24330 /// NM_012551 //	Egr1		1.17883e-07	-3.26238	Glutamate+Candesartan down vs Glutamate100uM
17659395	0.000247712	2.09592	Glutamate100uM up vs Ctrl		NM_001191951 // Ahnak // AHNAK nucleoprotein // 1q43 // 191572 /// ENSRNOT00000027314 /	Ahnak		2.90349e-06	-3.26287	Glutamate+Candesartan down vs Glutamate100uM
17882067	0.00049603	2.28246	Glutamate100uM up vs Ctrl		---			1.91016e-05	-3.28109	Glutamate+Candesartan down vs Glutamate100uM
17659050	1.45285e-07	2.41491	Glutamate100uM up vs Ctrl		NM_001044287 // Evi2a // ecotropic viral integration site 2A // 10q25 // 685433 /// ENS	Evi2a		5.06613e-09	-3.28517	Glutamate+Candesartan down vs Glutamate100uM
17794983	2.24865e-08	5.92396	Glutamate100uM up vs Ctrl		---			1.57648e-06	-3.33524	Glutamate+Candesartan down vs Glutamate100uM
17676622	1.7644e-06	2.77936	Glutamate100uM up vs Ctrl		---			3.04363e-07	-3.33887	Glutamate+Candesartan down vs Glutamate100uM
17882025	3.60201e-06	2.54404	Glutamate100uM up vs Ctrl		---			2.40298e-07	-3.3397	Glutamate+Candesartan down vs Glutamate100uM
17626119	1.61973e-08	3.43438	Glutamate100uM up vs Ctrl		NM_001008349 // Nfkb2 // nuclear factor of kappa light polypeptide gene enhancer in B-c	Nfkb2		2.07589e-08	-3.34333	Glutamate+Candesartan down vs Glutamate100uM
17808520	2.75262e-08	4.47537	Glutamate100uM up vs Ctrl		NM_001108669 // Ptplad2 // protein tyrosine phosphatase-like A domain containing 2 // 5	Ptplad2		2.67579e-07	-3.38661	Glutamate+Candesartan down vs Glutamate100uM
17628461	2.03862e-06	4.36632	Glutamate100uM up vs Ctrl		---			1.36892e-05	-3.39136	Glutamate+Candesartan down vs Glutamate100uM
17794646	5.7473e-05	2.25752	Glutamate100uM up vs Ctrl		ENSRNOT00000012216 // C3ar1 // complement component 3a receptor 1 // 4q42 // 84007 ///	C3ar1		9.51403e-07	-3.41511	Glutamate+Candesartan down vs Glutamate100uM
17684704	1.01054e-06	2.18747	Glutamate100uM up vs Ctrl		NM_138507 // Ptprc // protein tyrosine phosphatase, receptor type, C // 13q13 // 24699	Ptprc		6.77073e-09	-3.42895	Glutamate+Candesartan down vs Glutamate100uM
17708162	1.9796e-05	2.4213	Glutamate100uM up vs Ctrl		NM_001191939 // Msr1 // macrophage scavenger receptor 1 // 16q12.1 // 498638 /// ENSRNO	Msr1		6.32321e-07	-3.45036	Glutamate+Candesartan down vs Glutamate100uM
17848896	4.0498e-07	4.62334	Glutamate100uM up vs Ctrl		---			3.75996e-06	-3.4519	Glutamate+Candesartan down vs Glutamate100uM
17645314	6.63704e-07	2.70287	Glutamate100uM up vs Ctrl		NM_172019 // Ifi47 // interferon gamma inducible protein 47 // 10q21 // 246208 /// ENSR	Ifi47		5.41094e-08	-3.49391	Glutamate+Candesartan down vs Glutamate100uM
17827855	4.77346e-09	4.34756	Glutamate100uM up vs Ctrl		NM_053883 // Dusp6 // dual specificity phosphatase 6 // 7q13 // 116663 /// ENSRNOT00000	Dusp6		2.94254e-08	-3.49539	Glutamate+Candesartan down vs Glutamate100uM
17849425	4.31308e-07	2.62733	Glutamate100uM up vs Ctrl		NM_023987 // Birc3 // baculoviral IAP repeat-containing 3 // 8q11 // 78971 /// BC083555	Birc3		2.40667e-08	-3.50855	Glutamate+Candesartan down vs Glutamate100uM
17745625	1.74092e-06	2.54334	Glutamate100uM up vs Ctrl		ENSRNOT00000040847 // Osmr // oncostatin M receptor // 2q16 // 310132 /// NM_001005384	Osmr		6.71278e-08	-3.5325	Glutamate+Candesartan down vs Glutamate100uM
17718789	2.73392e-10	3.04831	Glutamate100uM up vs Ctrl		NM_012548 // Edn1 // endothelin 1 // 17p12 // 24323 /// ENSRNOT00000019361 // Edn1 // e	Edn1		6.31185e-11	-3.53835	Glutamate+Candesartan down vs Glutamate100uM
17765626	1.23565e-07	3.32069	Glutamate100uM up vs Ctrl		ENSRNOT00000000186 // Sqrdl // sulfide quinone reductase-like (yeast) // 3q35 // 691966	Sqrdl		6.84395e-08	-3.54706	Glutamate+Candesartan down vs Glutamate100uM
17723614	7.50348e-05	2.49673	Glutamate100uM up vs Ctrl		NM_001029901 // Csf1r // colony stimulating factor 1 receptor // 18q12.1 // 307403 ///	Csf1r		3.16603e-06	-3.54777	Glutamate+Candesartan down vs Glutamate100uM
17707117	2.4399e-05	2.39951	Glutamate100uM up vs Ctrl		ENSRNOT00000026652 // Gdf15 // growth differentiation factor 15 // 16p14 // 29455 /// N	Gdf15		5.44468e-07	-3.56197	Glutamate+Candesartan down vs Glutamate100uM
17619561	3.6613e-07	4.19907	Glutamate100uM up vs Ctrl		ENSRNOT00000024933 // Ampd3 // adenosine monophosphate deaminase 3 // 1q35-q36 // 25095	Ampd3		1.29486e-06	-3.57727	Glutamate+Candesartan down vs Glutamate100uM
17688749	6.00495e-07	2.88083	Glutamate100uM up vs Ctrl		ENSRNOT00000003102 // Naaa // N-acylethanolamine acid amidase // 14p22 // 497009 /// NM	Naaa		7.45189e-08	-3.60156	Glutamate+Candesartan down vs Glutamate100uM
17794897	9.03003e-05	2.49672	Glutamate100uM up vs Ctrl		NM_012705 // Cd4 // Cd4 molecule // 4q42 // 24932 /// ENSRNOT00000021915 // Cd4 // Cd4	Cd4		3.31279e-06	-3.62093	Glutamate+Candesartan down vs Glutamate100uM
17664225	1.71733e-08	2.95739	Glutamate100uM up vs Ctrl		XM_573239 // Vgll3 // vestigial like 3 (Drosophila) // 11p12 // 498038 /// ENSRNOT00000	Vgll3		2.31677e-09	-3.64334	Glutamate+Candesartan down vs Glutamate100uM
17682015	1.2636e-06	2.42497	Glutamate100uM up vs Ctrl		NM_001192006 // Cd84 // CD84 molecule // 13q24 // 501872 /// ENSRNOT00000050547 // Cd84	Cd84		1.99097e-08	-3.65074	Glutamate+Candesartan down vs Glutamate100uM
17628839	6.35757e-10	3.40171	Glutamate100uM up vs Ctrl		NM_001169138 // Thbs2 // thrombospondin 2 // 1q12 // 292406 /// ENSRNOT00000014552 // T	Thbs2		3.01849e-10	-3.68925	Glutamate+Candesartan down vs Glutamate100uM
17676646	3.16118e-07	2.66806	Glutamate100uM up vs Ctrl		ENSRNOT00000042758 // LOC685305 // similar to paired immunoglobin-like type 2 receptor	LOC685305		1.24893e-08	-3.71819	Glutamate+Candesartan down vs Glutamate100uM
17740581	3.77915e-06	2.85987	Glutamate100uM up vs Ctrl		NM_001004095 // S100a11 // S100 calcium binding protein A11 (calizzarin) // 2q34 // 445	S100a11		3.28374e-07	-3.7611	Glutamate+Candesartan down vs Glutamate100uM
17718539	9.14042e-07	3.10025	Glutamate100uM up vs Ctrl		---			1.57285e-07	-3.78846	Glutamate+Candesartan down vs Glutamate100uM
17630742	1.27446e-07	3.96556	Glutamate100uM up vs Ctrl		ENSRNOT00000028131 // Axl // Axl receptor tyrosine kinase // 1q21 // 308444 /// ENSRNOT	Axl		1.55674e-07	-3.8681	Glutamate+Candesartan down vs Glutamate100uM
17750384	3.20507e-11	3.00234	Glutamate100uM up vs Ctrl		ENSRNOT00000025222 // Csf1 // colony stimulating factor 1 (macrophage) // 2q34 // 78965	Csf1		2.72755e-12	-3.87631	Glutamate+Candesartan down vs Glutamate100uM
17678750	2.53397e-09	4.84152	Glutamate100uM up vs Ctrl		---			1.34669e-08	-3.90456	Glutamate+Candesartan down vs Glutamate100uM
17736177	1.76978e-05	2.4677	Glutamate100uM up vs Ctrl		NM_001109176 // Fyb // FYN binding protein // 2q16 // 499537 /// ENSRNOT00000018634 //	Fyb		2.44085e-07	-3.91939	Glutamate+Candesartan down vs Glutamate100uM
17641105	1.4083e-08	4.9183	Glutamate100uM up vs Ctrl		NM_012904 // Anxa1 // annexin A1 // 1q51 // 25380 /// ENSRNOT00000023664 // Anxa1 // an	Anxa1		7.36169e-08	-3.95187	Glutamate+Candesartan down vs Glutamate100uM
17616000	1.006e-07	6.50382	Glutamate100uM up vs Ctrl		---			2.59022e-06	-3.98558	Glutamate+Candesartan down vs Glutamate100uM
17873489	6.91696e-06	2.78513	Glutamate100uM up vs Ctrl		ENSRNOT00000038868 // RGD1562655 // similar to toll-like receptor 13 // Xq31 // 317227	RGD1562655		2.96916e-07	-3.98847	Glutamate+Candesartan down vs Glutamate100uM
17802604	8.68509e-07	2.45463	Glutamate100uM up vs Ctrl		NM_053538 // Laptm5 // lysosomal protein transmembrane 5 // 5q36 // 89783 /// ENSRNOT00	Laptm5		7.07644e-09	-4.00763	Glutamate+Candesartan down vs Glutamate100uM
17728071	4.27253e-08	2.65058	Glutamate100uM up vs Ctrl		NM_012580 // Hmox1 // heme oxygenase (decycling) 1 // 19p11 // 24451 /// ENSRNOT0000001	Hmox1		7.09851e-10	-4.04249	Glutamate+Candesartan down vs Glutamate100uM
17868781	9.93175e-09	5.16288	Glutamate100uM up vs Ctrl		---			5.12e-08	-4.13162	Glutamate+Candesartan down vs Glutamate100uM
17862391	0.000221541	2.8972	Glutamate100uM up vs Ctrl		---			1.46016e-05	-4.1749	Glutamate+Candesartan down vs Glutamate100uM
17882157	2.74602e-06	3.10767	Glutamate100uM up vs Ctrl		---			2.29711e-07	-4.18759	Glutamate+Candesartan down vs Glutamate100uM
17779204	2.78598e-07	3.46425	Glutamate100uM up vs Ctrl		NM_012649 // Sdc4 // syndecan 4 // 3q42 // 24771 /// ENSRNOT00000019386 // Sdc4 // synd	Sdc4		5.43337e-08	-4.22769	Glutamate+Candesartan down vs Glutamate100uM
17860366	2.5747e-06	3.14195	Glutamate100uM up vs Ctrl		NM_001031658 // Slc11a1 // solute carrier family 11 (proton-coupled divalent metal ion	Slc11a1		2.13614e-07	-4.2487	Glutamate+Candesartan down vs Glutamate100uM
17680226	1.42821e-10	4.21023	Glutamate100uM up vs Ctrl		NM_080698 // Fmod // fibromodulin // 13q13 // 64507 /// ENSRNOT00000004382 // Fmod // f	Fmod		1.30936e-10	-4.25567	Glutamate+Candesartan down vs Glutamate100uM
17882637	3.99724e-06	2.9296	Glutamate100uM up vs Ctrl		---			1.65997e-07	-4.2659	Glutamate+Candesartan down vs Glutamate100uM
17842370	1.19975e-07	2.92643	Glutamate100uM up vs Ctrl		NM_012967 // Icam1 // intercellular adhesion molecule 1 // 8q13 // 25464 /// ENSRNOT000	Icam1		3.93051e-09	-4.28691	Glutamate+Candesartan down vs Glutamate100uM
17787531	1.83965e-05	3.11956	Glutamate100uM up vs Ctrl		EU128749 // LOC689800 // similar to osteoclast inhibitory lectin // 4q42 // 689800 ///	LOC689800		1.50125e-06	-4.29456	Glutamate+Candesartan down vs Glutamate100uM
17767178	2.46065e-06	4.0974	Glutamate100uM up vs Ctrl		ENSRNOT00000055510 // RGD1565648 // similar to Chain A, Solution Structure Of Rabbit Ap	RGD1565648		1.56902e-06	-4.36062	Glutamate+Candesartan down vs Glutamate100uM
17756250	5.44105e-08	2.97113	Glutamate100uM up vs Ctrl		NM_212505 // Ier3 // immediate early response 3 // 20p12 // 294235 /// ENSRNOT000000010	Ier3		1.75722e-09	-4.36767	Glutamate+Candesartan down vs Glutamate100uM
17672719	8.85719e-07	3.05751	Glutamate100uM up vs Ctrl		ENSRNOT00000042758 // LOC685305 // similar to paired immunoglobin-like type 2 receptor	LOC685305		3.8632e-08	-4.43312	Glutamate+Candesartan down vs Glutamate100uM
17752759	1.41075e-06	2.20142	Glutamate100uM up vs Ctrl		NM_017196 // Aif1 // allograft inflammatory factor 1 // 20p12 // 29427 /// ENSRNOT00000	Aif1		1.20988e-09	-4.43747	Glutamate+Candesartan down vs Glutamate100uM
17681025	3.49722e-07	4.02148	Glutamate100uM up vs Ctrl		NM_001077589 // Rgs16 // regulator of G-protein signaling 16 // 13q21 // 360857 /// ENS	Rgs16		1.49179e-07	-4.50372	Glutamate+Candesartan down vs Glutamate100uM
17788929	5.66561e-11	5.57158	Glutamate100uM up vs Ctrl		NM_001106578 // Sema3c // sema domain, immunoglobulin domain (Ig), short basic domain,	Sema3c		2.63168e-10	-4.50896	Glutamate+Candesartan down vs Glutamate100uM
17618127	4.52029e-06	3.85766	Glutamate100uM up vs Ctrl		NM_017097 // Ctsc // cathepsin C // 1q32 // 25423 /// ENSRNOT00000022342 // Ctsc // cat	Ctsc		1.30537e-06	-4.58178	Glutamate+Candesartan down vs Glutamate100uM
17819187	2.65214e-05	2.86724	Glutamate100uM up vs Ctrl		NM_001126288 // Pld4 // phospholipase D family, member 4 // 6q32 // 362792 /// ENSRNOT0	Pld4		6.2309e-07	-4.58517	Glutamate+Candesartan down vs Glutamate100uM
17681022	1.32751e-10	4.72307	Glutamate100uM up vs Ctrl		---			1.63029e-10	-4.59685	Glutamate+Candesartan down vs Glutamate100uM
17781129	2.98122e-06	2.31807	Glutamate100uM up vs Ctrl		NM_012623 // Abcb1b // ATP-binding cassette, subfamily B (MDR/TAP), member 1B // 4q12 /	Abcb1b		4.26417e-09	-4.6122	Glutamate+Candesartan down vs Glutamate100uM
17658124	1.01987e-05	2.55672	Glutamate100uM up vs Ctrl		NM_001017478 // Cxcl16 // chemokine (C-X-C motif) ligand 16 // 10q24 // 497942 /// ENSR	Cxcl16		5.5384e-08	-4.64472	Glutamate+Candesartan down vs Glutamate100uM
17749203	2.01374e-09	4.64456	Glutamate100uM up vs Ctrl		---			1.98927e-09	-4.65215	Glutamate+Candesartan down vs Glutamate100uM
17876099	0.000806158	2.85851	Glutamate100uM up vs Ctrl		ENSRNOT00000038994 // Cybb // cytochrome b-245, beta polypeptide // Xq13 // 66021 /// N	Cybb		2.6518e-05	-4.73007	Glutamate+Candesartan down vs Glutamate100uM
17647364	1.27551e-08	10.8052	Glutamate100uM up vs Ctrl		---			1.35537e-06	-4.73376	Glutamate+Candesartan down vs Glutamate100uM
17795965	1.30746e-05	2.09729	Glutamate100uM up vs Ctrl		ENSRNOT00000007577 // Mgp // matrix Gla protein // 4q43 // 25333 /// NM_012862 // Mgp /	Mgp		3.91431e-09	-4.8125	Glutamate+Candesartan down vs Glutamate100uM
17768956	1.25541e-06	2.39457	Glutamate100uM up vs Ctrl		ENSRNOT00000023965 // Mmp9 // matrix metallopeptidase 9 // 3q42 // 81687 /// NM_031055	Mmp9		1.72512e-09	-4.86105	Glutamate+Candesartan down vs Glutamate100uM
17786945	1.03021e-05	3.40591	Glutamate100uM up vs Ctrl		ENSRNOT00000029072 // Clec4a1 // C-type lectin domain family 4, member A1 // 4q42 // 36	Clec4a1		6.52917e-07	-4.95758	Glutamate+Candesartan down vs Glutamate100uM
17693465	1.58651e-09	4.02011	Glutamate100uM up vs Ctrl		ENSRNOT00000003778 // Cxcl1 // chemokine (C-X-C motif) ligand 1 (melanoma growth stimul	Cxcl1		2.99808e-10	-4.98638	Glutamate+Candesartan down vs Glutamate100uM
17778101	3.83124e-07	3.79523	Glutamate100uM up vs Ctrl		ENSRNOT00000055513 // LOC100362296 // protein S100-A11-like // --- // 100362296	LOC100362296		4.4947e-08	-5.0588	Glutamate+Candesartan down vs Glutamate100uM
17786952	5.84749e-06	3.18844	Glutamate100uM up vs Ctrl		ENSRNOT00000013308 // Clec4a3 // C-type lectin domain family 4, member A3 // 4q42 // 36	Clec4a3		1.36417e-07	-5.22755	Glutamate+Candesartan down vs Glutamate100uM
17717183	7.96229e-06	3.34209	Glutamate100uM up vs Ctrl		ENSRNOT00000067124 // Mrc1 // mannose receptor, C type 1 // 17q12.3 // 291327 /// NM_00	Mrc1		2.74778e-07	-5.28302	Glutamate+Candesartan down vs Glutamate100uM
17794610	6.19591e-06	3.1454	Glutamate100uM up vs Ctrl		NM_012907 // Apobec1 // apolipoprotein B mRNA editing enzyme, catalytic polypeptide 1 /	Apobec1		1.10155e-07	-5.34535	Glutamate+Candesartan down vs Glutamate100uM
17821293	1.33058e-08	3.58439	Glutamate100uM up vs Ctrl		NM_138881 // Rsad2 // radical S-adenosyl methionine domain containing 2 // 6q16 // 6519	Rsad2		5.35999e-10	-5.41636	Glutamate+Candesartan down vs Glutamate100uM
17686562	4.08919e-06	3.34584	Glutamate100uM up vs Ctrl		---			1.10729e-07	-5.44629	Glutamate+Candesartan down vs Glutamate100uM
17657767	1.42141e-06	4.39061	Glutamate100uM up vs Ctrl		NM_001031638 // Cd68 // Cd68 molecule // 10q24 // 287435 /// ENSRNOT00000056918 // Cd68	Cd68		2.99614e-07	-5.53868	Glutamate+Candesartan down vs Glutamate100uM
17869377	4.25988e-08	5.65812	Glutamate100uM up vs Ctrl		XM_002727157 // LOC503326 // similar to nidogen 2 // --- // 503326	LOC503326		4.58163e-08	-5.59468	Glutamate+Candesartan down vs Glutamate100uM
17668907	1.0752e-06	5.14437	Glutamate100uM up vs Ctrl		NM_023953 // Cd200r1 // CD200 receptor 1 // 11q21 // 64357 /// ENSRNOT00000002799 // Cd	Cd200r1		5.68925e-07	-5.69098	Glutamate+Candesartan down vs Glutamate100uM
17686553	1.47281e-05	3.01413	Glutamate100uM up vs Ctrl		M64368 // Fcgr2a // Fc fragment of IgG, low affinity IIa, receptor (CD32) // 13q24 // 1	Fcgr2a		1.056e-07	-5.85604	Glutamate+Candesartan down vs Glutamate100uM
17680795	1.20689e-10	3.40403	Glutamate100uM up vs Ctrl		ENSRNOT00000003567 // Ptgs2 // prostaglandin-endoperoxide synthase 2 // 13q21 // 29527	Ptgs2		1.37684e-12	-5.99544	Glutamate+Candesartan down vs Glutamate100uM
17686529	0.000603719	3.03485	Glutamate100uM up vs Ctrl		NM_175756 // Fcgr2b // Fc fragment of IgG, low affinity IIb, receptor (CD32) // 13q24 /	Fcgr2b		7.84965e-06	-6.00547	Glutamate+Candesartan down vs Glutamate100uM
17862568	1.50637e-07	5.34201	Glutamate100uM up vs Ctrl		NM_001106884 // Trem2 // triggering receptor expressed on myeloid cells 2 // 9q12 // 30	Trem2		6.91238e-08	-6.03898	Glutamate+Candesartan down vs Glutamate100uM
17700075	5.7435e-06	2.65165	Glutamate100uM up vs Ctrl		NM_001012044 // Lcp1 // lymphocyte cytosolic protein 1 // 15q11 // 306071 /// ENSRNOT00	Lcp1		7.14001e-09	-6.09354	Glutamate+Candesartan down vs Glutamate100uM
17615249	8.36353e-06	3.04458	Glutamate100uM up vs Ctrl		NM_212525 // Tyrobp // Tyro protein tyrosine kinase binding protein // 1q21 // 361537 /	Tyrobp		4.62955e-08	-6.13786	Glutamate+Candesartan down vs Glutamate100uM
17872081	5.54265e-06	3.6388	Glutamate100uM up vs Ctrl		NM_001097582 // Tlr7 // toll-like receptor 7 // Xq21 // 317468 /// ENSRNOT00000005620 /	Tlr7		1.37216e-07	-6.2445	Glutamate+Candesartan down vs Glutamate100uM
17750311	9.27035e-06	2.84393	Glutamate100uM up vs Ctrl		ENSRNOT00000024344 // Cd53 // Cd53 molecule // 2q34-q41 // 24251 /// NM_012523 // Cd53	Cd53		1.99266e-08	-6.39498	Glutamate+Candesartan down vs Glutamate100uM
17740865	3.6202e-05	3.81562	Glutamate100uM up vs Ctrl		NM_017320 // Ctss // cathepsin S // 2q34 // 50654 /// L03201 // Ctss // cathepsin S //	Ctss		1.07993e-06	-6.68243	Glutamate+Candesartan down vs Glutamate100uM
17624156	2.02742e-05	4.27012	Glutamate100uM up vs Ctrl		XM_342027 // Ms4a4a // membrane-spanning 4-domains, subfamily A, member 4A // 1q43 // 3	Ms4a4a		1.33016e-06	-6.686	Glutamate+Candesartan down vs Glutamate100uM
17875933	4.96396e-07	5.77176	Glutamate100uM up vs Ctrl		ENSRNOT00000060988 // Gpr34 // G protein-coupled receptor 34 // Xq12 // 554353 /// NM_0	Gpr34		1.86319e-07	-6.81347	Glutamate+Candesartan down vs Glutamate100uM
17659048	9.11679e-07	3.2326	Glutamate100uM up vs Ctrl		---			3.57068e-09	-6.92192	Glutamate+Candesartan down vs Glutamate100uM
17868657	2.19661e-05	2.83209	Glutamate100uM up vs Ctrl		NM_001007557 // Emr1 // EGF-like module containing, mucin-like, hormone receptor-like 1	Emr1		3.19361e-08	-6.92478	Glutamate+Candesartan down vs Glutamate100uM
17686592	3.09802e-05	2.32373	Glutamate100uM up vs Ctrl		NM_001131001 // Fcer1g // Fc fragment of IgE, high affinity I, receptor for; gamma poly	Fcer1g		3.59156e-09	-7.17288	Glutamate+Candesartan down vs Glutamate100uM
17676856	0.000109192	2.29869	Glutamate100uM up vs Ctrl		ENSRNOT00000001916 // Serpine1 // serpin peptidase inhibitor, clade E (nexin, plasminog	Serpine1		1.44435e-08	-7.18989	Glutamate+Candesartan down vs Glutamate100uM
17862389	8.40599e-06	4.51723	Glutamate100uM up vs Ctrl		---			3.90626e-07	-7.57284	Glutamate+Candesartan down vs Glutamate100uM
17649604	0.000144677	3.11213	Glutamate100uM up vs Ctrl		NM_053858 // Ccl4 // chemokine (C-C motif) ligand 4 // 10q26 // 116637 /// ENSRNOT00000	Ccl4		3.05448e-07	-8.2407	Glutamate+Candesartan down vs Glutamate100uM
17748494	8.62268e-07	4.51476	Glutamate100uM up vs Ctrl		NM_001107702 // Fcrls // Fc receptor-like S, scavenger receptor // 2q34 // 310694 /// E	Fcrls		1.85765e-08	-8.48599	Glutamate+Candesartan down vs Glutamate100uM
17629677	1.26322e-06	7.11131	Glutamate100uM up vs Ctrl		NM_001013894 // Lilrb4 // leukocyte immunoglobulin-like receptor, subfamily B, member 4	Lilrb4		3.08741e-07	-9.376	Glutamate+Candesartan down vs Glutamate100uM
17835999	0.000144939	3.33517	Glutamate100uM up vs Ctrl		ENSRNOT00000007747 // Lyz2 // lysozyme 2 // 7q22 // 25211 /// NM_012771 // Lyz2 // lyso	Lyz2		2.35609e-07	-9.89737	Glutamate+Candesartan down vs Glutamate100uM
17721778	8.26894e-14	9.99524	Glutamate100uM up vs Ctrl		NM_012681 // Ttr // transthyretin // 18p // 24856 /// ENSRNOT00000022113 // Ttr // tran	Ttr		6.94146e-14	-10.3418	Glutamate+Candesartan down vs Glutamate100uM
17676796	9.38914e-07	6.55342	Glutamate100uM up vs Ctrl		XM_003751153 // LOC100910497 // paired immunoglobulin-like type 2 receptor alpha-like /	LOC100910497		6.14335e-08	-11.2011	Glutamate+Candesartan down vs Glutamate100uM
17688711	3.50938e-08	2.60904	Glutamate100uM up vs Ctrl		ENSRNOT00000003075 // Cxcl10 // chemokine (C-X-C motif) ligand 10 // 14p22 // 245920 //	Cxcl10		7.44377e-13	-11.2617	Glutamate+Candesartan down vs Glutamate100uM
17693487	0.000115055	4.19906	Glutamate100uM up vs Ctrl		ENSRNOT00000003823 // Cxcl5 // chemokine (C-X-C motif) ligand 5 // 14p22 // 60665 /// N	Cxcl5		2.79259e-07	-13.7224	Glutamate+Candesartan down vs Glutamate100uM
17649432	4.38522e-07	8.23898	Glutamate100uM up vs Ctrl		NM_001007612 // Ccl7 // chemokine (C-C motif) ligand 7 // 10q26 // 287561 /// ENSRNOT00	Ccl7		3.71594e-08	-14.0162	Glutamate+Candesartan down vs Glutamate100uM

## Sheet: Gluta vs Gluta+Candesartan
List of genes differentialy expressed between Glutamate+Candesartan and Glutamate
Affymetrix Transcript ID	gene_assignment	Gene Symbol	RefSeq	mrna_assignment	p-value(Glutamate+Candesartan vs. Glutamate100uM)	Ratio(Glutamate+Candesartan vs. Glutamate100uM)	Fold-Change(Glutamate+Candesartan vs. Glutamate100uM)	Fold-Change(Glutamate+Candesartan vs. Glutamate100uM) (Description)
17721778	NM_012681 // Ttr // transthyretin // 18p // 24856 /// ENSRNOT00000022113 // Ttr // tran	Ttr	NM_012681	NM_012681 // RefSeq // Rattus norvegicus transthyretin (Ttr), mRNA. // chr18 // 100 //	1.09e-14	0.0966952	-10.3418	Glutamate+Candesartan down vs Glutamate100uM
17688711	ENSRNOT00000003075 // Cxcl10 // chemokine (C-X-C motif) ligand 10 // 14p22 // 245920 //	Cxcl10	ENSRNOT00000003075	ENSRNOT00000003075 // ENSEMBL // cdna:known chromosome:RGSC3.4:14:17265974:17268150:1 g	9.05e-13	0.0887968	-11.2617	Glutamate+Candesartan down vs Glutamate100uM
17680795	ENSRNOT00000003567 // Ptgs2 // prostaglandin-endoperoxide synthase 2 // 13q21 // 29527	Ptgs2	ENSRNOT00000003567	ENSRNOT00000003567 // ENSEMBL // cdna:known chromosome:RGSC3.4:13:64427288:64433974:1 g	4.88e-12	0.166793	-5.99544	Glutamate+Candesartan down vs Glutamate100uM
17753152	NM_012708 // Psmb9 // proteasome (prosome, macropain) subunit, beta type 9 (large multi	Psmb9	NM_012708	NM_012708 // RefSeq // Rattus norvegicus proteasome (prosome, macropain) subunit, beta	1.3e-11	0.332303	-3.0093	Glutamate+Candesartan down vs Glutamate100uM
17750384	ENSRNOT00000025222 // Csf1 // colony stimulating factor 1 (macrophage) // 2q34 // 78965	Csf1	ENSRNOT00000025222	ENSRNOT00000025222 // ENSEMBL // cdna:known chromosome:RGSC3.4:2:203292765:203307965:-1	2.04e-11	0.257977	-3.87631	Glutamate+Candesartan down vs Glutamate100uM
17710353	ENSRNOT00000065516 // Sncg // synuclein, gamma (breast cancer-specific protein 1) // 16	Sncg	ENSRNOT00000065516	ENSRNOT00000065516 // ENSEMBL // cdna:known chromosome:RGSC3.4:16:10025979:10030516:-1	9.07e-11	0.319875	-3.12622	Glutamate+Candesartan down vs Glutamate100uM
17676952	NM_031970 // Hspb1 // heat shock protein 1 // 12q12 // 24471 /// ENSRNOT00000031555 //	Hspb1	NM_031970	NM_031970 // RefSeq // Rattus norvegicus heat shock protein 1 (Hspb1), mRNA. // chr12 /	2.25e-10	0.323872	-3.08764	Glutamate+Candesartan down vs Glutamate100uM
17718789	NM_012548 // Edn1 // endothelin 1 // 17p12 // 24323 /// ENSRNOT00000019361 // Edn1 // e	Edn1	NM_012548	NM_012548 // RefSeq // Rattus norvegicus endothelin 1 (Edn1), mRNA. // chr17 // 100 //	3.28e-10	0.282617	-3.53835	Glutamate+Candesartan down vs Glutamate100uM
17718415	ENSRNOT00000018252 // Gadd45g // growth arrest and DNA-damage-inducible, gamma // 17p14	Gadd45g	ENSRNOT00000018252	ENSRNOT00000018252 // ENSEMBL // cdna:known chromosome:RGSC3.4:17:19230896:19232641:-1	3.49e-10	0.330142	-3.029	Glutamate+Candesartan down vs Glutamate100uM
17842370	NM_012967 // Icam1 // intercellular adhesion molecule 1 // 8q13 // 25464 /// ENSRNOT000	Icam1	NM_012967	NM_012967 // RefSeq // Rattus norvegicus intercellular adhesion molecule 1 (Icam1), mRN	3.71e-10	0.233268	-4.28691	Glutamate+Candesartan down vs Glutamate100uM
17740499	ENSRNOT00000012464 // Lce1d // late cornified envelope 1D // 2q34 // 685981	Lce1d	ENSRNOT00000012464	ENSRNOT00000012464 // ENSEMBL // cdna:known chromosome:RGSC3.4:2:185677116:185677475:1	3.86e-10	0.35092	-2.84965	Glutamate+Candesartan down vs Glutamate100uM
17681022	---		---	ENSRNOT00000059682 // ENSEMBL // cdna:known chromosome:RGSC3.4:13:68768033:68768576:1 g	3.91e-10	0.21754	-4.59685	Glutamate+Candesartan down vs Glutamate100uM
17784007	XM_001071128 // Mmrn1 // multimerin 1 // 4q24 // 500152 /// ENSRNOT00000030320 // Mmrn1	Mmrn1	XM_001071128	XM_001071128 // RefSeq // PREDICTED: Rattus norvegicus multimerin 1 (Mmrn1), mRNA. // c	4.22e-10	0.428767	-2.33227	Glutamate+Candesartan down vs Glutamate100uM
17878333	NR_031772 // Mir325 // microRNA mir-325 // --- // 100313970	Mir325	NR_031772	NR_031772 // RefSeq // Rattus norvegicus microRNA mir-325 (Mir325), microRNA. // chrX /	4.52e-10	3.50495	3.50495	Glutamate+Candesartan up vs Glutamate100uM
17748476	NM_207606 // Kirrel // kin of IRRE like (Drosophila) // 2q34 // 310695 /// ENSRNOT00000	Kirrel	NM_207606	NM_207606 // RefSeq // Rattus norvegicus kin of IRRE like (Drosophila) (Kirrel), mRNA.	5.42e-10	0.326106	-3.06648	Glutamate+Candesartan down vs Glutamate100uM
17680226	NM_080698 // Fmod // fibromodulin // 13q13 // 64507 /// ENSRNOT00000004382 // Fmod // f	Fmod	NM_080698	NM_080698 // RefSeq // Rattus norvegicus fibromodulin (Fmod), mRNA. // chr13 // 100 //	5.6e-10	0.23498	-4.25567	Glutamate+Candesartan down vs Glutamate100uM
17641818	NM_001191636 // Myof // myoferlin // 1q53 // 309499 /// ENSRNOT00000021546 // Myof // m	Myof	NM_001191636	NM_001191636 // RefSeq // Rattus norvegicus myoferlin (Myof), mRNA. // chr1 // 100 // 9	6.57e-10	0.384261	-2.6024	Glutamate+Candesartan down vs Glutamate100uM
17672519	ENSRNOT00000068121 // LOC681341 // similar to paired immunoglobin-like type 2 receptor	LOC681341	ENSRNOT00000068121	ENSRNOT00000068121 // ENSEMBL // cdna:known chromosome:RGSC3.4:12:19465753:19469309:1 g	7.89e-10	0.339439	-2.94604	Glutamate+Candesartan down vs Glutamate100uM
17758302	NM_001106387 // Lrrtm3 // leucine rich repeat transmembrane neuronal 3 // 20p11 // 2943	Lrrtm3	NM_001106387	NM_001106387 // RefSeq // Rattus norvegicus leucine rich repeat transmembrane neuronal	8.06e-10	2.10148	2.10148	Glutamate+Candesartan up vs Glutamate100uM
17768956	ENSRNOT00000023965 // Mmp9 // matrix metallopeptidase 9 // 3q42 // 81687 /// NM_031055	Mmp9	ENSRNOT00000023965	ENSRNOT00000023965 // ENSEMBL // cdna:known chromosome:RGSC3.4:3:155985473:155993435:1	8.27e-10	0.205717	-4.86105	Glutamate+Candesartan down vs Glutamate100uM
17838893	ENSRNOT00000007398 // Myh9 // myosin, heavy chain 9, non-muscle // 7q34 // 25745 /// NM	Myh9	ENSRNOT00000007398	ENSRNOT00000007398 // ENSEMBL // cdna:known chromosome:RGSC3.4:7:115681444:115732774:-1	9.78e-10	0.341903	-2.92481	Glutamate+Candesartan down vs Glutamate100uM
17623115	ENSRNOT00000027891 // Fosl1 // fos-like antigen 1 // 1q43 // 25445 /// NM_012953 // Fos	Fosl1	ENSRNOT00000027891	ENSRNOT00000027891 // ENSEMBL // cdna:known chromosome:RGSC3.4:1:208090612:208099118:1	9.99e-10	0.33726	-2.96507	Glutamate+Candesartan down vs Glutamate100uM
17693465	ENSRNOT00000003778 // Cxcl1 // chemokine (C-X-C motif) ligand 1 (melanoma growth stimul	Cxcl1	ENSRNOT00000003778	ENSRNOT00000003778 // ENSEMBL // cdna:known chromosome:RGSC3.4:14:18690346:18692118:-1	1.02e-09	0.200546	-4.98638	Glutamate+Candesartan down vs Glutamate100uM
17821293	NM_138881 // Rsad2 // radical S-adenosyl methionine domain containing 2 // 6q16 // 6519	Rsad2	NM_138881	NM_138881 // RefSeq // Rattus norvegicus radical S-adenosyl methionine domain containin	1.09e-09	0.184626	-5.41636	Glutamate+Candesartan down vs Glutamate100uM
17623134	NM_001005907 // Efemp2 // EGF-containing fibulin-like extracellular matrix protein 2 //	Efemp2	NM_001005907	NM_001005907 // RefSeq // Rattus norvegicus EGF-containing fibulin-like extracellular m	1.12e-09	0.445583	-2.24425	Glutamate+Candesartan down vs Glutamate100uM
17628839	NM_001169138 // Thbs2 // thrombospondin 2 // 1q12 // 292406 /// ENSRNOT00000014552 // T	Thbs2	NM_001169138	NM_001169138 // RefSeq // Rattus norvegicus thrombospondin 2 (Thbs2), mRNA. // chr1 //	1.24e-09	0.271058	-3.68925	Glutamate+Candesartan down vs Glutamate100uM
17805031	NM_001007002 // Mxra8 // matrix-remodelling associated 8 // 5q36 // 313770 /// ENSRNOT0	Mxra8	NM_001007002	NM_001007002 // RefSeq // Rattus norvegicus matrix-remodelling associated 8 (Mxra8), mR	1.3e-09	0.39323	-2.54304	Glutamate+Candesartan down vs Glutamate100uM
17655779	BC158643 // RGD1559575 // similar to novel protein // 10q21 // 287231	RGD1559575	BC158643	BC158643 // GenBank // Rattus norvegicus cDNA clone IMAGE:8363294, partial cds. // chr1	1.32e-09	0.354692	-2.81935	Glutamate+Candesartan down vs Glutamate100uM
17788929	NM_001106578 // Sema3c // sema domain, immunoglobulin domain (Ig), short basic domain,	Sema3c	NM_001106578	NM_001106578 // RefSeq // Rattus norvegicus sema domain, immunoglobulin domain (Ig), sh	1.32e-09	0.221781	-4.50896	Glutamate+Candesartan down vs Glutamate100uM
17637856	XM_002725723 // Adam12 // ADAM metallopeptidase domain 12 // 1q41 // 679837 /// ENSRNOT	Adam12	XM_002725723	XM_002725723 // RefSeq // PREDICTED: Rattus norvegicus ADAM metallopeptidase domain 12	1.37e-09	0.460962	-2.16937	Glutamate+Candesartan down vs Glutamate100uM
17735703	NM_031821 // Plk2 // polo-like kinase 2 // 2q14 // 83722 /// ENSRNOT00000016768 // Plk2	Plk2	NM_031821	NM_031821 // RefSeq // Rattus norvegicus polo-like kinase 2 (Plk2), mRNA. // chr2 // 10	1.42e-09	0.470404	-2.12583	Glutamate+Candesartan down vs Glutamate100uM
17627322	NM_001025638 // Stx11 // syntaxin 11 // 1p13 // 292483 /// BC099159 // Stx11 // syntaxi	Stx11	NM_001025638	NM_001025638 // RefSeq // Rattus norvegicus syntaxin 11 (Stx11), mRNA. // chr1 // 100 /	1.64e-09	0.393647	-2.54035	Glutamate+Candesartan down vs Glutamate100uM
17865301	NM_019143 // Fn1 // fibronectin 1 // 9q33 // 25661 /// ENSRNOT00000019772 // Fn1 // fib	Fn1	NM_019143	NM_019143 // RefSeq // Rattus norvegicus fibronectin 1 (Fn1), mRNA. // chr9 // 100 // 1	2.06e-09	0.340062	-2.94064	Glutamate+Candesartan down vs Glutamate100uM
17791733	ENSRNOT00000007698 // Gadd45a // growth arrest and DNA-damage-inducible, alpha // 4q31-	Gadd45a	ENSRNOT00000007698	ENSRNOT00000007698 // ENSEMBL // cdna:known chromosome:RGSC3.4:4:96649946:96652243:-1 g	2.1e-09	0.413514	-2.4183	Glutamate+Candesartan down vs Glutamate100uM
17761738	ENSRNOT00000010218 // Ptgs1 // prostaglandin-endoperoxide synthase 1 // 3p11 // 24693 /	Ptgs1	ENSRNOT00000010218	ENSRNOT00000010218 // ENSEMBL // cdna:known chromosome:RGSC3.4:3:15343825:15365412:1 ge	2.29e-09	0.346206	-2.88846	Glutamate+Candesartan down vs Glutamate100uM
17746691	NM_053457 // Cldn11 // claudin 11 // 2q24 // 84588 /// ENSRNOT00000014359 // Cldn11 //	Cldn11	NM_053457	NM_053457 // RefSeq // Rattus norvegicus claudin 11 (Cldn11), mRNA. // chr2 // 100 // 1	2.47e-09	0.412476	-2.42439	Glutamate+Candesartan down vs Glutamate100uM
17763493	ENSRNOT00000057622 // Slc43a3 // solute carrier family 43, member 3 // 3q24 // 311170 /	Slc43a3	ENSRNOT00000057622	ENSRNOT00000057622 // ENSEMBL // cdna:known chromosome:RGSC3.4:3:68152750:68173186:1 ge	2.57e-09	0.40104	-2.49352	Glutamate+Candesartan down vs Glutamate100uM
17728071	NM_012580 // Hmox1 // heme oxygenase (decycling) 1 // 19p11 // 24451 /// ENSRNOT0000001	Hmox1	NM_012580	NM_012580 // RefSeq // Rattus norvegicus heme oxygenase (decycling) 1 (Hmox1), mRNA. //	2.66e-09	0.247372	-4.04249	Glutamate+Candesartan down vs Glutamate100uM
17694084	NM_012802 // Pdgfra // platelet derived growth factor receptor, alpha polypeptide // 14	Pdgfra	NM_012802	NM_012802 // RefSeq // Rattus norvegicus platelet derived growth factor receptor, alpha	2.78e-09	0.425193	-2.35187	Glutamate+Candesartan down vs Glutamate100uM
17614474	NM_021578 // Tgfb1 // transforming growth factor, beta 1 // 1q22 // 59086 /// ENSRNOT00	Tgfb1	NM_021578	NM_021578 // RefSeq // Rattus norvegicus transforming growth factor, beta 1 (Tgfb1), mR	3.83e-09	0.422501	-2.36686	Glutamate+Candesartan down vs Glutamate100uM
17712060	NM_001107315 // Pragmin // pragma of Rnd2 // 16q12.2 // 306506 /// ENSRNOT00000015166 /	Pragmin	NM_001107315	NM_001107315 // RefSeq // Rattus norvegicus pragma of Rnd2 (Pragmin), mRNA. // chr16 //	4.02e-09	0.46019	-2.17301	Glutamate+Candesartan down vs Glutamate100uM
17618200	BC168993 // Sytl2 // synaptotagmin-like 2 // 1q32 // 361604	Sytl2	BC168993	BC168993 // GenBank // Rattus norvegicus synaptotagmin-like 2, mRNA (cDNA clone MGC:189	4.1e-09	0.350442	-2.85354	Glutamate+Candesartan down vs Glutamate100uM
17654148	ENSRNOT00000004842 // Tnfrsf12a // tumor necrosis factor receptor superfamily, member 1	Tnfrsf12a	ENSRNOT00000004842	ENSRNOT00000004842 // ENSEMBL // cdna:known chromosome:RGSC3.4:10:12940334:12942347:-1	4.22e-09	0.450066	-2.2219	Glutamate+Candesartan down vs Glutamate100uM
17752759	NM_017196 // Aif1 // allograft inflammatory factor 1 // 20p12 // 29427 /// ENSRNOT00000	Aif1	NM_017196	NM_017196 // RefSeq // Rattus norvegicus allograft inflammatory factor 1 (Aif1), mRNA.	4.66e-09	0.225354	-4.43747	Glutamate+Candesartan down vs Glutamate100uM
17789441	NM_001191861 // Cdk6 // cyclin-dependent kinase 6 // 4q13 // 114483 /// ENSRNOT00000012	Cdk6	NM_001191861	NM_001191861 // RefSeq // Rattus norvegicus cyclin-dependent kinase 6 (Cdk6), mRNA. //	5.09e-09	0.444931	-2.24754	Glutamate+Candesartan down vs Glutamate100uM
17700075	NM_001012044 // Lcp1 // lymphocyte cytosolic protein 1 // 15q11 // 306071 /// ENSRNOT00	Lcp1	NM_001012044	NM_001012044 // RefSeq // Rattus norvegicus lymphocyte cytosolic protein 1 (Lcp1), mRNA	5.21e-09	0.164108	-6.09354	Glutamate+Candesartan down vs Glutamate100uM
17681012	NM_019344 // Rgs8 // regulator of G-protein signaling 8 // 13q21 // 54297 /// ENSRNOT00	Rgs8	NM_019344	NM_019344 // RefSeq // Rattus norvegicus regulator of G-protein signaling 8 (Rgs8), mRN	5.52e-09	0.367948	-2.71778	Glutamate+Candesartan down vs Glutamate100uM
17834433	NM_199115 // Angptl4 // angiopoietin-like 4 // 7q12 // 362850 /// ENSRNOT00000010031 //	Angptl4	NM_199115	NM_199115 // RefSeq // Rattus norvegicus angiopoietin-like 4 (Angptl4), mRNA. // chr7 /	5.53e-09	0.332765	-3.00513	Glutamate+Candesartan down vs Glutamate100uM
17688703	ENSRNOT00000031667 // Cxcl11 // chemokine (C-X-C motif) ligand 11 // 14p22 // 305236 //	Cxcl11	ENSRNOT00000031667	ENSRNOT00000031667 // ENSEMBL // cdna:known chromosome:RGSC3.4:14:17250640:17253487:1 g	5.81e-09	0.215914	-4.63148	Glutamate+Candesartan down vs Glutamate100uM
17833546	NM_001008321 // Gadd45b // growth arrest and DNA-damage-inducible, beta // 7q11 // 2996	Gadd45b	NM_001008321	NM_001008321 // RefSeq // Rattus norvegicus growth arrest and DNA-damage-inducible, bet	5.82e-09	0.39806	-2.51218	Glutamate+Candesartan down vs Glutamate100uM
17753672	NM_080782 // Cdkn1a // cyclin-dependent kinase inhibitor 1A // 20p12 // 114851 /// ENSR	Cdkn1a	NM_080782	NM_080782 // RefSeq // Rattus norvegicus cyclin-dependent kinase inhibitor 1A (Cdkn1a),	6.03e-09	0.40196	-2.48781	Glutamate+Candesartan down vs Glutamate100uM
17798468	---		---	ENSRNOT00000016839 // ENSEMBL // cdna:known chromosome:RGSC3.4:5:61748052:61849725:1 ge	7.09e-09	0.428558	-2.3334	Glutamate+Candesartan down vs Glutamate100uM
17808484	NM_031743 // Slc24a2 // solute carrier family 24 (sodium/potassium/calcium exchanger),	Slc24a2	NM_031743	NM_031743 // RefSeq // Rattus norvegicus solute carrier family 24 (sodium/potassium/cal	7.38e-09	2.57611	2.57611	Glutamate+Candesartan up vs Glutamate100uM
17644950	NM_130421 // Lcp2 // lymphocyte cytosolic protein 2 // 10q12 // 155918 /// ENSRNOT00000	Lcp2	NM_130421	NM_130421 // RefSeq // Rattus norvegicus lymphocyte cytosolic protein 2 (Lcp2), mRNA. /	7.77e-09	0.3868	-2.58532	Glutamate+Candesartan down vs Glutamate100uM
17718906	NM_013107 // Bmp6 // bone morphogenetic protein 6 // 17p12 // 25644 /// AY184240 // Bmp	Bmp6	NM_013107	NM_013107 // RefSeq // Rattus norvegicus bone morphogenetic protein 6 (Bmp6), mRNA. //	8.1e-09	0.452733	-2.20881	Glutamate+Candesartan down vs Glutamate100uM
17638748	---		---	ENSRNOT00000054861 // ENSEMBL // cdna:known chromosome:RGSC3.4:1:204034446:204038867:-1	8.64e-09	0.357605	-2.79638	Glutamate+Candesartan down vs Glutamate100uM
17756250	NM_212505 // Ier3 // immediate early response 3 // 20p12 // 294235 /// ENSRNOT000000010	Ier3	NM_212505	NM_212505 // RefSeq // Rattus norvegicus immediate early response 3 (Ier3), mRNA. // ch	8.68e-09	0.228955	-4.36767	Glutamate+Candesartan down vs Glutamate100uM
17749203	---		---	ENSRNOT00000065242 // ENSEMBL // cdna:known chromosome:RGSC3.4:2:185765565:185777169:-1	9.61e-09	0.214954	-4.65215	Glutamate+Candesartan down vs Glutamate100uM
17638903	NM_171992 // Ccnd1 // cyclin D1 // 1q42 // 58919 /// ENSRNOT00000028411 // Ccnd1 // cyc	Ccnd1	NM_171992	NM_171992 // RefSeq // Rattus norvegicus cyclin D1 (Ccnd1), mRNA. // chr1 // 100 // 89	1.05e-08	0.356149	-2.80781	Glutamate+Candesartan down vs Glutamate100uM
17664225	XM_573239 // Vgll3 // vestigial like 3 (Drosophila) // 11p12 // 498038 /// ENSRNOT00000	Vgll3	XM_573239	XM_573239 // RefSeq // PREDICTED: Rattus norvegicus vestigial like 3 (Drosophila) (Vgll	1.12e-08	0.274473	-3.64334	Glutamate+Candesartan down vs Glutamate100uM
17665187	NM_001107100 // Col8a1 // collagen, type VIII, alpha 1 // 11q12 // 304021 /// ENSRNOT00	Col8a1	NM_001107100	NM_001107100 // RefSeq // Rattus norvegicus collagen, type VIII, alpha 1 (Col8a1), mRNA	1.13e-08	0.421044	-2.37505	Glutamate+Candesartan down vs Glutamate100uM
17776731	NM_001191065 // Shc4 // SHC (Src homology 2 domain containing) family, member 4 // 3q36	Shc4	NM_001191065	NM_001191065 // RefSeq // Rattus norvegicus SHC (Src homology 2 domain containing) fami	1.13e-08	0.480039	-2.08316	Glutamate+Candesartan down vs Glutamate100uM
17635327	NM_057124 // P2ry6 // pyrimidinergic receptor P2Y, G-protein coupled, 6 // 1q32 // 1172	P2ry6	NM_057124	NM_057124 // RefSeq // Rattus norvegicus pyrimidinergic receptor P2Y, G-protein coupled	1.15e-08	0.385731	-2.59248	Glutamate+Candesartan down vs Glutamate100uM
17865450	NM_001007713 // Tmbim1 // transmembrane BAX inhibitor motif containing 1 // 9q33 // 316	Tmbim1	NM_001007713	NM_001007713 // RefSeq // Rattus norvegicus transmembrane BAX inhibitor motif containin	1.16e-08	0.394071	-2.53761	Glutamate+Candesartan down vs Glutamate100uM
17795965	ENSRNOT00000007577 // Mgp // matrix Gla protein // 4q43 // 25333 /// NM_012862 // Mgp /	Mgp	ENSRNOT00000007577	ENSRNOT00000007577 // ENSEMBL // cdna:known chromosome:RGSC3.4:4:173910585:173913947:-1	1.19e-08	0.207792	-4.8125	Glutamate+Candesartan down vs Glutamate100uM
17784141	NM_053661 // Gng12 // guanine nucleotide binding protein (G protein), gamma 12 // 4q31	Gng12	NM_053661	NM_053661 // RefSeq // Rattus norvegicus guanine nucleotide binding protein (G protein)	1.26e-08	0.423983	-2.35859	Glutamate+Candesartan down vs Glutamate100uM
17673519	NM_031541 // Scarb1 // scavenger receptor class B, member 1 // 12q15-q16 // 25073 /// E	Scarb1	NM_031541	NM_031541 // RefSeq // Rattus norvegicus scavenger receptor class B, member 1 (Scarb1),	1.29e-08	0.484905	-2.06226	Glutamate+Candesartan down vs Glutamate100uM
17665865	ENSRNOT00000038400 // Pla1a // phospholipase A1 member A // 11q21.3-q22 // 85311 /// NM	Pla1a	ENSRNOT00000038400	ENSRNOT00000038400 // ENSEMBL // cdna:known chromosome:RGSC3.4:11:64099837:64137355:1 g	1.33e-08	0.374413	-2.67085	Glutamate+Candesartan down vs Glutamate100uM
17818585	---		---	Bsr // lncRNA Db // rn4 chr6:134,198,113-134,328,710 // chr6 // 100 // 100 // 8 // 8 //	1.35e-08	7.0388	7.0388	Glutamate+Candesartan up vs Glutamate100uM
17864290	NM_133315 // Slc40a1 // solute carrier family 39 (iron-regulated transporter), member 1	Slc40a1	NM_133315	NM_133315 // RefSeq // Rattus norvegicus solute carrier family 39 (iron-regulated trans	1.35e-08	0.448973	-2.22731	Glutamate+Candesartan down vs Glutamate100uM
17757830	NM_001106381 // Susd2 // sushi domain containing 2 // 20p12 // 294335 /// ENSRNOT000000	Susd2	NM_001106381	NM_001106381 // RefSeq // Rattus norvegicus sushi domain containing 2 (Susd2), mRNA. //	1.36e-08	0.422283	-2.36808	Glutamate+Candesartan down vs Glutamate100uM
17680721	NM_001109492 // B3galt2 // UDP-Gal:betaGlcNAc beta 1,3-galactosyltransferase, polypepti	B3galt2	NM_001109492	NM_001109492 // RefSeq // Rattus norvegicus UDP-Gal:betaGlcNAc beta 1,3-galactosyltrans	1.41e-08	2.01181	2.01181	Glutamate+Candesartan up vs Glutamate100uM
17709873	FQ233524 // LOC100363145 // stabilin 1 // 16p16 // 100363145	LOC100363145	FQ233524	FQ233524 // GenBank // Rattus norvegicus TL0AEA61YH22 mRNA sequence. // chr16 // 100 //	1.42e-08	0.416619	-2.40028	Glutamate+Candesartan down vs Glutamate100uM
17686592	NM_001131001 // Fcer1g // Fc fragment of IgE, high affinity I, receptor for; gamma poly	Fcer1g	NM_001131001	NM_001131001 // RefSeq // Rattus norvegicus Fc fragment of IgE, high affinity I, recept	1.44e-08	0.139414	-7.17288	Glutamate+Candesartan down vs Glutamate100uM
17772842	NM_001015032 // Galnt3 // UDP-N-acetyl-alpha-D-galactosamine:polypeptide N-acetylgalact	Galnt3	NM_001015032	NM_001015032 // RefSeq // Rattus norvegicus UDP-N-acetyl-alpha-D-galactosamine:polypept	1.46e-08	0.420711	-2.37693	Glutamate+Candesartan down vs Glutamate100uM
17789105	NM_017310 // Sema3a // sema domain, immunoglobulin domain (Ig), short basic domain, sec	Sema3a	NM_017310	NM_017310 // RefSeq // Rattus norvegicus sema domain, immunoglobulin domain (Ig), short	1.48e-08	0.34704	-2.88152	Glutamate+Candesartan down vs Glutamate100uM
17672491	ENSRNOT00000067247 // LOC680910 // similar to paired immunoglobin-like type 2 receptor	LOC680910	ENSRNOT00000067247	ENSRNOT00000067247 // ENSEMBL // cdna:known chromosome:RGSC3.4:12:18579010:18582256:1 g	1.48e-08	0.391378	-2.55508	Glutamate+Candesartan down vs Glutamate100uM
17852378	NM_001191997 // Layn // layilin // 8q24 // 500996 /// ENSRNOT00000040162 // Layn // lay	Layn	NM_001191997	NM_001191997 // RefSeq // Rattus norvegicus layilin (Layn), mRNA. // chr8 // 100 // 100	1.5e-08	0.408936	-2.44537	Glutamate+Candesartan down vs Glutamate100uM
17659048	---		---	ENSRNOT00000018898 // ENSEMBL // cdna:known chromosome:RGSC3.4:10:65700694:65701956:-1	1.54e-08	0.144469	-6.92192	Glutamate+Candesartan down vs Glutamate100uM
17748494	NM_001107702 // Fcrls // Fc receptor-like S, scavenger receptor // 2q34 // 310694 /// E	Fcrls	NM_001107702	NM_001107702 // RefSeq // Rattus norvegicus Fc receptor-like S, scavenger receptor (Fcr	1.89e-08	0.117841	-8.48599	Glutamate+Candesartan down vs Glutamate100uM
17684704	NM_138507 // Ptprc // protein tyrosine phosphatase, receptor type, C // 13q13 // 24699	Ptprc	NM_138507	NM_138507 // RefSeq // Rattus norvegicus protein tyrosine phosphatase, receptor type, C	1.9e-08	0.291635	-3.42895	Glutamate+Candesartan down vs Glutamate100uM
17756314	NM_001008832 // RT1-CE1 // RT1 class I, locus1 // 20p12 // 309603 /// ENSRNOT0000006102	RT1-CE1	NM_001008832	NM_001008832 // RefSeq // Rattus norvegicus RT1 class I, locus1 (RT1-CE1), mRNA. // chr	1.92e-08	0.443376	-2.25542	Glutamate+Candesartan down vs Glutamate100uM
17781129	NM_012623 // Abcb1b // ATP-binding cassette, subfamily B (MDR/TAP), member 1B // 4q12 /	Abcb1b	NM_012623	NM_012623 // RefSeq // Rattus norvegicus ATP-binding cassette, subfamily B (MDR/TAP), m	1.95e-08	0.216816	-4.6122	Glutamate+Candesartan down vs Glutamate100uM
17631103	NM_133290 // Zfp36 // zinc finger protein 36 // 1q21 // 79426 /// ENSRNOT00000026661 //	Zfp36	NM_133290	NM_133290 // RefSeq // Rattus norvegicus zinc finger protein 36 (Zfp36), mRNA. // chr1	1.96e-08	0.364713	-2.74188	Glutamate+Candesartan down vs Glutamate100uM
17751690	NM_053326 // Pdlim5 // PDZ and LIM domain 5 // 2q44 // 64353 /// ENSRNOT00000022387 //	Pdlim5	NM_053326	NM_053326 // RefSeq // Rattus norvegicus PDZ and LIM domain 5 (Pdlim5), mRNA. // chr2 /	1.98e-08	0.485194	-2.06103	Glutamate+Candesartan down vs Glutamate100uM
17731327	NM_001106164 // Cmtm3 // CKLF-like MARVEL transmembrane domain containing 3 // 19p14 //	Cmtm3	NM_001106164	NM_001106164 // RefSeq // Rattus norvegicus CKLF-like MARVEL transmembrane domain conta	1.99e-08	0.47941	-2.0859	Glutamate+Candesartan down vs Glutamate100uM
17736367	ENSRNOT00000032327 // Ranbp3l // RAN binding protein 3-like // 2q16 // 294789	Ranbp3l	ENSRNOT00000032327	ENSRNOT00000032327 // ENSEMBL // cdna:known chromosome:RGSC3.4:2:58667034:58720040:1 ge	2e-08	2.68462	2.68462	Glutamate+Candesartan up vs Glutamate100uM
17754651	NM_001108531 // Bicc1 // bicaudal C homolog 1 (Drosophila) // 20p11 // 361832 /// ENSRN	Bicc1	NM_001108531	NM_001108531 // RefSeq // Rattus norvegicus bicaudal C homolog 1 (Drosophila) (Bicc1),	2.16e-08	0.479188	-2.08686	Glutamate+Candesartan down vs Glutamate100uM
17777243	NM_001106511 // Cpxm1 // carboxypeptidase X (M14 family), member 1 // 3q36 // 296156 //	Cpxm1	NM_001106511	NM_001106511 // RefSeq // Rattus norvegicus carboxypeptidase X (M14 family), member 1 (	2.19e-08	0.380947	-2.62504	Glutamate+Candesartan down vs Glutamate100uM
17668077	NM_013192 // Kcnj6 // potassium inwardly-rectifying channel, subfamily J, member 6 // 1	Kcnj6	NM_013192	NM_013192 // RefSeq // Rattus norvegicus potassium inwardly-rectifying channel, subfami	2.2e-08	2.27928	2.27928	Glutamate+Candesartan up vs Glutamate100uM
17659050	NM_001044287 // Evi2a // ecotropic viral integration site 2A // 10q25 // 685433 /// ENS	Evi2a	NM_001044287	NM_001044287 // RefSeq // Rattus norvegicus ecotropic viral integration site 2A (Evi2a)	2.29e-08	0.304399	-3.28517	Glutamate+Candesartan down vs Glutamate100uM
17868657	NM_001007557 // Emr1 // EGF-like module containing, mucin-like, hormone receptor-like 1	Emr1	NM_001007557	NM_001007557 // RefSeq // Rattus norvegicus EGF-like module containing, mucin-like, hor	2.34e-08	0.144409	-6.92478	Glutamate+Candesartan down vs Glutamate100uM
17860300	NM_013122 // Igfbp2 // insulin-like growth factor binding protein 2 // 9q33 // 25662 //	Igfbp2	NM_013122	NM_013122 // RefSeq // Rattus norvegicus insulin-like growth factor binding protein 2 (	2.44e-08	0.387701	-2.57931	Glutamate+Candesartan down vs Glutamate100uM
17868984	BC079387 // LOC501396 // hypothetical protein LOC501396 // --- // 501396	LOC501396	BC079387	BC079387 // GenBank // Rattus norvegicus hypothetical protein LOC501396, mRNA (cDNA clo	2.55e-08	0.484307	-2.06481	Glutamate+Candesartan down vs Glutamate100uM
17622307	NM_022523 // Cd151 // CD151 molecule (Raph blood group) // 1q41 // 64315 /// ENSRNOT000	Cd151	NM_022523	NM_022523 // RefSeq // Rattus norvegicus CD151 molecule (Raph blood group) (Cd151), mRN	2.56e-08	0.4633	-2.15843	Glutamate+Candesartan down vs Glutamate100uM
17827855	NM_053883 // Dusp6 // dual specificity phosphatase 6 // 7q13 // 116663 /// ENSRNOT00000	Dusp6	NM_053883	NM_053883 // RefSeq // Rattus norvegicus dual specificity phosphatase 6 (Dusp6), mRNA.	2.58e-08	0.286091	-3.49539	Glutamate+Candesartan down vs Glutamate100uM
17685325	NM_001013984 // Npl // N-acetylneuraminate pyruvate lyase // 13q21 // 304860 /// ENSRNO	Npl	NM_001013984	NM_001013984 // RefSeq // Rattus norvegicus N-acetylneuraminate pyruvate lyase (Npl), m	2.6e-08	0.449491	-2.22474	Glutamate+Candesartan down vs Glutamate100uM
17802604	NM_053538 // Laptm5 // lysosomal protein transmembrane 5 // 5q36 // 89783 /// ENSRNOT00	Laptm5	NM_053538	NM_053538 // RefSeq // Rattus norvegicus lysosomal protein transmembrane 5 (Laptm5), mR	2.84e-08	0.249524	-4.00763	Glutamate+Candesartan down vs Glutamate100uM
17676856	ENSRNOT00000001916 // Serpine1 // serpin peptidase inhibitor, clade E (nexin, plasminog	Serpine1	ENSRNOT00000001916	ENSRNOT00000001916 // ENSEMBL // cdna:known chromosome:RGSC3.4:12:20931996:20942374:-1	2.88e-08	0.139084	-7.18989	Glutamate+Candesartan down vs Glutamate100uM
17787068	NM_001134555 // C1r // complement component 1, r subcomponent // 4q42 // 312705 /// ENS	C1r	NM_001134555	NM_001134555 // RefSeq // Rattus norvegicus complement component 1, r subcomponent (C1r	2.89e-08	0.431858	-2.31558	Glutamate+Candesartan down vs Glutamate100uM
17645401	NM_001002819 // Gfpt2 // glutamine-fructose-6-phosphate transaminase 2 // 10q22 // 3605	Gfpt2	NM_001002819	NM_001002819 // RefSeq // Rattus norvegicus glutamine-fructose-6-phosphate transaminase	2.93e-08	0.354736	-2.819	Glutamate+Candesartan down vs Glutamate100uM
17678750	---		---	ENSRNOT00000062315 // ENSEMBL // ncrna:snoRNA chromosome:RGSC3.4:12:43077041:43077161:-	2.99e-08	0.256111	-3.90456	Glutamate+Candesartan down vs Glutamate100uM
17832774	NM_001108119 // Nckap1l // NCK associated protein 1 like // 7q36 // 315348 /// ENSRNOT0	Nckap1l	NM_001108119	NM_001108119 // RefSeq // Rattus norvegicus NCK associated protein 1 like (Nckap1l), mR	3.19e-08	0.309476	-3.23126	Glutamate+Candesartan down vs Glutamate100uM
17713739	NM_013156 // Ctsl1 // cathepsin L1 // 17p14 // 25697 /// ENSRNOT00000025462 // Ctsl1 //	Ctsl1	NM_013156	NM_013156 // RefSeq // Rattus norvegicus cathepsin L1 (Ctsl1), mRNA. // chr17 // 100 //	3.25e-08	0.419593	-2.38326	Glutamate+Candesartan down vs Glutamate100uM
17676506	XM_221997 // Gjc3 // gap junction protein, gamma 3 // 12q11 // 288529 /// ENSRNOT000000	Gjc3	XM_221997	XM_221997 // RefSeq // PREDICTED: Rattus norvegicus gap junction protein, gamma 3 (Gjc3	3.36e-08	0.485421	-2.06007	Glutamate+Candesartan down vs Glutamate100uM
17722678	XM_001065373 // Pcdhb19 // protocadherin beta 19 // 18p11 // 548106 /// ENSRNOT00000060	Pcdhb19	XM_001065373	XM_001065373 // RefSeq // PREDICTED: Rattus norvegicus protocadherin beta 19 (Pcdhb19),	3.43e-08	2.17706	2.17706	Glutamate+Candesartan up vs Glutamate100uM
17785675	XM_003753928 // Gxylt2 // glucoside xylosyltransferase 2 // 4q34 // 688618 /// ENSRNOT0	Gxylt2	XM_003753928	XM_003753928 // RefSeq // PREDICTED: Rattus norvegicus glycosyltransferase 8 domain con	3.68e-08	0.395652	-2.52748	Glutamate+Candesartan down vs Glutamate100uM
17626119	NM_001008349 // Nfkb2 // nuclear factor of kappa light polypeptide gene enhancer in B-c	Nfkb2	NM_001008349	NM_001008349 // RefSeq // Rattus norvegicus nuclear factor of kappa light polypeptide g	3.75e-08	0.299103	-3.34333	Glutamate+Candesartan down vs Glutamate100uM
17737825	XR_145831 // LOC100912162 // uncharacterized LOC100912162 // --- // 100912162	LOC100912162	XR_145831	ENSRNOT00000063742 // ENSEMBL // ncrna:miRNA chromosome:RGSC3.4:2:120957318:120957396:1	3.96e-08	0.437281	-2.28686	Glutamate+Candesartan down vs Glutamate100uM
17791344	NM_130413 // Skap2 // src kinase associated phosphoprotein 2 // 4q24 // 155183 /// ENSR	Skap2	NM_130413	NM_130413 // RefSeq // Rattus norvegicus src kinase associated phosphoprotein 2 (Skap2)	3.96e-08	0.327351	-3.05482	Glutamate+Candesartan down vs Glutamate100uM
17849425	NM_023987 // Birc3 // baculoviral IAP repeat-containing 3 // 8q11 // 78971 /// BC083555	Birc3	NM_023987	NM_023987 // RefSeq // Rattus norvegicus baculoviral IAP repeat-containing 3 (Birc3), m	4.01e-08	0.285018	-3.50855	Glutamate+Candesartan down vs Glutamate100uM
17726258	NM_001004215 // Ppic // peptidylprolyl isomerase C // 18q11 // 291463 /// ENSRNOT000000	Ppic	NM_001004215	NM_001004215 // RefSeq // Rattus norvegicus peptidylprolyl isomerase C (Ppic), mRNA. //	4.04e-08	0.468584	-2.13409	Glutamate+Candesartan down vs Glutamate100uM
17818092	ENSRNOT00000012296 // Ifi27 // interferon, alpha-inducible protein 27 // 6q32 // 170512	Ifi27	ENSRNOT00000012296	ENSRNOT00000012296 // ENSEMBL // cdna:known chromosome:RGSC3.4:6:127725194:127731663:1	4.3e-08	0.42215	-2.36883	Glutamate+Candesartan down vs Glutamate100uM
17775140	NM_001109203 // Prrg4 // proline rich Gla (G-carboxyglutamic acid) 4 (transmembrane) //	Prrg4	NM_001109203	NM_001109203 // RefSeq // Rattus norvegicus proline rich Gla (G-carboxyglutamic acid) 4	4.31e-08	0.444253	-2.25097	Glutamate+Candesartan down vs Glutamate100uM
17777980	NM_053383 // Cd93 // CD93 molecule // 3q41 // 84398 /// AF160978 // Cd93 // CD93 molecu	Cd93	NM_053383	NM_053383 // RefSeq // Rattus norvegicus CD93 molecule (Cd93), mRNA. // chr3 // 100 //	4.39e-08	0.369511	-2.70628	Glutamate+Candesartan down vs Glutamate100uM
17638696	NM_001100521 // Phlda2 // pleckstrin homology-like domain, family A, member 2 // 1q41 /	Phlda2	NM_001100521	NM_001100521 // RefSeq // Rattus norvegicus pleckstrin homology-like domain, family A,	4.45e-08	0.346342	-2.88732	Glutamate+Candesartan down vs Glutamate100uM
17630742	ENSRNOT00000028131 // Axl // Axl receptor tyrosine kinase // 1q21 // 308444 /// ENSRNOT	Axl	ENSRNOT00000028131	ENSRNOT00000028131 // ENSEMBL // cdna:known chromosome:RGSC3.4:1:80964751:80994300:-1 g	4.66e-08	0.258525	-3.8681	Glutamate+Candesartan down vs Glutamate100uM
17774721	NM_031797 // Cd82 // Cd82 molecule // 3q24 // 83628 /// ENSRNOT00000000052 // Cd82 // C	Cd82	NM_031797	NM_031797 // RefSeq // Rattus norvegicus Cd82 molecule (Cd82), mRNA. // chr3 // 100 //	4.68e-08	0.318423	-3.14047	Glutamate+Candesartan down vs Glutamate100uM
17637211	NM_053611 // Nupr1 // nuclear protein, transcriptional regulator, 1 // 1q36 // 113900 /	Nupr1	NM_053611	NM_053611 // RefSeq // Rattus norvegicus nuclear protein, transcriptional regulator, 1	4.78e-08	0.32539	-3.07324	Glutamate+Candesartan down vs Glutamate100uM
17758806	NM_001033656 // Man1a1 // mannosidase, alpha, class 1A, member 1 // 20q11 // 294410 ///	Man1a1	NM_001033656	NM_001033656 // RefSeq // Rattus norvegicus mannosidase, alpha, class 1A, member 1 (Man	4.81e-08	0.396886	-2.51961	Glutamate+Candesartan down vs Glutamate100uM
17797354	NM_001108657 // Runx1t1 // runt-related transcription factor 1; translocated to, 1 (cyc	Runx1t1	NM_001108657	NM_001108657 // RefSeq // Rattus norvegicus runt-related transcription factor 1; transl	5.11e-08	2.12331	2.12331	Glutamate+Candesartan up vs Glutamate100uM
17845560	ENSRNOT00000038677 // Anxa2 // annexin A2 // 8q24 // 56611 /// NM_019905 // Anxa2 // an	Anxa2	ENSRNOT00000038677	ENSRNOT00000038677 // ENSEMBL // cdna:known chromosome:RGSC3.4:8:73897599:73934038:1 ge	5.12e-08	0.3091	-3.2352	Glutamate+Candesartan down vs Glutamate100uM
17676829	ENSRNOT00000064718 // RGD1561730 // similar to cell surface receptor FDFACT // 12q12 //	RGD1561730	ENSRNOT00000064718	ENSRNOT00000064718 // ENSEMBL // cdna:known chromosome:RGSC3.4:12:18937874:18942966:1 g	5.13e-08	0.415035	-2.40944	Glutamate+Candesartan down vs Glutamate100uM
17877200	ENSRNOT00000058957 // LOC100364834 // hypothetical protein LOC100364834 // --- // 10036	LOC100364834	ENSRNOT00000058957	ENSRNOT00000058957 // ENSEMBL // cdna:known chromosome:RGSC3.4:X:55288526:55288708:-1 g	5.2e-08	0.356965	-2.8014	Glutamate+Candesartan down vs Glutamate100uM
17676646	ENSRNOT00000042758 // LOC685305 // similar to paired immunoglobin-like type 2 receptor	LOC685305	ENSRNOT00000042758	ENSRNOT00000042758 // ENSEMBL // cdna:known chromosome:RGSC3.4:12:19043455:19048589:-1	5.25e-08	0.268948	-3.71819	Glutamate+Candesartan down vs Glutamate100uM
17751869	ENSRNOT00000019501 // Cyr61 // cysteine-rich, angiogenic inducer, 61 // 2q44 // 83476 /	Cyr61	ENSRNOT00000019501	ENSRNOT00000019501 // ENSEMBL // cdna:known chromosome:RGSC3.4:2:243824303:243827262:-1	5.33e-08	0.473177	-2.11338	Glutamate+Candesartan down vs Glutamate100uM
17723897	ENSRNOT00000034075 // Ccbe1 // collagen and calcium binding EGF domains 1 // 18q12.1 //	Ccbe1	ENSRNOT00000034075	ENSRNOT00000034075 // ENSEMBL // cdna:known chromosome:RGSC3.4:18:62419235:62439321:1 g	5.38e-08	0.31229	-3.20215	Glutamate+Candesartan down vs Glutamate100uM
17869377	XM_002727157 // LOC503326 // similar to nidogen 2 // --- // 503326	LOC503326	XM_002727157	XM_002727157 // RefSeq // PREDICTED: Rattus norvegicus nidogen-2-like (LOC503326), mRNA	5.54e-08	0.178741	-5.59468	Glutamate+Candesartan down vs Glutamate100uM
17881587	---		---	---	5.58e-08	0.462052	-2.16426	Glutamate+Candesartan down vs Glutamate100uM
17672539	ENSRNOT00000068121 // LOC681341 // similar to paired immunoglobin-like type 2 receptor	LOC681341	ENSRNOT00000068121	ENSRNOT00000068121 // ENSEMBL // cdna:known chromosome:RGSC3.4:12:19465753:19469309:1 g	5.59e-08	0.369953	-2.70304	Glutamate+Candesartan down vs Glutamate100uM
17684316	ENSRNOT00000004408 // Btg2 // BTG family, member 2 // 13q13-q31 // 29619 /// NM_017259	Btg2	ENSRNOT00000004408	ENSRNOT00000004408 // ENSEMBL // cdna:known chromosome:RGSC3.4:13:47026986:47030745:-1	5.62e-08	0.374451	-2.67058	Glutamate+Candesartan down vs Glutamate100uM
17755422	FQ221747 // Lama4 // laminin, alpha 4 // 20q12 // 309816	Lama4	FQ221747	FQ221747 // GenBank // Rattus norvegicus TL0ADA32YF16 mRNA sequence. // chr20 // 91 //	5.87e-08	0.428592	-2.33322	Glutamate+Candesartan down vs Glutamate100uM
17813849	ENSRNOT00000034991 // Epas1 // endothelial PAS domain protein 1 // 6q12 // 29452 /// NM	Epas1	ENSRNOT00000034991	ENSRNOT00000034991 // ENSEMBL // cdna:known chromosome:RGSC3.4:6:10245065:10297215:1 ge	6.05e-08	0.316077	-3.16379	Glutamate+Candesartan down vs Glutamate100uM
17734138	NM_001077200 // Fam38a // family with sequence similarity 38, member A // 19q12 // 3614	Fam38a	NM_001077200	NM_001077200 // RefSeq // Rattus norvegicus family with sequence similarity 38, member	6.06e-08	0.376748	-2.65429	Glutamate+Candesartan down vs Glutamate100uM
17600161	---		---	---	6.18e-08	2.3714	2.3714	Glutamate+Candesartan up vs Glutamate100uM
17840784	NM_001013222 // Rnd1 // Rho family GTPase 1 // 7q36 // 362993 /// ENSRNOT00000018276 //	Rnd1	NM_001013222	NM_001013222 // RefSeq // Rattus norvegicus Rho family GTPase 1 (Rnd1), mRNA. // chr7 /	6.35e-08	0.435865	-2.29429	Glutamate+Candesartan down vs Glutamate100uM
17742949	---		---	---	6.44e-08	0.428605	-2.33315	Glutamate+Candesartan down vs Glutamate100uM
17733213	NM_017024 // Lcat // lecithin cholesterol acyltransferase // 19q12 // 24530 /// ENSRNOT	Lcat	NM_017024	NM_017024 // RefSeq // Rattus norvegicus lecithin cholesterol acyltransferase (Lcat), m	6.53e-08	2.08413	2.08413	Glutamate+Candesartan up vs Glutamate100uM
17666537	ENSRNOT00000002640 // Cldn1 // claudin 1 // 11q22 // 65129 /// NM_031699 // Cldn1 // cl	Cldn1	ENSRNOT00000002640	ENSRNOT00000002640 // ENSEMBL // cdna:known chromosome:RGSC3.4:11:76473654:76488805:1 g	6.7e-08	0.327777	-3.05086	Glutamate+Candesartan down vs Glutamate100uM
17779204	NM_012649 // Sdc4 // syndecan 4 // 3q42 // 24771 /// ENSRNOT00000019386 // Sdc4 // synd	Sdc4	NM_012649	NM_012649 // RefSeq // Rattus norvegicus syndecan 4 (Sdc4), mRNA. // chr3 // 100 // 100	7e-08	0.236536	-4.22769	Glutamate+Candesartan down vs Glutamate100uM
17789522	ENSRNOT00000013989 // Tfpi2 // tissue factor pathway inhibitor 2 // 4q13 // 286926 ///	Tfpi2	ENSRNOT00000013989	ENSRNOT00000013989 // ENSEMBL // cdna:known chromosome:RGSC3.4:4:28807080:28811502:-1 g	7.01e-08	0.400003	-2.49998	Glutamate+Candesartan down vs Glutamate100uM
17784528	NM_001013086 // Capg // capping protein (actin filament), gelsolin-like // 4q33 // 2973	Capg	NM_001013086	NM_001013086 // RefSeq // Rattus norvegicus capping protein (actin filament), gelsolin-	7.07e-08	0.419746	-2.38239	Glutamate+Candesartan down vs Glutamate100uM
17672512	ENSRNOT00000064718 // RGD1561730 // similar to cell surface receptor FDFACT // 12q12 //	RGD1561730	ENSRNOT00000064718	ENSRNOT00000064718 // ENSEMBL // cdna:known chromosome:RGSC3.4:12:18937874:18942966:1 g	7.43e-08	0.440437	-2.27047	Glutamate+Candesartan down vs Glutamate100uM
17750311	ENSRNOT00000024344 // Cd53 // Cd53 molecule // 2q34-q41 // 24251 /// NM_012523 // Cd53	Cd53	ENSRNOT00000024344	ENSRNOT00000024344 // ENSEMBL // cdna:known chromosome:RGSC3.4:2:202186125:202234580:-1	7.6e-08	0.156373	-6.39498	Glutamate+Candesartan down vs Glutamate100uM
17682015	NM_001192006 // Cd84 // CD84 molecule // 13q24 // 501872 /// ENSRNOT00000050547 // Cd84	Cd84	NM_001192006	NM_001192006 // RefSeq // Rattus norvegicus CD84 molecule (Cd84), mRNA. // chr13 // 100	7.77e-08	0.273917	-3.65074	Glutamate+Candesartan down vs Glutamate100uM
17868732	XM_001071625 // LOC689679 // similar to Discs large homolog 5 (Placenta and prostate DL	LOC689679	XM_001071625	XM_003750255 // RefSeq // PREDICTED: Rattus norvegicus nidogen 2, transcript variant 1	7.8e-08	0.444687	-2.24877	Glutamate+Candesartan down vs Glutamate100uM
17615249	NM_212525 // Tyrobp // Tyro protein tyrosine kinase binding protein // 1q21 // 361537 /	Tyrobp	NM_212525	NM_212525 // RefSeq // Rattus norvegicus Tyro protein tyrosine kinase binding protein (	7.8e-08	0.162923	-6.13786	Glutamate+Candesartan down vs Glutamate100uM
17749201	---		---	ENSRNOT00000056486 // ENSEMBL // cdna:known chromosome:RGSC3.4:2:185753841:185754161:-1	7.84e-08	0.482546	-2.07234	Glutamate+Candesartan down vs Glutamate100uM
17659230	NM_012983 // Myo1d // myosin ID // 10q26 // 25485 /// ENSRNOT00000004609 // Myo1d // my	Myo1d	NM_012983	NM_012983 // RefSeq // Rattus norvegicus myosin ID (Myo1d), mRNA. // chr10 // 100 // 10	8.13e-08	0.401339	-2.49166	Glutamate+Candesartan down vs Glutamate100uM
17723942	ENSRNOT00000025362 // Pmaip1 // phorbol-12-myristate-13-acetate-induced protein 1 // 18	Pmaip1	ENSRNOT00000025362	ENSRNOT00000025362 // ENSEMBL // cdna:known chromosome:RGSC3.4:18:62914845:62918832:1 g	8.23e-08	0.375461	-2.66339	Glutamate+Candesartan down vs Glutamate100uM
17722682	NM_001109395 // Pcdhb20 // protocadherin beta 20 // 18p11 // 680203 /// ENSRNOT00000048	Pcdhb20	NM_001109395	NM_001109395 // RefSeq // Rattus norvegicus protocadherin beta 20 (Pcdhb20), mRNA. // c	8.48e-08	2.1014	2.1014	Glutamate+Candesartan up vs Glutamate100uM
17823218	NM_173118 // Npc2 // Niemann-Pick disease, type C2 // 6q31 // 286898 /// ENSRNOT0000001	Npc2	NM_173118	NM_173118 // RefSeq // Rattus norvegicus Niemann-Pick disease, type C2 (Npc2), mRNA. //	8.87e-08	0.435553	-2.29593	Glutamate+Candesartan down vs Glutamate100uM
17668907	NM_023953 // Cd200r1 // CD200 receptor 1 // 11q21 // 64357 /// ENSRNOT00000002799 // Cd	Cd200r1	NM_023953	NM_023953 // RefSeq // Rattus norvegicus CD200 receptor 1 (Cd200r1), mRNA. // chr11 //	8.93e-08	0.175717	-5.69098	Glutamate+Candesartan down vs Glutamate100uM
17633019	NM_030847 // Emp3 // epithelial membrane protein 3 // 1q22 // 81505 /// ENSRNOT00000028	Emp3	NM_030847	NM_030847 // RefSeq // Rattus norvegicus epithelial membrane protein 3 (Emp3), mRNA. //	9.15e-08	0.404342	-2.47315	Glutamate+Candesartan down vs Glutamate100uM
17634466	---		---	ENSRNOT00000063293 // ENSEMBL // ncrna:miRNA chromosome:RGSC3.4:1:137321240:137321305:-	9.24e-08	2.04283	2.04283	Glutamate+Candesartan up vs Glutamate100uM
17773189	---		---	ENSRNOT00000053156 // ENSEMBL // ncrna:snoRNA chromosome:RGSC3.4:3:54578605:54578738:-1	9.41e-08	0.387182	-2.58277	Glutamate+Candesartan down vs Glutamate100uM
17688749	ENSRNOT00000003102 // Naaa // N-acylethanolamine acid amidase // 14p22 // 497009 /// NM	Naaa	ENSRNOT00000003102	ENSRNOT00000003102 // ENSEMBL // cdna:known chromosome:RGSC3.4:14:17338759:17358273:1 g	9.77e-08	0.277657	-3.60156	Glutamate+Candesartan down vs Glutamate100uM
17749936	ENSRNOT00000021162 // Ptgfrn // prostaglandin F2 receptor negative regulator // 2q34 //	Ptgfrn	ENSRNOT00000021162	ENSRNOT00000021162 // ENSEMBL // cdna:known chromosome:RGSC3.4:2:196091505:196162949:-1	9.94e-08	0.403698	-2.4771	Glutamate+Candesartan down vs Glutamate100uM
17858717	NM_133575 // Il1rl2 // interleukin 1 receptor-like 2 // 9q21 // 171106 /// ENSRNOT00000	Il1rl2	NM_133575	NM_133575 // RefSeq // Rattus norvegicus interleukin 1 receptor-like 2 (Il1rl2), mRNA.	1.03e-07	0.437419	-2.28614	Glutamate+Candesartan down vs Glutamate100uM
17794610	NM_012907 // Apobec1 // apolipoprotein B mRNA editing enzyme, catalytic polypeptide 1 /	Apobec1	NM_012907	NM_012907 // RefSeq // Rattus norvegicus apolipoprotein B mRNA editing enzyme, catalyti	1.04e-07	0.187078	-5.34535	Glutamate+Candesartan down vs Glutamate100uM
17645314	NM_172019 // Ifi47 // interferon gamma inducible protein 47 // 10q21 // 246208 /// ENSR	Ifi47	NM_172019	NM_172019 // RefSeq // Rattus norvegicus interferon gamma inducible protein 47 (Ifi47),	1.07e-07	0.286212	-3.49391	Glutamate+Candesartan down vs Glutamate100uM
17731895	ENSRNOT00000065602 // LOC100359680 // Lysophosphatidylcholine acyltransferase 2-like //	LOC100359680	ENSRNOT00000065602	ENSRNOT00000065602 // ENSEMBL // cdna:known chromosome:RGSC3.4:19:15179233:15243969:-1	1.09e-07	0.460042	-2.17371	Glutamate+Candesartan down vs Glutamate100uM
17649522	---		---	ENSRNOT00000063809 // ENSEMBL // cdna:known chromosome:RGSC3.4:10:71168652:71171266:1 g	1.09e-07	0.480214	-2.0824	Glutamate+Candesartan down vs Glutamate100uM
17865666	NM_001127529 // Glb1l // galactosidase, beta 1-like // 9q33 // 301525 /// ENSRNOT000000	Glb1l	NM_001127529	NM_001127529 // RefSeq // Rattus norvegicus galactosidase, beta 1-like (Glb1l), mRNA. /	1.14e-07	0.408275	-2.44933	Glutamate+Candesartan down vs Glutamate100uM
17676796	XM_003751153 // LOC100910497 // paired immunoglobulin-like type 2 receptor alpha-like /	LOC100910497	XM_003751153	XM_003751153 // RefSeq // PREDICTED: Rattus norvegicus paired immunoglobulin-like type	1.18e-07	0.0892768	-11.2011	Glutamate+Candesartan down vs Glutamate100uM
17731745	ENSRNOT00000038212 // Mt1a // metallothionein 1a // 19p12 // 24567 /// NM_138826 // Mt1	Mt1a	ENSRNOT00000038212	ENSRNOT00000038212 // ENSEMBL // cdna:known chromosome:RGSC3.4:19:11261631:11262647:-1	1.2e-07	0.382299	-2.61575	Glutamate+Candesartan down vs Glutamate100uM
17707999	NM_001135600 // Cyp4v3 // cytochrome P450, family 4, subfamily v, polypeptide 3 // 16q1	Cyp4v3	NM_001135600	NM_001135600 // RefSeq // Rattus norvegicus cytochrome P450, family 4, subfamily v, pol	1.23e-07	0.405328	-2.46714	Glutamate+Candesartan down vs Glutamate100uM
17882637	---		---	---	1.24e-07	0.234417	-4.2659	Glutamate+Candesartan down vs Glutamate100uM
17605453	---		---	---	1.27e-07	2.30118	2.30118	Glutamate+Candesartan up vs Glutamate100uM
17788829	NM_053455 // Fgl2 // fibrinogen-like 2 // 4q11 // 84586 /// ENSRNOT00000017232 // Fgl2	Fgl2	NM_053455	NM_053455 // RefSeq // Rattus norvegicus fibrinogen-like 2 (Fgl2), mRNA. // chr4 // 100	1.28e-07	0.49045	-2.03895	Glutamate+Candesartan down vs Glutamate100uM
17649432	NM_001007612 // Ccl7 // chemokine (C-C motif) ligand 7 // 10q26 // 287561 /// ENSRNOT00	Ccl7	NM_001007612	NM_001007612 // RefSeq // Rattus norvegicus chemokine (C-C motif) ligand 7 (Ccl7), mRNA	1.28e-07	0.0713462	-14.0162	Glutamate+Candesartan down vs Glutamate100uM
17620796	ENSRNOT00000024404 // Itgal // integrin, alpha L // 1q36 // 308995 /// NM_001033998 //	Itgal	ENSRNOT00000024404	ENSRNOT00000024404 // ENSEMBL // cdna:known chromosome:RGSC3.4:1:186561795:186598905:1	1.28e-07	0.369837	-2.70389	Glutamate+Candesartan down vs Glutamate100uM
17711208	ENSRNOT00000016543 // Lpl // lipoprotein lipase // 16p14 // 24539 /// NM_012598 // Lpl	Lpl	ENSRNOT00000016543	ENSRNOT00000016543 // ENSEMBL // cdna:known chromosome:RGSC3.4:16:22532515:22556892:-1	1.3e-07	0.374276	-2.67183	Glutamate+Candesartan down vs Glutamate100uM
17658124	NM_001017478 // Cxcl16 // chemokine (C-X-C motif) ligand 16 // 10q24 // 497942 /// ENSR	Cxcl16	NM_001017478	NM_001017478 // RefSeq // Rattus norvegicus chemokine (C-X-C motif) ligand 16 (Cxcl16),	1.39e-07	0.215298	-4.64472	Glutamate+Candesartan down vs Glutamate100uM
17858700	ENSRNOT00000019673 // Il1r1 // interleukin 1 receptor, type I // 9q21 // 25663 /// NM_0	Il1r1	ENSRNOT00000019673	ENSRNOT00000019673 // ENSEMBL // cdna:known chromosome:RGSC3.4:9:39433337:39473646:1 ge	1.39e-07	0.431491	-2.31754	Glutamate+Candesartan down vs Glutamate100uM
17672719	ENSRNOT00000042758 // LOC685305 // similar to paired immunoglobin-like type 2 receptor	LOC685305	ENSRNOT00000042758	ENSRNOT00000042758 // ENSEMBL // cdna:known chromosome:RGSC3.4:12:19043455:19048589:-1	1.4e-07	0.225575	-4.43312	Glutamate+Candesartan down vs Glutamate100uM
17641105	NM_012904 // Anxa1 // annexin A1 // 1q51 // 25380 /// ENSRNOT00000023664 // Anxa1 // an	Anxa1	NM_012904	NM_012904 // RefSeq // Rattus norvegicus annexin A1 (Anxa1), mRNA. // chr1 // 100 // 10	1.53e-07	0.253045	-3.95187	Glutamate+Candesartan down vs Glutamate100uM
17683791	NM_001110763 // Tmem163 // transmembrane protein 163 // 13q12 // 360839 /// ENSRNOT0000	Tmem163	NM_001110763	NM_001110763 // RefSeq // Rattus norvegicus transmembrane protein 163 (Tmem163), mRNA.	1.56e-07	3.53346	3.53346	Glutamate+Candesartan up vs Glutamate100uM
17778101	ENSRNOT00000055513 // LOC100362296 // protein S100-A11-like // --- // 100362296	LOC100362296	ENSRNOT00000055513	ENSRNOT00000055513 // ENSEMBL // cdna:known chromosome:RGSC3.4:3:140184505:140184816:-1	1.57e-07	0.197675	-5.0588	Glutamate+Candesartan down vs Glutamate100uM
17870022	NM_016994 // C3 // complement component 3 // 9q11 // 24232	C3	NM_016994	NM_016994 // RefSeq // Rattus norvegicus complement component 3 (C3), mRNA. // chrUn //	1.6e-07	0.309539	-3.23061	Glutamate+Candesartan down vs Glutamate100uM
17875665	NM_053819 // Timp1 // TIMP metallopeptidase inhibitor 1 // Xq12 // 116510 /// ENSRNOT00	Timp1	NM_053819	NM_053819 // RefSeq // Rattus norvegicus TIMP metallopeptidase inhibitor 1 (Timp1), mRN	1.63e-07	0.340112	-2.94021	Glutamate+Candesartan down vs Glutamate100uM
17671987	NM_001037217 // Mmd2 // monocyte to macrophage differentiation-associated 2 // 12p11 //	Mmd2	NM_001037217	NM_001037217 // RefSeq // Rattus norvegicus monocyte to macrophage differentiation-asso	1.65e-07	2.47267	2.47267	Glutamate+Candesartan up vs Glutamate100uM
17724572	NM_001025291 // Mbp // myelin basic protein // 18q // 24547 /// ENSRNOT00000022303 // M	Mbp	NM_001025291	NM_001025291 // RefSeq // Rattus norvegicus myelin basic protein (Mbp), transcript vari	1.67e-07	0.408041	-2.45074	Glutamate+Candesartan down vs Glutamate100uM
17731914	NM_031054 // Mmp2 // matrix metallopeptidase 2 // 19p11 // 81686 /// U65656 // Mmp2 //	Mmp2	NM_031054	NM_031054 // RefSeq // Rattus norvegicus matrix metallopeptidase 2 (Mmp2), mRNA. // chr	1.7e-07	0.445257	-2.24589	Glutamate+Candesartan down vs Glutamate100uM
17795984	NM_001009600 // Arhgdib // Rho, GDP dissociation inhibitor (GDI) beta // 4q43 // 362456	Arhgdib	NM_001009600	NM_001009600 // RefSeq // Rattus norvegicus Rho, GDP dissociation inhibitor (GDI) beta	1.71e-07	0.228405	-4.37818	Glutamate+Candesartan down vs Glutamate100uM
17665981	NM_031672 // Slc15a2 // solute carrier family 15 (H+/peptide transporter), member 2 //	Slc15a2	NM_031672	NM_031672 // RefSeq // Rattus norvegicus solute carrier family 15 (H+/peptide transport	1.77e-07	2.3317	2.3317	Glutamate+Candesartan up vs Glutamate100uM
17765626	ENSRNOT00000000186 // Sqrdl // sulfide quinone reductase-like (yeast) // 3q35 // 691966	Sqrdl	ENSRNOT00000000186	ENSRNOT00000000186 // ENSEMBL // cdna:known chromosome:RGSC3.4:3:109743289:109752314:1	1.77e-07	0.281924	-3.54706	Glutamate+Candesartan down vs Glutamate100uM
17610659	ENSRNOT00000016286 // Ifngr1 // interferon gamma receptor 1 // 1p12 // 116465 /// NM_05	Ifngr1	ENSRNOT00000016286	ENSRNOT00000016286 // ENSEMBL // cdna:known chromosome:RGSC3.4:1:14846369:14864804:1 ge	1.83e-07	0.450108	-2.22169	Glutamate+Candesartan down vs Glutamate100uM
17787756	NM_012843 // Emp1 // epithelial membrane protein 1 // 4q43 // 25314 /// ENSRNOT00000011	Emp1	NM_012843	NM_012843 // RefSeq // Rattus norvegicus epithelial membrane protein 1 (Emp1), mRNA. //	1.87e-07	0.341397	-2.92914	Glutamate+Candesartan down vs Glutamate100uM
17868781	---		---	---	1.91e-07	0.242036	-4.13162	Glutamate+Candesartan down vs Glutamate100uM
17745625	ENSRNOT00000040847 // Osmr // oncostatin M receptor // 2q16 // 310132 /// NM_001005384	Osmr	ENSRNOT00000040847	ENSRNOT00000040847 // ENSEMBL // cdna:known chromosome:RGSC3.4:2:56080700:56121463:-1 g	1.94e-07	0.283086	-3.5325	Glutamate+Candesartan down vs Glutamate100uM
17680319	NM_001007678 // Rabif // RAB interacting factor // 13q13 // 304807 /// ENSRNOT000000058	Rabif	NM_001007678	NM_001007678 // RefSeq // Rattus norvegicus RAB interacting factor (Rabif), mRNA. // ch	2.06e-07	2.68031	2.68031	Glutamate+Candesartan up vs Glutamate100uM
17679241	ENSRNOT00000067247 // LOC680910 // similar to paired immunoglobin-like type 2 receptor	LOC680910	ENSRNOT00000067247	ENSRNOT00000067247 // ENSEMBL // cdna:known chromosome:RGSC3.4:12:18579010:18582256:1 g	2.07e-07	0.493956	-2.02447	Glutamate+Candesartan down vs Glutamate100uM
17829071	NM_001130536 // Fzd6 // frizzled family receptor 6 // 7q22 // 282581 /// ENSRNOT0000000	Fzd6	NM_001130536	NM_001130536 // RefSeq // Rattus norvegicus frizzled family receptor 6 (Fzd6), mRNA. //	2.08e-07	0.423322	-2.36227	Glutamate+Candesartan down vs Glutamate100uM
17628433	NM_017051 // Sod2 // superoxide dismutase 2, mitochondrial // 1q21 // 24787 /// ENSRNOT	Sod2	NM_017051	NM_017051 // RefSeq // Rattus norvegicus superoxide dismutase 2, mitochondrial (Sod2),	2.1e-07	0.376704	-2.6546	Glutamate+Candesartan down vs Glutamate100uM
17666544	NM_001025627 // Leprel1 // leprecan-like 1 // 11q22-q23 // 288016 /// ENSRNOT0000000263	Leprel1	NM_001025627	NM_001025627 // RefSeq // Rattus norvegicus leprecan-like 1 (Leprel1), mRNA. // chr11 /	2.18e-07	0.485444	-2.05997	Glutamate+Candesartan down vs Glutamate100uM
17740581	NM_001004095 // S100a11 // S100 calcium binding protein A11 (calizzarin) // 2q34 // 445	S100a11	NM_001004095	NM_001004095 // RefSeq // Rattus norvegicus S100 calcium binding protein A11 (calizzari	2.2e-07	0.26588	-3.7611	Glutamate+Candesartan down vs Glutamate100uM
17786952	ENSRNOT00000013308 // Clec4a3 // C-type lectin domain family 4, member A3 // 4q42 // 36	Clec4a3	ENSRNOT00000013308	ENSRNOT00000013308 // ENSEMBL // cdna:known chromosome:RGSC3.4:4:159464410:159474023:1	2.22e-07	0.191294	-5.22755	Glutamate+Candesartan down vs Glutamate100uM
17711572	XM_003749291 // LOC365085 // similar to nidogen 2 // 1p11 // 365085	LOC365085	XM_003749291	XM_003749291 // RefSeq // PREDICTED: Rattus norvegicus nidogen-2-like (LOC365085), mRNA	2.23e-07	0.466114	-2.1454	Glutamate+Candesartan down vs Glutamate100uM
17745872	NM_001011947 // Rai14 // retinoic acid induced 14 // 2q16 // 294804 /// ENSRNOT00000046	Rai14	NM_001011947	NM_001011947 // RefSeq // Rattus norvegicus retinoic acid induced 14 (Rai14), mRNA. //	2.36e-07	0.480747	-2.0801	Glutamate+Candesartan down vs Glutamate100uM
17862568	NM_001106884 // Trem2 // triggering receptor expressed on myeloid cells 2 // 9q12 // 30	Trem2	NM_001106884	NM_001106884 // RefSeq // Rattus norvegicus triggering receptor expressed on myeloid ce	2.52e-07	0.165591	-6.03898	Glutamate+Candesartan down vs Glutamate100uM
17867138	NM_001135017 // RGD1309537 // similar to Myosin regulatory light chain 2-A, smooth musc	RGD1309537	NM_001135017	NM_001135017 // RefSeq // Rattus norvegicus similar to Myosin regulatory light chain 2-	2.61e-07	0.43119	-2.31916	Glutamate+Candesartan down vs Glutamate100uM
17868606	BC162000 // LOC302022 // similar to nidogen 2 protein // --- // 302022	LOC302022	BC162000	BC162000 // GenBank // Rattus norvegicus similar to nidogen 2 protein, mRNA (cDNA clone	2.87e-07	0.411581	-2.42965	Glutamate+Candesartan down vs Glutamate100uM
17627083	---		---	---	2.94e-07	0.4985	-2.00602	Glutamate+Candesartan down vs Glutamate100uM
17700007	NM_001045843 // Lpar6 // lysophosphatidic acid receptor 6 // 15p11 // 691774 /// ENSRNO	Lpar6	NM_001045843	NM_001045843 // RefSeq // Rattus norvegicus lysophosphatidic acid receptor 6 (Lpar6), m	2.95e-07	0.406556	-2.45969	Glutamate+Candesartan down vs Glutamate100uM
17777192	NM_031512 // Il1b // interleukin 1 beta // 3q36 // 24494 /// ENSRNOT00000006308 // Il1b	Il1b	NM_031512	NM_031512 // RefSeq // Rattus norvegicus interleukin 1 beta (Il1b), mRNA. // chr3 // 10	2.97e-07	0.476959	-2.09662	Glutamate+Candesartan down vs Glutamate100uM
17835999	ENSRNOT00000007747 // Lyz2 // lysozyme 2 // 7q22 // 25211 /// NM_012771 // Lyz2 // lyso	Lyz2	ENSRNOT00000007747	ENSRNOT00000007747 // ENSEMBL // cdna:known chromosome:RGSC3.4:7:56607709:56613053:-1 g	3.18e-07	0.101037	-9.89737	Glutamate+Candesartan down vs Glutamate100uM
17699970	ENSRNOT00000019222 // Gfra2 // GDNF family receptor alpha 2 // 15p11 // 25136 /// NM_01	Gfra2	ENSRNOT00000019222	ENSRNOT00000019222 // ENSEMBL // cdna:known chromosome:RGSC3.4:15:51279770:51371052:1 g	3.25e-07	2.01114	2.01114	Glutamate+Candesartan up vs Glutamate100uM
17841647	NM_001108118 // Itga5 // integrin, alpha 5 (fibronectin receptor, alpha polypeptide) //	Itga5	NM_001108118	NM_001108118 // RefSeq // Rattus norvegicus integrin, alpha 5 (fibronectin receptor, al	3.27e-07	0.434263	-2.30275	Glutamate+Candesartan down vs Glutamate100uM
17875933	ENSRNOT00000060988 // Gpr34 // G protein-coupled receptor 34 // Xq12 // 554353 /// NM_0	Gpr34	ENSRNOT00000060988	ENSRNOT00000060988 // ENSEMBL // cdna:known chromosome:RGSC3.4:X:21117225:21124903:-1 g	3.52e-07	0.146768	-6.81347	Glutamate+Candesartan down vs Glutamate100uM
17686553	M64368 // Fcgr2a // Fc fragment of IgG, low affinity IIa, receptor (CD32) // 13q24 // 1	Fcgr2a	M64368	M64368 // GenBank // Rat class III Fc-gamma receptor mRNA, complete cds. // chr13 // 10	3.55e-07	0.170764	-5.85604	Glutamate+Candesartan down vs Glutamate100uM
17676622	---		---	ENSRNOT00000068118 // ENSEMBL // cdna:known chromosome:RGSC3.4:12:18634286:18637867:-1	3.6e-07	0.299502	-3.33887	Glutamate+Candesartan down vs Glutamate100uM
17835283	NR_031778 // Mir331 // microRNA mir-331 // --- // 100313975	Mir331	NR_031778	NR_031778 // RefSeq // Rattus norvegicus microRNA mir-331 (Mir331), microRNA. // chr7 /	3.62e-07	2.09066	2.09066	Glutamate+Candesartan up vs Glutamate100uM
17717525	NM_001100577 // Apbb1ip // amyloid beta (A4) precursor protein-binding, family B, membe	Apbb1ip	NM_001100577	NM_001100577 // RefSeq // Rattus norvegicus amyloid beta (A4) precursor protein-binding	3.85e-07	0.401777	-2.48894	Glutamate+Candesartan down vs Glutamate100uM
17686562	---		---	FQ228770 // GenBank // Rattus norvegicus TL0ADA51YO10 mRNA sequence. // chr13 // 100 //	3.87e-07	0.183611	-5.44629	Glutamate+Candesartan down vs Glutamate100uM
17722348	ENSRNOT00000026303 // Egr1 // early growth response 1 // 18q // 24330 /// NM_012551 //	Egr1	ENSRNOT00000026303	ENSRNOT00000026303 // ENSEMBL // cdna:known chromosome:RGSC3.4:18:27343567:27347352:1 g	3.94e-07	0.306525	-3.26238	Glutamate+Candesartan down vs Glutamate100uM
17742315	NM_001009405 // Arhgap29 // Rho GTPase activating protein 29 // 2q41 // 310833 /// ENSR	Arhgap29	NM_001009405	NM_001009405 // RefSeq // Rattus norvegicus Rho GTPase activating protein 29 (Arhgap29)	4.11e-07	0.309411	-3.23195	Glutamate+Candesartan down vs Glutamate100uM
17878260	NR_032135 // Mir374 // microRNA mir-374 // --- // 100314088	Mir374	NR_032135	NR_032135 // RefSeq // Rattus norvegicus microRNA mir-374 (Mir374), microRNA. // chrX /	4.25e-07	2.7328	2.7328	Glutamate+Candesartan up vs Glutamate100uM
17669098	NM_012926 // Cd80 // Cd80 molecule // 11q21 // 25408 /// ENSRNOT00000002089 // Cd80 //	Cd80	NM_012926	NM_012926 // RefSeq // Rattus norvegicus Cd80 molecule (Cd80), mRNA. // chr11 // 100 //	4.31e-07	0.336928	-2.96799	Glutamate+Candesartan down vs Glutamate100uM
17744941	ENSRNOT00000061024 // Mast4 // microtubule associated serine/threonine kinase family me	Mast4	ENSRNOT00000061024	ENSRNOT00000061024 // ENSEMBL // cdna:known chromosome:RGSC3.4:2:33648329:33722016:-1 g	4.32e-07	0.419557	-2.38347	Glutamate+Candesartan down vs Glutamate100uM
17639034	ENSRNOT00000023425 // Tcirg1 // T-cell, immune regulator 1, ATPase, H+ transporting, ly	Tcirg1	ENSRNOT00000023425	ENSRNOT00000023425 // ENSEMBL // cdna:known chromosome:RGSC3.4:1:206420045:206429495:-1	4.35e-07	0.464402	-2.15331	Glutamate+Candesartan down vs Glutamate100uM
17693487	ENSRNOT00000003823 // Cxcl5 // chemokine (C-X-C motif) ligand 5 // 14p22 // 60665 /// N	Cxcl5	ENSRNOT00000003823	ENSRNOT00000003823 // ENSEMBL // cdna:known chromosome:RGSC3.4:14:18825357:18826269:-1	4.43e-07	0.0728733	-13.7224	Glutamate+Candesartan down vs Glutamate100uM
17781865	---		---	---	4.51e-07	2.73074	2.73074	Glutamate+Candesartan up vs Glutamate100uM
17679651	ENSRNOT00000003280 // Tfcp2l1 // transcription factor CP2-like 1 // 13q11 // 304741	Tfcp2l1	ENSRNOT00000003280	ENSRNOT00000003280 // ENSEMBL // cdna:known chromosome:RGSC3.4:13:31288228:31341965:1 g	4.66e-07	0.409785	-2.4403	Glutamate+Candesartan down vs Glutamate100uM
17681025	NM_001077589 // Rgs16 // regulator of G-protein signaling 16 // 13q21 // 360857 /// ENS	Rgs16	NM_001077589	NM_001077589 // RefSeq // Rattus norvegicus regulator of G-protein signaling 16 (Rgs16)	4.67e-07	0.222039	-4.50372	Glutamate+Candesartan down vs Glutamate100uM
17605451	---		---	---	4.67e-07	2.78204	2.78204	Glutamate+Candesartan up vs Glutamate100uM
17713337	NM_030826 // Gpx1 // glutathione peroxidase 1 // --- // 24404 /// BC058438 // Gpx1 // g	Gpx1	NM_030826	NM_030826 // RefSeq // Rattus norvegicus glutathione peroxidase 1 (Gpx1), mRNA. // chr1	4.69e-07	0.458692	-2.18011	Glutamate+Candesartan down vs Glutamate100uM
17649604	NM_053858 // Ccl4 // chemokine (C-C motif) ligand 4 // 10q26 // 116637 /// ENSRNOT00000	Ccl4	NM_053858	NM_053858 // RefSeq // Rattus norvegicus chemokine (C-C motif) ligand 4 (Ccl4), mRNA. /	4.7e-07	0.121349	-8.2407	Glutamate+Candesartan down vs Glutamate100uM
17872081	NM_001097582 // Tlr7 // toll-like receptor 7 // Xq21 // 317468 /// ENSRNOT00000005620 /	Tlr7	NM_001097582	NM_001097582 // RefSeq // Rattus norvegicus toll-like receptor 7 (Tlr7), mRNA. // chrX	4.72e-07	0.160141	-6.2445	Glutamate+Candesartan down vs Glutamate100uM
17777184	NM_017019 // Il1a // interleukin 1 alpha // 3q36 // 24493 /// ENSRNOT00000006113 // Il1	Il1a	NM_017019	NM_017019 // RefSeq // Rattus norvegicus interleukin 1 alpha (Il1a), mRNA. // chr3 // 1	4.73e-07	0.324595	-3.08076	Glutamate+Candesartan down vs Glutamate100uM
17669373	NM_001103351 // Parp9 // poly (ADP-ribose) polymerase family, member 9 // 11q22 // 3039	Parp9	NM_001103351	NM_001103351 // RefSeq // Rattus norvegicus poly (ADP-ribose) polymerase family, member	4.77e-07	0.466221	-2.14491	Glutamate+Candesartan down vs Glutamate100uM
17728638	NM_021836 // Junb // jun B proto-oncogene // 19q11 // 24517 /// ENSRNOT00000067780 // J	Junb	NM_021836	NM_021836 // RefSeq // Rattus norvegicus jun B proto-oncogene (Junb), mRNA. // chr19 //	4.84e-07	0.485524	-2.05963	Glutamate+Candesartan down vs Glutamate100uM
17725716	ENSRNOT00000023977 // Cd14 // CD14 molecule // 18p11 // 60350 /// NM_021744 // Cd14 //	Cd14	ENSRNOT00000023977	ENSRNOT00000023977 // ENSEMBL // cdna:known chromosome:RGSC3.4:18:29374597:29376328:-1	4.95e-07	0.416479	-2.40108	Glutamate+Candesartan down vs Glutamate100uM
17864230	---		---	ENSRNOT00000069219 // ENSEMBL // ncrna:rRNA chromosome:RGSC3.4:9:43197350:43197469:-1 g	4.96e-07	2.13519	2.13519	Glutamate+Candesartan up vs Glutamate100uM
17860366	NM_001031658 // Slc11a1 // solute carrier family 11 (proton-coupled divalent metal ion	Slc11a1	NM_001031658	NM_001031658 // RefSeq // Rattus norvegicus solute carrier family 11 (proton-coupled di	4.96e-07	0.235366	-4.2487	Glutamate+Candesartan down vs Glutamate100uM
17794071	ENSRNOT00000017633 // Alox5 // arachidonate 5-lipoxygenase // 4q42 // 25290 /// NM_0128	Alox5	ENSRNOT00000017633	ENSRNOT00000017633 // ENSEMBL // cdna:known chromosome:RGSC3.4:4:152610283:152657801:-1	4.98e-07	0.457968	-2.18356	Glutamate+Candesartan down vs Glutamate100uM
17657767	NM_001031638 // Cd68 // Cd68 molecule // 10q24 // 287435 /// ENSRNOT00000056918 // Cd68	Cd68	NM_001031638	NM_001031638 // RefSeq // Rattus norvegicus Cd68 molecule (Cd68), mRNA. // chr10 // 100	5.04e-07	0.180549	-5.53868	Glutamate+Candesartan down vs Glutamate100uM
17629677	NM_001013894 // Lilrb4 // leukocyte immunoglobulin-like receptor, subfamily B, member 4	Lilrb4	NM_001013894	NM_001013894 // RefSeq // Rattus norvegicus leukocyte immunoglobulin-like receptor, sub	5.19e-07	0.106655	-9.376	Glutamate+Candesartan down vs Glutamate100uM
17723614	NM_001029901 // Csf1r // colony stimulating factor 1 receptor // 18q12.1 // 307403 ///	Csf1r	NM_001029901	NM_001029901 // RefSeq // Rattus norvegicus colony stimulating factor 1 receptor (Csf1r	5.23e-07	0.281867	-3.54777	Glutamate+Candesartan down vs Glutamate100uM
17718539	---		---	ENSRNOT00000068958 // ENSEMBL // ncrna:snoRNA chromosome:RGSC3.4:17:20940036:20940168:-	5.35e-07	0.263959	-3.78846	Glutamate+Candesartan down vs Glutamate100uM
17818617	---		---	ENSRNOT00000053398 // ENSEMBL // ncrna:snoRNA chromosome:RGSC3.4:6:134351298:134351372:	5.47e-07	2.65664	2.65664	Glutamate+Candesartan up vs Glutamate100uM
17818633	---		---	ENSRNOT00000053398 // ENSEMBL // ncrna:snoRNA chromosome:RGSC3.4:6:134351298:134351372:	5.47e-07	2.65664	2.65664	Glutamate+Candesartan up vs Glutamate100uM
17819882	NM_001036626 // Zfp36l2 // zinc finger protein 36, C3H type-like 2 // 6q12 // 298765 //	Zfp36l2	NM_001036626	NM_001036626 // RefSeq // Rattus norvegicus zinc finger protein 36, C3H type-like 2 (Zf	5.58e-07	0.313816	-3.18658	Glutamate+Candesartan down vs Glutamate100uM
17786689	NM_133623 // Slc6a13 // solute carrier family 6 (neurotransmitter transporter, GABA), m	Slc6a13	NM_133623	NM_133623 // RefSeq // Rattus norvegicus solute carrier family 6 (neurotransmitter tran	5.66e-07	2.19921	2.19921	Glutamate+Candesartan up vs Glutamate100uM
17797247	ENSRNOT00000010591 // Tp53inp1 // tumor protein p53 inducible nuclear protein 1 // 5q13	Tp53inp1	ENSRNOT00000010591	ENSRNOT00000010591 // ENSEMBL // cdna:known chromosome:RGSC3.4:5:25008273:25014263:1 ge	5.73e-07	0.45721	-2.18718	Glutamate+Candesartan down vs Glutamate100uM
17745332	NM_012561 // Fst // follistatin // 2q16 // 24373 /// ENSRNOT00000015680 // Fst // folli	Fst	NM_012561	NM_012561 // RefSeq // Rattus norvegicus follistatin (Fst), mRNA. // chr2 // 100 // 100	5.79e-07	0.476964	-2.09659	Glutamate+Candesartan down vs Glutamate100uM
17736177	NM_001109176 // Fyb // FYN binding protein // 2q16 // 499537 /// ENSRNOT00000018634 //	Fyb	NM_001109176	NM_001109176 // RefSeq // Rattus norvegicus FYN binding protein (Fyb), mRNA. // chr2 //	5.8e-07	0.255142	-3.91939	Glutamate+Candesartan down vs Glutamate100uM
17862389	---		---	FQ223177 // GenBank // Rattus norvegicus TL0ADA14YJ11 mRNA sequence. // chr9 // 100 //	5.82e-07	0.132051	-7.57284	Glutamate+Candesartan down vs Glutamate100uM
17860906	ENSRNOT00000021730 // Ccl20 // chemokine (C-C motif) ligand 20 // 9q34 // 29538 /// NM_	Ccl20	ENSRNOT00000021730	ENSRNOT00000021730 // ENSEMBL // cdna:known chromosome:RGSC3.4:9:82440964:82443542:1 ge	5.87e-07	0.336282	-2.9737	Glutamate+Candesartan down vs Glutamate100uM
17607465	---		---	---	5.92e-07	2.00355	2.00355	Glutamate+Candesartan up vs Glutamate100uM
17738503	NM_001108550 // Postn // periostin, osteoblast specific factor // 2q26 // 361945 /// EN	Postn	NM_001108550	NM_001108550 // RefSeq // Rattus norvegicus periostin, osteoblast specific factor (Post	5.93e-07	0.383156	-2.60991	Glutamate+Candesartan down vs Glutamate100uM
17839036	NM_001008384 // Rac2 // ras-related C3 botulinum toxin substrate 2 (rho family, small G	Rac2	NM_001008384	NM_001008384 // RefSeq // Rattus norvegicus ras-related C3 botulinum toxin substrate 2	5.94e-07	0.323273	-3.09336	Glutamate+Candesartan down vs Glutamate100uM
17665394	NM_031753 // Alcam // activated leukocyte cell adhesion molecule // 11q21 // 79559 ///	Alcam	NM_031753	NM_031753 // RefSeq // Rattus norvegicus activated leukocyte cell adhesion molecule (Al	6.05e-07	0.49122	-2.03575	Glutamate+Candesartan down vs Glutamate100uM
17707117	ENSRNOT00000026652 // Gdf15 // growth differentiation factor 15 // 16p14 // 29455 /// N	Gdf15	ENSRNOT00000026652	ENSRNOT00000026652 // ENSEMBL // cdna:known chromosome:RGSC3.4:16:19310854:19313465:1 g	6.24e-07	0.280744	-3.56197	Glutamate+Candesartan down vs Glutamate100uM
17819187	NM_001126288 // Pld4 // phospholipase D family, member 4 // 6q32 // 362792 /// ENSRNOT0	Pld4	NM_001126288	NM_001126288 // RefSeq // Rattus norvegicus phospholipase D family, member 4 (Pld4), mR	6.44e-07	0.218095	-4.58517	Glutamate+Candesartan down vs Glutamate100uM
17756818	NM_198740 // RT1-DMb // RT1 class II, locus DMb // 20p12 // 294273 /// ENSRNOT000000374	RT1-DMb	NM_198740	NM_198740 // RefSeq // Rattus norvegicus RT1 class II, locus DMb (RT1-DMb), mRNA. // ch	6.61e-07	0.456132	-2.19235	Glutamate+Candesartan down vs Glutamate100uM
17722680	---		---	ENSRNOT00000069541 // ENSEMBL // ncrna:snoRNA chromosome:RGSC3.4:18:30313721:30313822:1	6.63e-07	3.26975	3.26975	Glutamate+Candesartan up vs Glutamate100uM
17789472	XM_003753866 // Samd9l // sterile alpha motif domain containing 9-like // 4q13 // 50001	Samd9l	XM_003753866	XM_003753866 // RefSeq // PREDICTED: Rattus norvegicus sterile alpha motif domain conta	6.67e-07	0.495089	-2.01984	Glutamate+Candesartan down vs Glutamate100uM
17788304	ENSRNOT00000055442 // Mettl20 // methyltransferase like 20 // 4q44 // 316976 /// NM_198	Mettl20	ENSRNOT00000055442	ENSRNOT00000055442 // ENSEMBL // cdna:known chromosome:RGSC3.4:4:186570750:186580491:1	6.71e-07	0.485384	-2.06022	Glutamate+Candesartan down vs Glutamate100uM
17640742	XM_001078193 // LOC690930 // similar to membrane-spanning 4-domains, subfamily A, membe	LOC690930	XM_001078193	XM_001078193 // RefSeq // PREDICTED: Rattus norvegicus membrane-spanning 4-domains subf	6.86e-07	0.297376	-3.36275	Glutamate+Candesartan down vs Glutamate100uM
17791758	ENSRNOT00000010151 // Il23r // interleukin 23 receptor // 4q31 // 689932 /// ENSRNOT000	Il23r	ENSRNOT00000010151	ENSRNOT00000010151 // ENSEMBL // cdna:known chromosome:RGSC3.4:4:97087580:97096899:-1 g	7.26e-07	0.479441	-2.08576	Glutamate+Candesartan down vs Glutamate100uM
17823303	NM_053595 // Pgf // placental growth factor // 6q31 // 94203 /// ENSRNOT00000007790 //	Pgf	NM_053595	NM_053595 // RefSeq // Rattus norvegicus placental growth factor (Pgf), mRNA. // chr6 /	7.36e-07	0.261791	-3.81984	Glutamate+Candesartan down vs Glutamate100uM
17882157	---		---	---	7.46e-07	0.238801	-4.18759	Glutamate+Candesartan down vs Glutamate100uM
17859862	---		---	ENSRNOT00000053393 // ENSEMBL // ncrna:snoRNA chromosome:RGSC3.4:9:61834283:61834414:1	7.53e-07	0.355514	-2.81283	Glutamate+Candesartan down vs Glutamate100uM
17633821	ENSRNOT00000043019 // Aldh1a3 // aldehyde dehydrogenase 1 family, member A3 // 1q22 //	Aldh1a3	ENSRNOT00000043019	ENSRNOT00000043019 // ENSEMBL // cdna:known chromosome:RGSC3.4:1:120847746:120881883:-1	7.69e-07	0.418599	-2.38892	Glutamate+Candesartan down vs Glutamate100uM
17882025	---		---	---	7.75e-07	0.299428	-3.3397	Glutamate+Candesartan down vs Glutamate100uM
17717183	ENSRNOT00000067124 // Mrc1 // mannose receptor, C type 1 // 17q12.3 // 291327 /// NM_00	Mrc1	ENSRNOT00000067124	ENSRNOT00000067124 // ENSEMBL // cdna:known chromosome:RGSC3.4:17:88411265:88492007:1 g	8.28e-07	0.189286	-5.28302	Glutamate+Candesartan down vs Glutamate100uM
17806657	NM_001108661 // Ccl19 // chemokine (C-C motif) ligand 19 // 5q22 // 362506 /// ENSRNOT0	Ccl19	NM_001108661	NM_001108661 // RefSeq // Rattus norvegicus chemokine (C-C motif) ligand 19 (Ccl19), mR	8.51e-07	0.466179	-2.1451	Glutamate+Candesartan down vs Glutamate100uM
17808520	NM_001108669 // Ptplad2 // protein tyrosine phosphatase-like A domain containing 2 // 5	Ptplad2	NM_001108669	NM_001108669 // RefSeq // Rattus norvegicus protein tyrosine phosphatase-like A domain	8.67e-07	0.295281	-3.38661	Glutamate+Candesartan down vs Glutamate100uM
17618749	ENSRNOT00000024156 // Ucp2 // uncoupling protein 2 (mitochondrial, proton carrier) // 1	Ucp2	ENSRNOT00000024156	ENSRNOT00000024156 // ENSEMBL // cdna:known chromosome:RGSC3.4:1:157922179:157928518:1	8.75e-07	0.361549	-2.76588	Glutamate+Candesartan down vs Glutamate100uM
17795908	NM_001013927 // Plbd1 // phospholipase B domain containing 1 // 4q43 // 297694 /// ENSR	Plbd1	NM_001013927	NM_001013927 // RefSeq // Rattus norvegicus phospholipase B domain containing 1 (Plbd1)	8.76e-07	0.444159	-2.25145	Glutamate+Candesartan down vs Glutamate100uM
17818150	ENSRNOT00000014073 // Serpina3n // serine (or cysteine) peptidase inhibitor, clade A, m	Serpina3n	ENSRNOT00000014073	ENSRNOT00000014073 // ENSEMBL // cdna:known chromosome:RGSC3.4:6:128461775:128469309:1	9.34e-07	0.441311	-2.26597	Glutamate+Candesartan down vs Glutamate100uM
17788345	NM_012589 // Il6 // interleukin 6 // 4q11 // 24498 /// ENSRNOT00000013732 // Il6 // int	Il6	NM_012589	NM_012589 // RefSeq // Rattus norvegicus interleukin 6 (Il6), mRNA. // chr4 // 100 // 1	9.35e-07	0.40167	-2.48961	Glutamate+Candesartan down vs Glutamate100uM
17794646	ENSRNOT00000012216 // C3ar1 // complement component 3a receptor 1 // 4q42 // 84007 ///	C3ar1	ENSRNOT00000012216	ENSRNOT00000012216 // ENSEMBL // cdna:known chromosome:RGSC3.4:4:159326404:159333433:-1	9.41e-07	0.292816	-3.41511	Glutamate+Candesartan down vs Glutamate100uM
17615745	NM_001106249 // Siglec5 // sialic acid binding Ig-like lectin 5 // 1q22 // 292843 /// E	Siglec5	NM_001106249	NM_001106249 // RefSeq // Rattus norvegicus sialic acid binding Ig-like lectin 5 (Sigle	9.41e-07	0.458938	-2.17895	Glutamate+Candesartan down vs Glutamate100uM
17748289	ENSRNOT00000013025 // Tlr2 // toll-like receptor 2 // 2q34 // 310553 /// NM_198769 // T	Tlr2	ENSRNOT00000013025	ENSRNOT00000013025 // ENSEMBL // cdna:known chromosome:RGSC3.4:2:175607991:175613992:-1	9.45e-07	0.422317	-2.36789	Glutamate+Candesartan down vs Glutamate100uM
17873489	ENSRNOT00000038868 // RGD1562655 // similar to toll-like receptor 13 // Xq31 // 317227	RGD1562655	ENSRNOT00000038868	ENSRNOT00000038868 // ENSEMBL // cdna:known chromosome:RGSC3.4:X:94289845:94292855:1 ge	9.51e-07	0.250723	-3.98847	Glutamate+Candesartan down vs Glutamate100uM
17882347	---		---	---	9.53e-07	0.494654	-2.02161	Glutamate+Candesartan down vs Glutamate100uM
17666056	ENSRNOT00000039215 // Dtx3l // deltex 3-like (Drosophila) // 11q22 // 498089 /// NM_001	Dtx3l	ENSRNOT00000039215	ENSRNOT00000039215 // ENSEMBL // cdna:known chromosome:RGSC3.4:11:66649508:66659119:1 g	9.82e-07	0.470482	-2.12548	Glutamate+Candesartan down vs Glutamate100uM
17862391	---		---	ENSRNOT00000048288 // ENSEMBL // cdna:known chromosome:RGSC3.4:9:112858222:112861105:1	9.89e-07	0.239527	-4.1749	Glutamate+Candesartan down vs Glutamate100uM
17667476	---		---	ENSRNOT00000054456 // ENSEMBL // ncrna:miRNA chromosome:RGSC3.4:11:13104242:13104321:-1	9.94e-07	2.44908	2.44908	Glutamate+Candesartan up vs Glutamate100uM
17749620	NM_001100836 // Fcgr1a // Fc fragment of IgG, high affinity Ia, receptor (CD64) // 2q34	Fcgr1a	NM_001100836	NM_001100836 // RefSeq // Rattus norvegicus Fc fragment of IgG, high affinity Ia, recep	9.98e-07	0.376385	-2.65686	Glutamate+Candesartan down vs Glutamate100uM
17735796	ENSRNOT00000066098 // Ppap2a // phosphatidic acid phosphatase type 2A // 2q14 // 64369	Ppap2a	ENSRNOT00000066098	ENSRNOT00000066098 // ENSEMBL // cdna:known chromosome:RGSC3.4:2:44183290:44247764:1 ge	1.02e-06	0.494538	-2.02209	Glutamate+Candesartan down vs Glutamate100uM
17685608	ENSRNOT00000005677 // Soat1 // sterol O-acyltransferase 1 // 13q21 // 81782 /// NM_0311	Soat1	ENSRNOT00000005677	ENSRNOT00000005677 // ENSEMBL // cdna:known chromosome:RGSC3.4:13:71420862:71463365:-1	1.02e-06	0.479181	-2.08689	Glutamate+Candesartan down vs Glutamate100uM
17674382	NM_053612 // Hspb8 // heat shock protein B8 // 12q16 // 113906 /// ENSRNOT00000039275 /	Hspb8	NM_053612	NM_053612 // RefSeq // Rattus norvegicus heat shock protein B8 (Hspb8), mRNA. // chr12	1.05e-06	0.43198	-2.31492	Glutamate+Candesartan down vs Glutamate100uM
17649426	NM_031530 // Ccl2 // chemokine (C-C motif) ligand 2 // 10q26 // 24770 /// ENSRNOT000000	Ccl2	NM_031530	NM_031530 // RefSeq // Rattus norvegicus chemokine (C-C motif) ligand 2 (Ccl2), mRNA. /	1.06e-06	0.323126	-3.09477	Glutamate+Candesartan down vs Glutamate100uM
17659402	NM_013025 // Ccl3 // chemokine (C-C motif) ligand 3 // 10q26 // 25542 /// ENSRNOT000000	Ccl3	NM_013025	NM_013025 // RefSeq // Rattus norvegicus chemokine (C-C motif) ligand 3 (Ccl3), mRNA. /	1.06e-06	0.18334	-5.45436	Glutamate+Candesartan down vs Glutamate100uM
17821531	---		---	ENSRNOT00000045589 // ENSEMBL // cdna:known chromosome:RGSC3.4:6:50441904:50474311:-1 g	1.08e-06	0.326726	-3.06066	Glutamate+Candesartan down vs Glutamate100uM
17740865	NM_017320 // Ctss // cathepsin S // 2q34 // 50654 /// L03201 // Ctss // cathepsin S //	Ctss	NM_017320	NM_017320 // RefSeq // Rattus norvegicus cathepsin S (Ctss), mRNA. // chr2 // 89 // 75	1.08e-06	0.149646	-6.68243	Glutamate+Candesartan down vs Glutamate100uM
17818621	---		---	ENSRNOT00000052443 // ENSEMBL // ncrna:snoRNA chromosome:RGSC3.4:6:134352996:134353070:	1.1e-06	2.62477	2.62477	Glutamate+Candesartan up vs Glutamate100uM
17818625	---		---	ENSRNOT00000052443 // ENSEMBL // ncrna:snoRNA chromosome:RGSC3.4:6:134352996:134353070:	1.1e-06	2.62477	2.62477	Glutamate+Candesartan up vs Glutamate100uM
17818629	---		---	ENSRNOT00000052443 // ENSEMBL // ncrna:snoRNA chromosome:RGSC3.4:6:134352996:134353070:	1.1e-06	2.62477	2.62477	Glutamate+Candesartan up vs Glutamate100uM
17818637	---		---	ENSRNOT00000052443 // ENSEMBL // ncrna:snoRNA chromosome:RGSC3.4:6:134352996:134353070:	1.1e-06	2.62477	2.62477	Glutamate+Candesartan up vs Glutamate100uM
17852595	NM_001191579 // Elmod1 // ELMO/CED-12 domain containing 1 // 8q24 // 315670 /// ENSRNOT	Elmod1	NM_001191579	NM_001191579 // RefSeq // Rattus norvegicus ELMO/CED-12 domain containing 1 (Elmod1), m	1.12e-06	2.03494	2.03494	Glutamate+Candesartan up vs Glutamate100uM
17842959	NM_012555 // Ets1 // v-ets erythroblastosis virus E26 oncogene homolog 1 (avian) // 8q2	Ets1	NM_012555	NM_012555 // RefSeq // Rattus norvegicus v-ets erythroblastosis virus E26 oncogene homo	1.12e-06	0.467197	-2.14043	Glutamate+Candesartan down vs Glutamate100uM
17603639	---		---	---	1.15e-06	2.81424	2.81424	Glutamate+Candesartan up vs Glutamate100uM
17669229	NM_001011898 // Hcls1 // hematopoietic cell specific Lyn substrate 1 // 11q22 // 288077	Hcls1	NM_001011898	NM_001011898 // RefSeq // Rattus norvegicus hematopoietic cell specific Lyn substrate 1	1.19e-06	0.485437	-2.06	Glutamate+Candesartan down vs Glutamate100uM
17883512	---		---	---	1.2e-06	0.427635	-2.33844	Glutamate+Candesartan down vs Glutamate100uM
17786945	ENSRNOT00000029072 // Clec4a1 // C-type lectin domain family 4, member A1 // 4q42 // 36	Clec4a1	ENSRNOT00000029072	ENSRNOT00000029072 // ENSEMBL // cdna:known chromosome:RGSC3.4:4:159426792:159436328:1	1.24e-06	0.201711	-4.95758	Glutamate+Candesartan down vs Glutamate100uM
17878258	NR_031947 // Mir421 // microRNA mir-421 // --- // 100314066	Mir421	NR_031947	NR_031947 // RefSeq // Rattus norvegicus microRNA mir-421 (Mir421), microRNA. // chrX /	1.25e-06	3.01585	3.01585	Glutamate+Candesartan up vs Glutamate100uM
17708162	NM_001191939 // Msr1 // macrophage scavenger receptor 1 // 16q12.1 // 498638 /// ENSRNO	Msr1	NM_001191939	NM_001191939 // RefSeq // Rattus norvegicus macrophage scavenger receptor 1 (Msr1), mRN	1.29e-06	0.289825	-3.45036	Glutamate+Candesartan down vs Glutamate100uM
17688642	XM_223228 // Ankrd56 // ankyrin repeat domain 56 // 14p22 // 289501 /// ENSRNOT00000002	Ankrd56	XM_223228	XM_223228 // RefSeq // PREDICTED: Rattus norvegicus ankyrin repeat domain 56 (Ankrd56),	1.3e-06	2.09636	2.09636	Glutamate+Candesartan up vs Glutamate100uM
17852060	ENSRNOT00000024030 // Tagln // transgelin // 8q24 // 25123 /// NM_031549 // Tagln // tr	Tagln	ENSRNOT00000024030	ENSRNOT00000024030 // ENSEMBL // cdna:known chromosome:RGSC3.4:8:48902209:48907693:-1 g	1.33e-06	0.398148	-2.51163	Glutamate+Candesartan down vs Glutamate100uM
17801522	ENSRNOT00000037160 // Elovl1 // ELOVL fatty acid elongase 1 // 5q36 // 679532	Elovl1	ENSRNOT00000037160	ENSRNOT00000037160 // ENSEMBL // cdna:known chromosome:RGSC3.4:5:138910553:138912146:1	1.36e-06	0.488288	-2.04797	Glutamate+Candesartan down vs Glutamate100uM
17743164	FQ221477 // LOC685067 // similar to guanylate binding protein family, member 6 // 2q44	LOC685067	FQ221477	FQ221477 // GenBank // Rattus norvegicus TL0ADA35YM22 mRNA sequence. // chr2 // 93 // 9	1.37e-06	0.277963	-3.59761	Glutamate+Candesartan down vs Glutamate100uM
17783481	ENSRNOT00000011945 // Gpnmb // glycoprotein (transmembrane) nmb // 4q24 // 113955 /// N	Gpnmb	ENSRNOT00000011945	ENSRNOT00000011945 // ENSEMBL // cdna:known chromosome:RGSC3.4:4:77161352:77182622:1 ge	1.38e-06	0.360531	-2.77369	Glutamate+Candesartan down vs Glutamate100uM
17604381	---		---	---	1.4e-06	2.52792	2.52792	Glutamate+Candesartan up vs Glutamate100uM
17717103	ENSRNOT00000057898 // Mt1a // metallothionein 1a // 19p12 // 24567	Mt1a	ENSRNOT00000057898	ENSRNOT00000057898 // ENSEMBL // cdna:known chromosome:RGSC3.4:17:85905733:85906124:1 g	1.42e-06	0.31071	-3.21843	Glutamate+Candesartan down vs Glutamate100uM
17883564	---		---	---	1.44e-06	0.390725	-2.55934	Glutamate+Candesartan down vs Glutamate100uM
17603379	---		---	---	1.45e-06	2.37451	2.37451	Glutamate+Candesartan up vs Glutamate100uM
17820202	ENSRNOT00000040931 // Ltbp1 // latent transforming growth factor beta binding protein 1	Ltbp1	ENSRNOT00000040931	ENSRNOT00000040931 // ENSEMBL // cdna:known chromosome:RGSC3.4:6:19942626:20354758:-1 g	1.46e-06	0.499936	-2.00026	Glutamate+Candesartan down vs Glutamate100uM
17668464	ENSRNOT00000063864 // RGD1562717 // similar to ABI gene family, member 3 (NESH) binding	RGD1562717	ENSRNOT00000063864	ENSRNOT00000063864 // ENSEMBL // cdna:known chromosome:RGSC3.4:11:44853487:45018660:-1	1.47e-06	0.345329	-2.89579	Glutamate+Candesartan down vs Glutamate100uM
17875543	NM_145789 // Il13ra1 // interleukin 13 receptor, alpha 1 // Xq12 // 252963 /// BC093615	Il13ra1	NM_145789	NM_145789 // RefSeq // Rattus norvegicus interleukin 13 receptor, alpha 1 (Il13ra1), mR	1.49e-06	0.456022	-2.19288	Glutamate+Candesartan down vs Glutamate100uM
17818453	---		---	Bsr // lncRNA Db // rn4 chr6:134,198,113-134,328,710 // chr6 // 100 // 100 // 11 // 11	1.5e-06	3.19625	3.19625	Glutamate+Candesartan up vs Glutamate100uM
17619561	ENSRNOT00000024933 // Ampd3 // adenosine monophosphate deaminase 3 // 1q35-q36 // 25095	Ampd3	ENSRNOT00000024933	ENSRNOT00000024933 // ENSEMBL // cdna:known chromosome:RGSC3.4:1:168533491:168568291:1	1.54e-06	0.279542	-3.57727	Glutamate+Candesartan down vs Glutamate100uM
17673222	ENSRNOT00000002028 // Ncf1 // neutrophil cytosolic factor 1 // 12q12 // 114553 /// NM_0	Ncf1	ENSRNOT00000002028	ENSRNOT00000002028 // ENSEMBL // cdna:known chromosome:RGSC3.4:12:23578097:23587291:1 g	1.64e-06	0.447897	-2.23266	Glutamate+Candesartan down vs Glutamate100uM
17624116	NM_139341 // Slc15a3 // solute carrier family 15, member 3 // 1q43 // 246239 /// ENSRNO	Slc15a3	NM_139341	NM_139341 // RefSeq // Rattus norvegicus solute carrier family 15, member 3 (Slc15a3),	1.64e-06	0.312183	-3.20325	Glutamate+Candesartan down vs Glutamate100uM
17869465	---		---	---	1.73e-06	3.43861	3.43861	Glutamate+Candesartan up vs Glutamate100uM
17791714	NM_031644 // Hpgds // hematopoietic prostaglandin D synthase // 4q31 // 58962 /// ENSRN	Hpgds	NM_031644	NM_031644 // RefSeq // Rattus norvegicus hematopoietic prostaglandin D synthase (Hpgds)	1.73e-06	0.283738	-3.52438	Glutamate+Candesartan down vs Glutamate100uM
17883560	---		---	---	1.74e-06	0.467964	-2.13692	Glutamate+Candesartan down vs Glutamate100uM
17846515	ENSRNOT00000019285 // Ctsh // cathepsin H // 8q31 // 25425 /// NM_012939 // Ctsh // cat	Ctsh	ENSRNOT00000019285	ENSRNOT00000019285 // ENSEMBL // cdna:known chromosome:RGSC3.4:8:94971674:94990410:1 ge	1.77e-06	0.418848	-2.3875	Glutamate+Candesartan down vs Glutamate100uM
17618127	NM_017097 // Ctsc // cathepsin C // 1q32 // 25423 /// ENSRNOT00000022342 // Ctsc // cat	Ctsc	NM_017097	NM_017097 // RefSeq // Rattus norvegicus cathepsin C (Ctsc), mRNA. // chr1 // 100 // 88	1.78e-06	0.218256	-4.58178	Glutamate+Candesartan down vs Glutamate100uM
17622746	NM_001108513 // Unc93b1 // unc-93 homolog B1 (C. elegans) // 1q42 // 361689 /// ENSRNOT	Unc93b1	NM_001108513	NM_001108513 // RefSeq // Rattus norvegicus unc-93 homolog B1 (C. elegans) (Unc93b1), m	1.84e-06	0.475313	-2.10388	Glutamate+Candesartan down vs Glutamate100uM
17674190	NM_001009680 // Oas1i // 2 ' -5 ' oligoadenylate synthetase 1I // 12q16 // 304507 /// E	Oas1i	NM_001009680	NM_001009680 // RefSeq // Rattus norvegicus 2 ' -5 ' oligoadenylate synthetase 1I (Oas1	1.9e-06	0.468337	-2.13522	Glutamate+Candesartan down vs Glutamate100uM
17878974	ENSRNOT00000003300 // Rab9b // RAB9B, member RAS oncogene family // Xq35 // 367915	Rab9b	ENSRNOT00000003300	ENSRNOT00000003300 // ENSEMBL // cdna:known chromosome:RGSC3.4:X:124527886:124528491:-1	1.92e-06	2.69302	2.69302	Glutamate+Candesartan up vs Glutamate100uM
17761221	NM_013157 // Ass1 // argininosuccinate synthase 1 // 3p12 // 25698 /// ENSRNOT000000120	Ass1	NM_013157	NM_013157 // RefSeq // Rattus norvegicus argininosuccinate synthase 1 (Ass1), mRNA. //	2.06e-06	0.312334	-3.2017	Glutamate+Candesartan down vs Glutamate100uM
17799173	NM_001033693 // Slc31a2 // solute carrier family 31 (copper transporters), member 2 //	Slc31a2	NM_001033693	NM_001033693 // RefSeq // Rattus norvegicus solute carrier family 31 (copper transporte	2.08e-06	0.451606	-2.21432	Glutamate+Candesartan down vs Glutamate100uM
17743150	NM_001108569 // Gbp5 // guanylate binding protein 5 // 2q44 // 362050 /// ENSRNOT000000	Gbp5	NM_001108569	NM_001108569 // RefSeq // Rattus norvegicus guanylate binding protein 5 (Gbp5), mRNA. /	2.13e-06	0.355704	-2.81133	Glutamate+Candesartan down vs Glutamate100uM
17841953	NM_001014205 // Tmem123 // transmembrane protein 123 // 8q11 // 363013 /// ENSRNOT00000	Tmem123	NM_001014205	NM_001014205 // RefSeq // Rattus norvegicus transmembrane protein 123 (Tmem123), mRNA.	2.13e-06	0.378529	-2.64181	Glutamate+Candesartan down vs Glutamate100uM
17837405	NM_013153 // Has2 // hyaluronan synthase 2 // 7q32 // 25694 /// ENSRNOT00000006517 // H	Has2	NM_013153	NM_013153 // RefSeq // Rattus norvegicus hyaluronan synthase 2 (Has2), mRNA. // chr7 //	2.14e-06	0.446731	-2.23848	Glutamate+Candesartan down vs Glutamate100uM
17818447	---		---	Bsr // lncRNA Db // rn4 chr6:134,198,113-134,328,710 // chr6 // 100 // 100 // 13 // 13	2.26e-06	2.4258	2.4258	Glutamate+Candesartan up vs Glutamate100uM
17794096	NM_001024275 // Rassf4 // Ras association (RalGDS/AF-6) domain family member 4 // 4q42	Rassf4	NM_001024275	NM_001024275 // RefSeq // Rattus norvegicus Ras association (RalGDS/AF-6) domain family	2.28e-06	0.450189	-2.22129	Glutamate+Candesartan down vs Glutamate100uM
17871209	NM_207601 // Plp2 // proteolipid protein 2 (colonic epithelium-enriched) // Xq13 // 302	Plp2	NM_207601	NM_207601 // RefSeq // Rattus norvegicus proteolipid protein 2 (colonic epithelium-enri	2.29e-06	0.425029	-2.35278	Glutamate+Candesartan down vs Glutamate100uM
17676805	---		---	GENSCAN00000035640 // ENSEMBL // cdna:genscan chromosome:RGSC3.4:12:19958915:19963751:-	2.29e-06	0.3557	-2.81136	Glutamate+Candesartan down vs Glutamate100uM
17818631	---		---	ENSRNOT00000053517 // ENSEMBL // ncrna:snoRNA chromosome:RGSC3.4:6:134357012:134357086:	2.36e-06	2.4977	2.4977	Glutamate+Candesartan up vs Glutamate100uM
17818639	---		---	ENSRNOT00000053517 // ENSEMBL // ncrna:snoRNA chromosome:RGSC3.4:6:134357012:134357086:	2.36e-06	2.4977	2.4977	Glutamate+Candesartan up vs Glutamate100uM
17641077	NM_148892 // Ostf1 // osteoclast stimulating factor 1 // 1q43 // 259275 /// ENSRNOT0000	Ostf1	NM_148892	NM_148892 // RefSeq // Rattus norvegicus osteoclast stimulating factor 1 (Ostf1), mRNA.	2.37e-06	0.476671	-2.09788	Glutamate+Candesartan down vs Glutamate100uM
17818443	---		---	Bsr // lncRNA Db // rn4 chr6:134,198,113-134,328,710 // chr6 // 100 // 100 // 23 // 23	2.39e-06	2.52618	2.52618	Glutamate+Candesartan up vs Glutamate100uM
17640727	NM_001006975 // Ms4a6b // membrane-spanning 4-domains, subfamily A, member 6B // 1q43 /	Ms4a6b	NM_001006975	NM_001006975 // RefSeq // Rattus norvegicus membrane-spanning 4-domains, subfamily A, m	2.44e-06	0.486165	-2.05691	Glutamate+Candesartan down vs Glutamate100uM
17692849	ENSRNOT00000067875 // Spp1 // secreted phosphoprotein 1 // 14p22 // 25353	Spp1	ENSRNOT00000067875	ENSRNOT00000067875 // ENSEMBL // cdna:known chromosome:RGSC3.4:14:6422741:6426400:-1 ge	2.44e-06	0.383609	-2.60682	Glutamate+Candesartan down vs Glutamate100uM
17750841	NM_012889 // Vcam1 // vascular cell adhesion molecule 1 // 2q41 // 25361 /// ENSRNOT000	Vcam1	NM_012889	NM_012889 // RefSeq // Rattus norvegicus vascular cell adhesion molecule 1 (Vcam1), mRN	2.55e-06	0.379339	-2.63616	Glutamate+Candesartan down vs Glutamate100uM
17659382	NM_031116 // Ccl5 // chemokine (C-C motif) ligand 5 // 10q26 // 81780 /// ENSRNOT000000	Ccl5	NM_031116	NM_031116 // RefSeq // Rattus norvegicus chemokine (C-C motif) ligand 5 (Ccl5), mRNA. /	2.55e-06	0.358713	-2.78775	Glutamate+Candesartan down vs Glutamate100uM
17698125	NM_020082 // Rnase4 // ribonuclease, RNase A family 4 // 15p14 // 56759 /// ENSRNOT0000	Rnase4	NM_020082	NM_020082 // RefSeq // Rattus norvegicus ribonuclease, RNase A family 4 (Rnase4), mRNA.	2.62e-06	0.494207	-2.02345	Glutamate+Candesartan down vs Glutamate100uM
17600879	---		---	---	2.62e-06	2.22776	2.22776	Glutamate+Candesartan up vs Glutamate100uM
17794897	NM_012705 // Cd4 // Cd4 molecule // 4q42 // 24932 /// ENSRNOT00000021915 // Cd4 // Cd4	Cd4	NM_012705	NM_012705 // RefSeq // Rattus norvegicus Cd4 molecule (Cd4), mRNA. // chr4 // 100 // 10	2.65e-06	0.276172	-3.62093	Glutamate+Candesartan down vs Glutamate100uM
17603461	---		---	---	2.65e-06	2.13042	2.13042	Glutamate+Candesartan up vs Glutamate100uM
17646330	NM_001191642 // Nlrp3 // NLR family, pyrin domain containing 3 // 10q22 // 287362 /// E	Nlrp3	NM_001191642	NM_001191642 // RefSeq // Rattus norvegicus NLR family, pyrin domain containing 3 (Nlrp	2.74e-06	0.436905	-2.28883	Glutamate+Candesartan down vs Glutamate100uM
17600883	---		---	---	2.76e-06	3.70903	3.70903	Glutamate+Candesartan up vs Glutamate100uM
17707089	NM_001030026 // Ifi30 // interferon gamma inducible protein 30 // 16p14 // 290644 /// E	Ifi30	NM_001030026	NM_001030026 // RefSeq // Rattus norvegicus interferon gamma inducible protein 30 (Ifi3	2.85e-06	0.458093	-2.18297	Glutamate+Candesartan down vs Glutamate100uM
17787531	EU128749 // LOC689800 // similar to osteoclast inhibitory lectin // 4q42 // 689800 ///	LOC689800	EU128749	EU128749 // GenBank // Rattus norvegicus C-type lectin-related protein 7 (Clr7) mRNA, p	2.95e-06	0.232853	-4.29456	Glutamate+Candesartan down vs Glutamate100uM
17682115	NM_001105971 // Slamf9 // SLAM family member 9 // 13q24 // 289235 /// ENSRNOT0000001059	Slamf9	NM_001105971	NM_001105971 // RefSeq // Rattus norvegicus SLAM family member 9 (Slamf9), mRNA. // chr	3e-06	0.352786	-2.83458	Glutamate+Candesartan down vs Glutamate100uM
17868794	ENSRNOT00000002089 // Cd80 // Cd80 molecule // 11q21 // 25408 /// NM_012926 // Cd80 //	Cd80	ENSRNOT00000002089	ENSRNOT00000002089 // ENSEMBL // cdna:known chromosome:RGSC3.4:11:64045341:64070083:-1	3.02e-06	0.484729	-2.06301	Glutamate+Candesartan down vs Glutamate100uM
17883618	---		---	---	3.02e-06	0.444649	-2.24896	Glutamate+Candesartan down vs Glutamate100uM
17631797	ENSRNOT00000028597 // Fxyd5 // FXYD domain-containing ion transport regulator 5 // 1q21	Fxyd5	ENSRNOT00000028597	ENSRNOT00000028597 // ENSEMBL // cdna:known chromosome:RGSC3.4:1:86076279:86085681:-1 g	3.03e-06	0.370449	-2.69943	Glutamate+Candesartan down vs Glutamate100uM
17735497	NM_001106405 // Cd180 // CD180 molecule // 2q12 // 294706 /// ENSRNOT00000013768 // Cd1	Cd180	NM_001106405	NM_001106405 // RefSeq // Rattus norvegicus CD180 molecule (Cd180), mRNA. // chr2 // 10	3.08e-06	0.364005	-2.74722	Glutamate+Candesartan down vs Glutamate100uM
17664628	NM_001107111 // Il10rb // interleukin 10 receptor, beta // 11q11 // 304091 /// ENSRNOT0	Il10rb	NM_001107111	NM_001107111 // RefSeq // Rattus norvegicus interleukin 10 receptor, beta (Il10rb), mRN	3.16e-06	0.398677	-2.5083	Glutamate+Candesartan down vs Glutamate100uM
17883310	---		---	---	3.18e-06	0.433399	-2.30734	Glutamate+Candesartan down vs Glutamate100uM
17655576	ENSRNOT00000004877 // Gabra6 // gamma-aminobutyric acid (GABA) A receptor, alpha 6 // 1	Gabra6	ENSRNOT00000004877	ENSRNOT00000004877 // ENSEMBL // cdna:known chromosome:RGSC3.4:10:27474071:27489074:-1	3.3e-06	2.04789	2.04789	Glutamate+Candesartan up vs Glutamate100uM
17794983	---		---	ENSRNOT00000068887 // ENSEMBL // ncrna:snoRNA chromosome:RGSC3.4:4:161306413:161306740:	3.32e-06	0.299828	-3.33524	Glutamate+Candesartan down vs Glutamate100uM
17624156	XM_342027 // Ms4a4a // membrane-spanning 4-domains, subfamily A, member 4A // 1q43 // 3	Ms4a4a	XM_342027	XM_342027 // RefSeq // PREDICTED: Rattus norvegicus membrane-spanning 4-domains, subfam	3.34e-06	0.149566	-6.686	Glutamate+Candesartan down vs Glutamate100uM
17818619	---		---	ENSRNOT00000054186 // ENSEMBL // ncrna:snoRNA chromosome:RGSC3.4:6:134352283:134352357:	3.39e-06	2.34558	2.34558	Glutamate+Candesartan up vs Glutamate100uM
17818635	---		---	ENSRNOT00000054186 // ENSEMBL // ncrna:snoRNA chromosome:RGSC3.4:6:134352283:134352357:	3.39e-06	2.34558	2.34558	Glutamate+Candesartan up vs Glutamate100uM
17603323	---		---	---	3.47e-06	2.29503	2.29503	Glutamate+Candesartan up vs Glutamate100uM
17818613	---		---	ENSRNOT00000053930 // ENSEMBL // ncrna:snoRNA chromosome:RGSC3.4:6:134349726:134349800:	3.47e-06	2.2059	2.2059	Glutamate+Candesartan up vs Glutamate100uM
17883532	---		---	---	3.52e-06	0.365105	-2.73894	Glutamate+Candesartan down vs Glutamate100uM
17669971	NM_145789 // Il13ra1 // interleukin 13 receptor, alpha 1 // Xq12 // 252963 /// BC093615	Il13ra1	NM_145789	NM_145789 // RefSeq // Rattus norvegicus interleukin 13 receptor, alpha 1 (Il13ra1), mR	3.58e-06	0.455631	-2.19476	Glutamate+Candesartan down vs Glutamate100uM
17789260	NM_001044265 // Steap4 // STEAP family member 4 // 4q12 // 499991 /// ENSRNOT0000001143	Steap4	NM_001044265	NM_001044265 // RefSeq // Rattus norvegicus STEAP family member 4 (Steap4), mRNA. // ch	3.61e-06	0.347783	-2.87535	Glutamate+Candesartan down vs Glutamate100uM
17844008	ENSRNOT00000013093 // Il18 // interleukin 18 // 8q23 // 29197 /// NM_019165 // Il18 //	Il18	ENSRNOT00000013093	ENSRNOT00000013093 // ENSEMBL // cdna:known chromosome:RGSC3.4:8:53936584:53943230:1 ge	3.73e-06	0.395998	-2.52526	Glutamate+Candesartan down vs Glutamate100uM
17698109	NM_001106031 // Pnp // purine nucleoside phosphorylase // 15p14 // 290029 /// ENSRNOT00	Pnp	NM_001106031	NM_001106031 // RefSeq // Rattus norvegicus purine nucleoside phosphorylase (Pnp), mRNA	3.82e-06	0.447435	-2.23496	Glutamate+Candesartan down vs Glutamate100uM
17818411	---		---	antiPeg11 // lncRNA Db // rn4 chr6:134,182,037-134,187,063 // chr6 // 100 // 100 // 19	3.84e-06	0.329436	-3.03549	Glutamate+Candesartan down vs Glutamate100uM
17647364	---		---	---	3.86e-06	0.211249	-4.73376	Glutamate+Candesartan down vs Glutamate100uM
17605501	---		---	---	3.92e-06	2.31484	2.31484	Glutamate+Candesartan up vs Glutamate100uM
17818693	NR_032744 // Mir544 // microRNA mir-544 // --- // 100314128	Mir544	NR_032744	NR_032744 // RefSeq // Rattus norvegicus microRNA mir-544 (Mir544), microRNA. // chr6 /	4.08e-06	2.11812	2.11812	Glutamate+Candesartan up vs Glutamate100uM
17818623	---		---	ENSRNOT00000053917 // ENSEMBL // ncrna:snoRNA chromosome:RGSC3.4:6:134353857:134353931:	4.1e-06	2.30712	2.30712	Glutamate+Candesartan up vs Glutamate100uM
17736144	ENSRNOT00000050655 // Dab2 // disabled homolog 2 (Drosophila) // 2q16 // 79128 /// NM_0	Dab2	ENSRNOT00000050655	ENSRNOT00000050655 // ENSEMBL // cdna:known chromosome:RGSC3.4:2:55714880:55736359:1 ge	4.13e-06	0.307111	-3.25615	Glutamate+Candesartan down vs Glutamate100uM
17638220	ENSRNOT00000020265 // Ifitm3 // interferon induced transmembrane protein 3 // 1q41 // 3	Ifitm3	ENSRNOT00000020265	ENSRNOT00000020265 // ENSEMBL // cdna:known chromosome:RGSC3.4:1:201198667:201199807:-1	4.15e-06	0.488201	-2.04834	Glutamate+Candesartan down vs Glutamate100uM
17818935	NM_001137633 // Tnfaip2 // tumor necrosis factor, alpha-induced protein 2 // 6q32 // 29	Tnfaip2	NM_001137633	NM_001137633 // RefSeq // Rattus norvegicus tumor necrosis factor, alpha-induced protei	4.21e-06	0.37644	-2.65647	Glutamate+Candesartan down vs Glutamate100uM
17635403	ENSRNOT00000026925 // Folr2 // folate receptor 2 (fetal) // 1q32 // 293154 /// FQ211323	Folr2	ENSRNOT00000026925	ENSRNOT00000026925 // ENSEMBL // cdna:known chromosome:RGSC3.4:1:159295773:159300030:-1	4.22e-06	0.345268	-2.8963	Glutamate+Candesartan down vs Glutamate100uM
17771653	NM_001011965 // Stom // stomatin // 3p11 // 296655 /// ENSRNOT00000025904 // Stom // st	Stom	NM_001011965	NM_001011965 // RefSeq // Rattus norvegicus stomatin (Stom), mRNA. // chr3 // 100 // 10	4.24e-06	0.358287	-2.79106	Glutamate+Candesartan down vs Glutamate100uM
17641660	NM_001025415 // Ch25h // cholesterol 25-hydroxylase // 1q52 // 309527 /// ENSRNOT000000	Ch25h	NM_001025415	NM_001025415 // RefSeq // Rattus norvegicus cholesterol 25-hydroxylase (Ch25h), mRNA. /	4.3e-06	0.397825	-2.51367	Glutamate+Candesartan down vs Glutamate100uM
17600267	---		---	---	4.37e-06	2.06566	2.06566	Glutamate+Candesartan up vs Glutamate100uM
17767178	ENSRNOT00000055510 // RGD1565648 // similar to Chain A, Solution Structure Of Rabbit Ap	RGD1565648	ENSRNOT00000055510	ENSRNOT00000055510 // ENSEMBL // cdna:known chromosome:RGSC3.4:3:140651081:140651392:1	4.42e-06	0.229325	-4.36062	Glutamate+Candesartan down vs Glutamate100uM
17813867	ENSRNOT00000020822 // Rhoq // ras homolog gene family, member Q // 6q12 // 85428 /// NM	Rhoq	ENSRNOT00000020822	ENSRNOT00000020822 // ENSEMBL // cdna:known chromosome:RGSC3.4:6:10414042:10449471:1 ge	4.45e-06	0.473091	-2.11376	Glutamate+Candesartan down vs Glutamate100uM
17818695	NR_032131 // Mir382 // microRNA mir-382 // --- // 100314085	Mir382	NR_032131	NR_032131 // RefSeq // Rattus norvegicus microRNA mir-382 (Mir382), microRNA. // chr6 /	4.51e-06	2.67276	2.67276	Glutamate+Candesartan up vs Glutamate100uM
17612006	NM_001106210 // Rnaset2 // ribonuclease T2 // 1q11 // 292306 /// ENSRNOT00000017601 //	Rnaset2	NM_001106210	NM_001106210 // RefSeq // Rattus norvegicus ribonuclease T2 (Rnaset2), mRNA. // chr1 //	4.65e-06	0.412823	-2.42234	Glutamate+Candesartan down vs Glutamate100uM
17691344	NM_001100970 // Aebp1 // AE binding protein 1 // 14q21 // 305494 /// ENSRNOT00000018846	Aebp1	NM_001100970	NM_001100970 // RefSeq // Rattus norvegicus AE binding protein 1 (Aebp1), mRNA. // chr1	4.69e-06	0.469461	-2.1301	Glutamate+Candesartan down vs Glutamate100uM
17635675	NM_001014023 // Trim5 // tripartite motif-containing 5 // 1q32 // 308906 /// ENSRNOT000	Trim5	NM_001014023	NM_001014023 // RefSeq // Rattus norvegicus tripartite motif-containing 5 (Trim5), mRNA	4.73e-06	0.480918	-2.07936	Glutamate+Candesartan down vs Glutamate100uM
17646864	ENSRNOT00000064764 // Tmem220 // transmembrane protein 220 // 10q24 // 287405 /// ENSRN	Tmem220	ENSRNOT00000064764	ENSRNOT00000064764 // ENSEMBL // cdna:known chromosome:RGSC3.4:10:53726472:53735025:1 g	4.82e-06	0.470577	-2.12505	Glutamate+Candesartan down vs Glutamate100uM
17627219	NM_001108902 // Rab32 // RAB32, member RAS oncogene family // 1p13 // 365042 /// ENSRNO	Rab32	NM_001108902	NM_001108902 // RefSeq // Rattus norvegicus RAB32, member RAS oncogene family (Rab32),	4.91e-06	0.384988	-2.59749	Glutamate+Candesartan down vs Glutamate100uM
17600889	---		---	---	4.91e-06	2.74455	2.74455	Glutamate+Candesartan up vs Glutamate100uM
17744012	NR_031813 // Mir9-2 // microRNA mir-9-2 // --- // 100313995	Mir9-2	NR_031813	NR_031813 // RefSeq // Rattus norvegicus microRNA mir-9-2 (Mir9-2), microRNA. // chr2 /	4.92e-06	2.15403	2.15403	Glutamate+Candesartan up vs Glutamate100uM
17684843	NM_130409 // Cfh // complement factor H // 13q13 // 155012 /// ENSRNOT00000060111 // Cf	Cfh	NM_130409	NM_130409 // RefSeq // Rattus norvegicus complement factor H (Cfh), nuclear gene encodi	4.98e-06	0.311631	-3.20892	Glutamate+Candesartan down vs Glutamate100uM
17623677	---		---	ENSRNOT00000062413 // ENSEMBL // ncrna:snoRNA chromosome:RGSC3.4:1:211391234:211391308:	5e-06	2.67673	2.67673	Glutamate+Candesartan up vs Glutamate100uM
17633541	---		---	ENSRNOT00000062658 // ENSEMBL // ncrna:snoRNA chromosome:RGSC3.4:1:111165905:111165984:	5.03e-06	3.63661	3.63661	Glutamate+Candesartan up vs Glutamate100uM
17821226	NM_020306 // Adam17 // ADAM metallopeptidase domain 17 // 6q16 // 57027 /// ENSRNOT0000	Adam17	NM_020306	NM_020306 // RefSeq // Rattus norvegicus ADAM metallopeptidase domain 17 (Adam17), mRNA	5.27e-06	0.399251	-2.50469	Glutamate+Candesartan down vs Glutamate100uM
17607661	---		---	---	5.34e-06	2.93152	2.93152	Glutamate+Candesartan up vs Glutamate100uM
17609079	---		---	---	5.34e-06	2.93152	2.93152	Glutamate+Candesartan up vs Glutamate100uM
17740110	NM_001164060 // Shc1 // SHC (Src homology 2 domain containing) transforming protein 1 /	Shc1	NM_001164060	NM_001164060 // RefSeq // Rattus norvegicus SHC (Src homology 2 domain containing) tran	5.4e-06	0.402258	-2.48597	Glutamate+Candesartan down vs Glutamate100uM
17848896	---		---	ENSRNOT00000054178 // ENSEMBL // ncrna:snoRNA chromosome:RGSC3.4:8:125102951:125103099:	5.47e-06	0.289696	-3.4519	Glutamate+Candesartan down vs Glutamate100uM
17700983	ENSRNOT00000014273 // Plau // plasminogen activator, urokinase // 15p16 // 25619	Plau	ENSRNOT00000014273	ENSRNOT00000014273 // ENSEMBL // cdna:known chromosome:RGSC3.4:15:3680318:3686232:-1 ge	5.79e-06	0.428531	-2.33355	Glutamate+Candesartan down vs Glutamate100uM
17634958	---		---	ENSRNOT00000070778 // ENSEMBL // ncrna:snoRNA chromosome:RGSC3.4:1:149551354:149551520:	5.84e-06	3.09439	3.09439	Glutamate+Candesartan up vs Glutamate100uM
17616000	---		---	ENSRNOT00000063373 // ENSEMBL // ncrna:snoRNA chromosome:RGSC3.4:1:94717525:94717614:1	6.06e-06	0.250905	-3.98558	Glutamate+Candesartan down vs Glutamate100uM
17603393	---		---	---	6.12e-06	3.42134	3.42134	Glutamate+Candesartan up vs Glutamate100uM
17609379	---		---	---	6.28e-06	2.21544	2.21544	Glutamate+Candesartan up vs Glutamate100uM
17659395	ENSRNOT00000045867 // Ccl6 // chemokine (C-C motif) ligand 6 // 10q26 // 287910 /// NM_	Ccl6	ENSRNOT00000045867	ENSRNOT00000045867 // ENSEMBL // cdna:known chromosome:RGSC3.4:10:71659632:71665287:-1	6.34e-06	0.306479	-3.26287	Glutamate+Candesartan down vs Glutamate100uM
17883528	---		---	---	6.35e-06	0.475164	-2.10454	Glutamate+Candesartan down vs Glutamate100uM
17794729	ENSRNOT00000016330 // C1s // complement component 1, s subcomponent // 4q42 // 192262 /	C1s	ENSRNOT00000016330	ENSRNOT00000016330 // ENSEMBL // cdna:known chromosome:RGSC3.4:4:160736133:160748150:-1	6.42e-06	0.477484	-2.09431	Glutamate+Candesartan down vs Glutamate100uM
17680418	NM_001012206 // Phlda3 // pleckstrin homology-like domain, family A, member 3 // 13q13	Phlda3	NM_001012206	NM_001012206 // RefSeq // Rattus norvegicus pleckstrin homology-like domain, family A,	6.56e-06	0.497247	-2.01107	Glutamate+Candesartan down vs Glutamate100uM
17632266	---		---	ENSRNOT00000047473 // ENSEMBL // cdna:known chromosome:RGSC3.4:1:93905606:93910274:-1 g	6.73e-06	0.471339	-2.12161	Glutamate+Candesartan down vs Glutamate100uM
17755219	NM_001005539 // Smpdl3a // sphingomyelin phosphodiesterase, acid-like 3A // 20q11 // 29	Smpdl3a	NM_001005539	NM_001005539 // RefSeq // Rattus norvegicus sphingomyelin phosphodiesterase, acid-like	6.73e-06	0.374538	-2.66996	Glutamate+Candesartan down vs Glutamate100uM
17868236	XM_003751857 // LOC690467 // similar to RIKEN cDNA 5031410I06 // 14p22 // 690467 /// XM	LOC690467	XM_003751857	XM_003751857 // RefSeq // PREDICTED: Rattus norvegicus uncharacterized LOC690467 (LOC69	6.84e-06	0.442322	-2.2608	Glutamate+Candesartan down vs Glutamate100uM
17604369	---		---	---	6.87e-06	2.2824	2.2824	Glutamate+Candesartan up vs Glutamate100uM
17693433	ENSRNOT00000003716 // Ereg // epiregulin // 14p22 // 59325 /// NM_021689 // Ereg // epi	Ereg	ENSRNOT00000003716	ENSRNOT00000003716 // ENSEMBL // cdna:known chromosome:RGSC3.4:14:18521069:18534844:-1	6.97e-06	0.46254	-2.16198	Glutamate+Candesartan down vs Glutamate100uM
17602995	---		---	---	7.14e-06	2.0859	2.0859	Glutamate+Candesartan up vs Glutamate100uM
17708156	---		---	---	7.14e-06	2.02262	2.02262	Glutamate+Candesartan up vs Glutamate100uM
17609331	---		---	---	7.17e-06	2.42035	2.42035	Glutamate+Candesartan up vs Glutamate100uM
17653408	---		---	ENSRNOT00000062788 // ENSEMBL // ncrna:snoRNA chromosome:RGSC3.4:10:110439270:110439388	7.23e-06	0.357193	-2.79961	Glutamate+Candesartan down vs Glutamate100uM
17603329	---		---	---	7.26e-06	2.36028	2.36028	Glutamate+Candesartan up vs Glutamate100uM
17732171	---		---	ENSRNOT00000054139 // ENSEMBL // ncrna:snRNA chromosome:RGSC3.4:19:21805850:21805956:-1	7.35e-06	2.20832	2.20832	Glutamate+Candesartan up vs Glutamate100uM
17646169	---		---	---	7.61e-06	0.338205	-2.95679	Glutamate+Candesartan down vs Glutamate100uM
17600881	---		---	---	7.64e-06	2.00212	2.00212	Glutamate+Candesartan up vs Glutamate100uM
17731597	ENSRNOT00000022128 // Cx3cl1 // chemokine (C-X3-C motif) ligand 1 // 19p12 // 89808 ///	Cx3cl1	ENSRNOT00000022128	ENSRNOT00000022128 // ENSEMBL // cdna:known chromosome:RGSC3.4:19:10666935:10676425:-1	7.78e-06	0.471099	-2.1227	Glutamate+Candesartan down vs Glutamate100uM
17684931	NM_001047084 // Rgs18 // regulator of G-protein signaling 18 // 13q21 // 289076 /// ENS	Rgs18	NM_001047084	NM_001047084 // RefSeq // Rattus norvegicus regulator of G-protein signaling 18 (Rgs18)	8.17e-06	0.363299	-2.75256	Glutamate+Candesartan down vs Glutamate100uM
17858931	NM_001013171 // Gulp1 // GULP, engulfment adaptor PTB domain containing 1 // 9q22 // 31	Gulp1	NM_001013171	NM_001013171 // RefSeq // Rattus norvegicus GULP, engulfment adaptor PTB domain contain	8.41e-06	0.463113	-2.1593	Glutamate+Candesartan down vs Glutamate100uM
17715802	NM_022686 // Hist1h4b // histone cluster 1, H4b // 17q11 // 64627 /// BC100619 // Hist1	Hist1h4b	NM_022686	NM_022686 // RefSeq // Rattus norvegicus histone cluster 1, H4b (Hist1h4b), mRNA. // ch	8.61e-06	0.434296	-2.30258	Glutamate+Candesartan down vs Glutamate100uM
17694921	NM_013127 // Cd38 // CD38 molecule // 14q21 // 25668 /// ENSRNOT00000004121 // Cd38 //	Cd38	NM_013127	NM_013127 // RefSeq // Rattus norvegicus CD38 molecule (Cd38), mRNA. // chr14 // 100 //	8.64e-06	0.421022	-2.37517	Glutamate+Candesartan down vs Glutamate100uM
17665355	NM_001107095 // Nfkbiz // nuclear factor of kappa light polypeptide gene enhancer in B-	Nfkbiz	NM_001107095	NM_001107095 // RefSeq // Rattus norvegicus nuclear factor of kappa light polypeptide g	8.76e-06	0.484089	-2.06574	Glutamate+Candesartan down vs Glutamate100uM
17870154	XM_003751857 // LOC690467 // similar to RIKEN cDNA 5031410I06 // 14p22 // 690467 /// XM	LOC690467	XM_003751857	XM_003751857 // RefSeq // PREDICTED: Rattus norvegicus uncharacterized LOC690467 (LOC69	8.91e-06	0.458765	-2.17977	Glutamate+Candesartan down vs Glutamate100uM
17641159	ENSRNOT00000024775 // Gda // guanine deaminase // 1q51 // 83585 /// NM_031776 // Gda //	Gda	ENSRNOT00000024775	ENSRNOT00000024775 // ENSEMBL // cdna:known chromosome:RGSC3.4:1:224579757:224655354:-1	8.92e-06	0.325154	-3.07546	Glutamate+Candesartan down vs Glutamate100uM
17818611	---		---	Bsr // lncRNA Db // rn4 chr6:134,198,113-134,328,710 // chr6 // 100 // 100 // 8 // 8 //	8.99e-06	2.77244	2.77244	Glutamate+Candesartan up vs Glutamate100uM
17645066	---		---	ENSRNOT00000059629 // ENSEMBL // cdna:known chromosome:RGSC3.4:10:27822357:27822485:1 g	9.32e-06	2.9429	2.9429	Glutamate+Candesartan up vs Glutamate100uM
17881691	---		---	---	9.48e-06	0.409477	-2.44214	Glutamate+Candesartan down vs Glutamate100uM
17707973	ENSRNOT00000035781 // Tlr3 // toll-like receptor 3 // 16q11 // 364594 /// NM_198791 //	Tlr3	ENSRNOT00000035781	ENSRNOT00000035781 // ENSEMBL // cdna:known chromosome:RGSC3.4:16:50112910:50126365:1 g	9.55e-06	0.370699	-2.69761	Glutamate+Candesartan down vs Glutamate100uM
17828700	ENSRNOT00000039306 // Stat6 // signal transducer and activator of transcription 6 // 7q	Stat6	ENSRNOT00000039306	ENSRNOT00000039306 // ENSEMBL // cdna:known chromosome:RGSC3.4:7:67623534:67642283:1 ge	9.66e-06	0.496424	-2.01441	Glutamate+Candesartan down vs Glutamate100uM
17718992	NM_001106128 // Ly86 // lymphocyte antigen 86 // 17p12 // 291359 /// ENSRNOT00000000149	Ly86	NM_001106128	NM_001106128 // RefSeq // Rattus norvegicus lymphocyte antigen 86 (Ly86), mRNA. // chr1	9.68e-06	0.404764	-2.47058	Glutamate+Candesartan down vs Glutamate100uM
17783436	NM_001039008 // Tmem176a // transmembrane protein 176A // 4q24 // 297077 /// ENSRNOT000	Tmem176a	NM_001039008	NM_001039008 // RefSeq // Rattus norvegicus transmembrane protein 176A (Tmem176a), mRNA	9.84e-06	0.353169	-2.8315	Glutamate+Candesartan down vs Glutamate100uM
17642062	NM_001025767 // Blnk // B-cell linker // 1q54 // 499356 /// ENSRNOT00000019014 // Blnk	Blnk	NM_001025767	NM_001025767 // RefSeq // Rattus norvegicus B-cell linker (Blnk), mRNA. // chr1 // 100	1e-05	0.490449	-2.03895	Glutamate+Candesartan down vs Glutamate100uM
17719499	ENSRNOT00000030198 // Hist1h2bb // histone cluster 1, H2bb // 17p11 // 679910	Hist1h2bb	ENSRNOT00000030198	ENSRNOT00000030198 // ENSEMBL // cdna:known chromosome:RGSC3.4:17:48512993:48513373:-1	1.01e-05	4.1161	4.1161	Glutamate+Candesartan up vs Glutamate100uM
17784097	XM_002726385 // LOC689756 // hypothetical protein LOC689756 // 4q31 // 689756 /// ENSRN	LOC689756	XM_002726385	XM_002726385 // RefSeq // PREDICTED: Rattus norvegicus hypothetical protein LOC689756 (	1.01e-05	0.439456	-2.27554	Glutamate+Candesartan down vs Glutamate100uM
17686529	NM_175756 // Fcgr2b // Fc fragment of IgG, low affinity IIb, receptor (CD32) // 13q24 /	Fcgr2b	NM_175756	NM_175756 // RefSeq // Rattus norvegicus Fc fragment of IgG, low affinity IIb, receptor	1.05e-05	0.166515	-6.00547	Glutamate+Candesartan down vs Glutamate100uM
17860938	NM_001012133 // Sp140 // SP140 nuclear body protein // 9q35 // 316580 /// ENSRNOT000000	Sp140	NM_001012133	NM_001012133 // RefSeq // Rattus norvegicus SP140 nuclear body protein (Sp140), mRNA. /	1.07e-05	0.442456	-2.26011	Glutamate+Candesartan down vs Glutamate100uM
17667416	NM_001047102 // Cadm2 // cell adhesion molecule 2 // 11p12 // 360687 /// ENSRNOT0000004	Cadm2	NM_001047102	NM_001047102 // RefSeq // Rattus norvegicus cell adhesion molecule 2 (Cadm2), mRNA. //	1.08e-05	2.36428	2.36428	Glutamate+Candesartan up vs Glutamate100uM
17825498	---		---	ENSRNOT00000062445 // ENSEMBL // ncrna:snoRNA chromosome:RGSC3.4:7:1377389:1377464:1 ge	1.1e-05	2.34653	2.34653	Glutamate+Candesartan up vs Glutamate100uM
17747605	NM_022800 // P2ry12 // purinergic receptor P2Y, G-protein coupled, 12 // 2q31 // 64803	P2ry12	NM_022800	NM_022800 // RefSeq // Rattus norvegicus purinergic receptor P2Y, G-protein coupled, 12	1.12e-05	0.484483	-2.06405	Glutamate+Candesartan down vs Glutamate100uM
17732888	---		---	FQ233924 // GenBank // Rattus norvegicus TL0AEA5YN11 mRNA sequence. // chr19 // 92 // 1	1.14e-05	0.371621	-2.69091	Glutamate+Candesartan down vs Glutamate100uM
17786961	ENSRNOT00000051525 // Clec4a2 // C-type lectin domain family 4, member A2 // 4q42 // 29	Clec4a2	ENSRNOT00000051525	ENSRNOT00000051525 // ENSEMBL // cdna:known chromosome:RGSC3.4:4:159513950:159573151:1	1.14e-05	0.422224	-2.36841	Glutamate+Candesartan down vs Glutamate100uM
17772123	ENSRNOT00000030373 // Nmi // N-myc (and STAT) interactor // 3q12 // 311021	Nmi	ENSRNOT00000030373	ENSRNOT00000030373 // ENSEMBL // cdna:known chromosome:RGSC3.4:3:32973351:32996031:-1 g	1.19e-05	0.461209	-2.16821	Glutamate+Candesartan down vs Glutamate100uM
17624893	NM_001191954 // Cd274 // CD274 molecule // 1q52 // 499342 /// ENSRNOT00000034421 // Cd2	Cd274	NM_001191954	NM_001191954 // RefSeq // Rattus norvegicus CD274 molecule (Cd274), mRNA. // chr1 // 10	1.21e-05	0.419099	-2.38607	Glutamate+Candesartan down vs Glutamate100uM
17607723	---		---	---	1.21e-05	3.11158	3.11158	Glutamate+Candesartan up vs Glutamate100uM
17609141	---		---	---	1.21e-05	3.11158	3.11158	Glutamate+Candesartan up vs Glutamate100uM
17748190	NM_053296 // Glrb // glycine receptor, beta // 2q33 // 25456 /// ENSRNOT00000014170 //	Glrb	NM_053296	NM_053296 // RefSeq // Rattus norvegicus glycine receptor, beta (Glrb), mRNA. // chr2 /	1.23e-05	2.03435	2.03435	Glutamate+Candesartan up vs Glutamate100uM
17605049	---		---	---	1.23e-05	2.22646	2.22646	Glutamate+Candesartan up vs Glutamate100uM
17883540	---		---	---	1.24e-05	0.378256	-2.64371	Glutamate+Candesartan down vs Glutamate100uM
17600163	---		---	---	1.4e-05	2.04499	2.04499	Glutamate+Candesartan up vs Glutamate100uM
17600207	---		---	---	1.41e-05	2.64791	2.64791	Glutamate+Candesartan up vs Glutamate100uM
17604293	---		---	---	1.45e-05	2.78069	2.78069	Glutamate+Candesartan up vs Glutamate100uM
17811640	NM_001008515 // C1qa // complement component 1, q subcomponent, A chain // 5q36 // 2985	C1qa	NM_001008515	NM_001008515 // RefSeq // Rattus norvegicus complement component 1, q subcomponent, A c	1.46e-05	0.415806	-2.40497	Glutamate+Candesartan down vs Glutamate100uM
17604291	---		---	---	1.52e-05	2.05162	2.05162	Glutamate+Candesartan up vs Glutamate100uM
17839529	ENSRNOT00000037681 // Nfam1 // NFAT activating protein with ITAM motif 1 // 7q34 // 362	Nfam1	ENSRNOT00000037681	ENSRNOT00000037681 // ENSEMBL // cdna:known chromosome:RGSC3.4:7:121019642:121038864:-1	1.54e-05	0.476004	-2.10082	Glutamate+Candesartan down vs Glutamate100uM
17600623	---		---	---	1.54e-05	2.20793	2.20793	Glutamate+Candesartan up vs Glutamate100uM
17610137	---		---	---	1.54e-05	2.20793	2.20793	Glutamate+Candesartan up vs Glutamate100uM
17818661	NR_031776 // Mir329 // microRNA mir-329 // --- // 100313973	Mir329	NR_031776	NR_031776 // RefSeq // Rattus norvegicus microRNA mir-329 (Mir329), microRNA. // chr6 /	1.54e-05	2.15721	2.15721	Glutamate+Candesartan up vs Glutamate100uM
17883568	---		---	---	1.55e-05	0.48	-2.08333	Glutamate+Candesartan down vs Glutamate100uM
17669807	NM_001105873 // Tm4sf19 // transmembrane 4 L six family member 19 // 11q22 // 288044 //	Tm4sf19	NM_001105873	NM_001105873 // RefSeq // Rattus norvegicus transmembrane 4 L six family member 19 (Tm4	1.57e-05	0.455554	-2.19513	Glutamate+Candesartan down vs Glutamate100uM
17883514	---		---	---	1.57e-05	0.444766	-2.24837	Glutamate+Candesartan down vs Glutamate100uM
17883312	---		---	---	1.61e-05	0.405336	-2.46709	Glutamate+Candesartan down vs Glutamate100uM
17603975	---		---	---	1.63e-05	2.17941	2.17941	Glutamate+Candesartan up vs Glutamate100uM
17742852	NM_001173973 // Slc9b1 // solute carrier family 9, subfamily B (cation proton antiporte	Slc9b1	NM_001173973	NM_001173973 // RefSeq // Rattus norvegicus solute carrier family 9, subfamily B (catio	1.64e-05	0.433569	-2.30644	Glutamate+Candesartan down vs Glutamate100uM
17676654	---		---	GENSCAN00000014045 // ENSEMBL // cdna:genscan chromosome:RGSC3.4:12:19154582:19198637:-	1.65e-05	0.478854	-2.08832	Glutamate+Candesartan down vs Glutamate100uM
17869583	ENSRNOT00000041850 // LOC100364306 // hypothetical protein LOC100364306 // --- // 10036	LOC100364306	ENSRNOT00000041850	ENSRNOT00000041850 // ENSEMBL // cdna:known chromosome:RGSC3.4:14:4333797:4399725:1 gen	1.67e-05	0.451225	-2.21619	Glutamate+Candesartan down vs Glutamate100uM
17708936	NM_001169139 // Ckap2 // cytoskeleton associated protein 2 // 16q12.5 // 306575 /// ENS	Ckap2	NM_001169139	NM_001169139 // RefSeq // Rattus norvegicus cytoskeleton associated protein 2 (Ckap2),	1.84e-05	0.380246	-2.62988	Glutamate+Candesartan down vs Glutamate100uM
17826956	NM_001108076 // Myo1f // myosin IF // 7q12 // 314654 /// ENSRNOT00000011513 // Myo1f //	Myo1f	NM_001108076	NM_001108076 // RefSeq // Rattus norvegicus myosin IF (Myo1f), mRNA. // chr7 // 100 //	1.87e-05	0.49154	-2.03442	Glutamate+Candesartan down vs Glutamate100uM
17818441	---		---	Bsr // lncRNA Db // rn4 chr6:134,198,113-134,328,710 // chr6 // 100 // 100 // 24 // 24	1.89e-05	4.81151	4.81151	Glutamate+Candesartan up vs Glutamate100uM
17680560	NR_031899 // Mir181b-1 // microRNA mir-181b-1 // --- // 100314040	Mir181b-1	NR_031899	NR_031899 // RefSeq // Rattus norvegicus microRNA mir-181b-1 (Mir181b-1), microRNA. //	1.89e-05	2.27305	2.27305	Glutamate+Candesartan up vs Glutamate100uM
17818691	NR_032120 // Mir539 // microRNA mir-539 // --- // 100314167	Mir539	NR_032120	NR_032120 // RefSeq // Rattus norvegicus microRNA mir-539 (Mir539), microRNA. // chr6 /	2.02e-05	2.10718	2.10718	Glutamate+Candesartan up vs Glutamate100uM
17693778	NM_138874 // Csn1s1 // casein alpha s1 // 14p21 // 24284 /// ENSRNOT00000060209 // Csn1	Csn1s1	NM_138874	NM_138874 // RefSeq // Rattus norvegicus casein alpha s1 (Csn1s1), mRNA. // chr14 // 10	2.03e-05	0.499782	-2.00087	Glutamate+Candesartan down vs Glutamate100uM
17883506	---		---	---	2.04e-05	0.491041	-2.03649	Glutamate+Candesartan down vs Glutamate100uM
17684954	NM_133551 // Pla2g4a // phospholipase A2, group IVA (cytosolic, calcium-dependent) // 1	Pla2g4a	NM_133551	NM_133551 // RefSeq // Rattus norvegicus phospholipase A2, group IVA (cytosolic, calciu	2.06e-05	0.39906	-2.50589	Glutamate+Candesartan down vs Glutamate100uM
17789470	---		---	FQ235271 // GenBank // Rattus norvegicus TL0AEA55YN09 mRNA sequence. // chr4 // 100 //	2.11e-05	0.420431	-2.37851	Glutamate+Candesartan down vs Glutamate100uM
17607685	---		---	---	2.16e-05	2.06586	2.06586	Glutamate+Candesartan up vs Glutamate100uM
17609103	---		---	---	2.16e-05	2.06586	2.06586	Glutamate+Candesartan up vs Glutamate100uM
17797097	NM_030857 // Lyn // v-yes-1 Yamaguchi sarcoma viral related oncogene homolog // 5q12 //	Lyn	NM_030857	NM_030857 // RefSeq // Rattus norvegicus v-yes-1 Yamaguchi sarcoma viral related oncoge	2.16e-05	0.462349	-2.16287	Glutamate+Candesartan down vs Glutamate100uM
17822894	---		---	---	2.22e-05	0.468945	-2.13245	Glutamate+Candesartan down vs Glutamate100uM
17731750	ENSRNOT00000067391 // Mt2A // metallothionein 2A // 19p12 // 689415	Mt2A	ENSRNOT00000067391	ENSRNOT00000067391 // ENSEMBL // cdna:known chromosome:RGSC3.4:19:11267812:11268585:-1	2.23e-05	0.454848	-2.19853	Glutamate+Candesartan down vs Glutamate100uM
17721470	---		---	ENSRNOT00000069727 // ENSEMBL // ncrna:misc_RNA chromosome:RGSC3.4:18:2233335:2233603:1	2.38e-05	2.1774	2.1774	Glutamate+Candesartan up vs Glutamate100uM
17876099	ENSRNOT00000038994 // Cybb // cytochrome b-245, beta polypeptide // Xq13 // 66021 /// N	Cybb	ENSRNOT00000038994	ENSRNOT00000038994 // ENSEMBL // cdna:known chromosome:RGSC3.4:X:25514572:25547181:-1 g	2.46e-05	0.211413	-4.73007	Glutamate+Candesartan down vs Glutamate100uM
17837316	ENSRNOT00000005561 // Enpp2 // ectonucleotide pyrophosphatase/phosphodiesterase 2 // 7q	Enpp2	ENSRNOT00000005561	ENSRNOT00000005561 // ENSEMBL // cdna:known chromosome:RGSC3.4:7:91295824:91377765:-1 g	2.48e-05	0.453976	-2.20276	Glutamate+Candesartan down vs Glutamate100uM
17727203	ENSRNOT00000022598 // Slc14a1 // solute carrier family 14 (urea transporter), member 1	Slc14a1	ENSRNOT00000022598	ENSRNOT00000022598 // ENSEMBL // cdna:known chromosome:RGSC3.4:18:75024200:75044556:-1	2.51e-05	0.462678	-2.16133	Glutamate+Candesartan down vs Glutamate100uM
17819669	NM_012940 // Cyp1b1 // cytochrome P450, family 1, subfamily b, polypeptide 1 // 6q11 //	Cyp1b1	NM_012940	NM_012940 // RefSeq // Rattus norvegicus cytochrome P450, family 1, subfamily b, polype	2.72e-05	0.487548	-2.05108	Glutamate+Candesartan down vs Glutamate100uM
17878331	NR_032273 // Mir384 // microRNA mir-384 // --- // 100314105	Mir384	NR_032273	NR_032273 // RefSeq // Rattus norvegicus microRNA mir-384 (Mir384), microRNA. // chrX /	2.72e-05	5.8558	5.8558	Glutamate+Candesartan up vs Glutamate100uM
17603649	---		---	---	2.72e-05	2.04002	2.04002	Glutamate+Candesartan up vs Glutamate100uM
17603367	---		---	---	2.74e-05	2.98603	2.98603	Glutamate+Candesartan up vs Glutamate100uM
17723515	BC098065 // RGD1309362 // similar to interferon-inducible GTPase // 18q12.1 // 307415 /	RGD1309362	BC098065	BC098065 // GenBank // Rattus norvegicus similar to interferon-inducible GTPase, mRNA (	2.76e-05	0.341179	-2.93101	Glutamate+Candesartan down vs Glutamate100uM
17622112	ENSRNOT00000005645 // Ifitm1 // interferon induced transmembrane protein 1 // 1q41 // 2	Ifitm1	ENSRNOT00000005645	ENSRNOT00000005645 // ENSEMBL // cdna:known chromosome:RGSC3.4:1:201154450:201155509:1	2.87e-05	0.400735	-2.49541	Glutamate+Candesartan down vs Glutamate100uM
17607655	---		---	---	2.89e-05	2.19194	2.19194	Glutamate+Candesartan up vs Glutamate100uM
17609073	---		---	---	2.89e-05	2.19194	2.19194	Glutamate+Candesartan up vs Glutamate100uM
17818707	NR_032114 // Mir377 // microRNA mir-377 // --- // 100314283	Mir377	NR_032114	NR_032114 // RefSeq // Rattus norvegicus microRNA mir-377 (Mir377), microRNA. // chr6 /	2.92e-05	2.51725	2.51725	Glutamate+Candesartan up vs Glutamate100uM
17869670	XM_003751865 // LOC363324 // similar to spermatogenesis associated glutamate (E)-rich p	LOC363324	XM_003751865	XM_003751865 // RefSeq // PREDICTED: Rattus norvegicus uncharacterized LOC363324 (LOC36	2.93e-05	0.48709	-2.05301	Glutamate+Candesartan down vs Glutamate100uM
17682315	---		---	ENSRNOT00000069855 // ENSEMBL // ncrna:snoRNA chromosome:RGSC3.4:13:91218700:91218820:1	2.94e-05	3.92458	3.92458	Glutamate+Candesartan up vs Glutamate100uM
17818439	---		---	Bsr // lncRNA Db // rn4 chr6:134,198,113-134,328,710 // chr6 // 100 // 100 // 17 // 17	2.99e-05	3.10804	3.10804	Glutamate+Candesartan up vs Glutamate100uM
17860972	NM_001014220 // Sp100 // SP100 nuclear antigen // 9q35 // 363269 /// ENSRNOT00000034152	Sp100	NM_001014220	NM_001014220 // RefSeq // Rattus norvegicus SP100 nuclear antigen (Sp100), mRNA. // chr	3.08e-05	0.455777	-2.19405	Glutamate+Candesartan down vs Glutamate100uM
17675589	NM_017260 // Alox5ap // arachidonate 5-lipoxygenase activating protein // 12p11 // 2962	Alox5ap	NM_017260	NM_017260 // RefSeq // Rattus norvegicus arachidonate 5-lipoxygenase activating protein	3.09e-05	0.499878	-2.00049	Glutamate+Candesartan down vs Glutamate100uM
17606125	---		---	---	3.12e-05	2.05361	2.05361	Glutamate+Candesartan up vs Glutamate100uM
17628461	---		---	ENSRNOT00000070770 // ENSEMBL // ncrna:misc_RNA chromosome:RGSC3.4:1:42251654:42251933:	3.17e-05	0.294867	-3.39136	Glutamate+Candesartan down vs Glutamate100uM
17603477	---		---	---	3.18e-05	2.24724	2.24724	Glutamate+Candesartan up vs Glutamate100uM
17818667	NR_037365 // Mir1193 // microRNA mir-1193 // --- // 100526637	Mir1193	NR_037365	NR_037365 // RefSeq // Rattus norvegicus microRNA mir-1193 (Mir1193), microRNA. // chr6	3.23e-05	2.43654	2.43654	Glutamate+Candesartan up vs Glutamate100uM
17604759	---		---	---	3.5e-05	2.10806	2.10806	Glutamate+Candesartan up vs Glutamate100uM
17655759	---		---	ENSRNOT00000070246 // ENSEMBL // ncrna:snRNA chromosome:RGSC3.4:10:33068955:33069113:-1	3.58e-05	2.09324	2.09324	Glutamate+Candesartan up vs Glutamate100uM
17805241	ENSRNOT00000062050 // Ly96 // lymphocyte antigen 96 // --- // 448830	Ly96	ENSRNOT00000062050	ENSRNOT00000062050 // ENSEMBL // cdna:known chromosome:RGSC3.4:5:1701969:1705240:-1 gen	3.7e-05	0.363537	-2.75075	Glutamate+Candesartan down vs Glutamate100uM
17603637	---		---	---	3.76e-05	3.01269	3.01269	Glutamate+Candesartan up vs Glutamate100uM
17818495	---		---	Bsr // lncRNA Db // rn4 chr6:134,198,113-134,328,710 // chr6 // 100 // 100 // 10 // 10	3.8e-05	2.56204	2.56204	Glutamate+Candesartan up vs Glutamate100uM
17651535	NM_017113 // Grn // granulin // 10q32.1 // 29143 /// ENSRNOT00000028557 // Grn // granu	Grn	NM_017113	NM_017113 // RefSeq // Rattus norvegicus granulin (Grn), transcript variant 1, mRNA. //	3.81e-05	0.487142	-2.05279	Glutamate+Candesartan down vs Glutamate100uM
17743669	NR_031904 // Mir186 // microRNA mir-186 // --- // 100314043	Mir186	NR_031904	NR_031904 // RefSeq // Rattus norvegicus microRNA mir-186 (Mir186), microRNA. // chr2 /	3.97e-05	2.46048	2.46048	Glutamate+Candesartan up vs Glutamate100uM
17603635	---		---	---	4.02e-05	3.4423	3.4423	Glutamate+Candesartan up vs Glutamate100uM
17882067	---		---	---	4.06e-05	0.304776	-3.28109	Glutamate+Candesartan down vs Glutamate100uM
17827861	NM_021843 // Kitlg // KIT ligand // 7q13 // 60427 /// ENSRNOT00000058921 // Kitlg // KI	Kitlg	NM_021843	NM_021843 // RefSeq // Rattus norvegicus KIT ligand (Kitlg), transcript variant 1, mRNA	4.09e-05	0.466106	-2.14543	Glutamate+Candesartan down vs Glutamate100uM
17818665	---		---	ENSRNOT00000054600 // ENSEMBL // ncrna:miRNA chromosome:RGSC3.4:6:134395089:134395162:1	4.13e-05	2.0783	2.0783	Glutamate+Candesartan up vs Glutamate100uM
17723564	NM_013069 // Cd74 // Cd74 molecule, major histocompatibility complex, class II invarian	Cd74	NM_013069	NM_013069 // RefSeq // Rattus norvegicus Cd74 molecule, major histocompatibility comple	4.25e-05	0.407818	-2.45208	Glutamate+Candesartan down vs Glutamate100uM
17722652	NM_001014780 // Pcdhb6 // protocadherin beta 6 // 18p11 // 291653	Pcdhb6	NM_001014780	NM_001014780 // RefSeq // Rattus norvegicus protocadherin beta 6 (Pcdhb6), mRNA. // chr	4.36e-05	2.69216	2.69216	Glutamate+Candesartan up vs Glutamate100uM
17883552	---		---	---	4.38e-05	0.482392	-2.073	Glutamate+Candesartan down vs Glutamate100uM
17672714	XM_577240 // RGD1566006 // similar to paired immunoglobin-like type 2 receptor beta //	RGD1566006	XM_577240	XM_577240 // RefSeq // PREDICTED: Rattus norvegicus paired immunoglobulin-like type 2 r	4.47e-05	0.395378	-2.52922	Glutamate+Candesartan down vs Glutamate100uM
17604389	---		---	---	4.48e-05	2.56307	2.56307	Glutamate+Candesartan up vs Glutamate100uM
17623681	---		---	ENSRNOT00000062273 // ENSEMBL // ncrna:snoRNA chromosome:RGSC3.4:1:211391840:211391917:	4.58e-05	2.07194	2.07194	Glutamate+Candesartan up vs Glutamate100uM
17883500	---		---	---	5.02e-05	0.487983	-2.04925	Glutamate+Candesartan down vs Glutamate100uM
17693130	ENSRNOT00000065429 // Anxa3 // annexin A3 // 14p22 // 25291 /// NM_012823 // Anxa3 // a	Anxa3	ENSRNOT00000065429	ENSRNOT00000065429 // ENSEMBL // cdna:known chromosome:RGSC3.4:14:14245112:14297100:-1	5.15e-05	0.404001	-2.47524	Glutamate+Candesartan down vs Glutamate100uM
17605047	---		---	---	5.18e-05	2.02438	2.02438	Glutamate+Candesartan up vs Glutamate100uM
17865372	ENSRNOT00000023530 // Igfbp5 // insulin-like growth factor binding protein 5 // 9q33 //	Igfbp5	ENSRNOT00000023530	ENSRNOT00000023530 // ENSEMBL // cdna:known chromosome:RGSC3.4:9:71999648:72016466:-1 g	5.18e-05	2.00403	2.00403	Glutamate+Candesartan up vs Glutamate100uM
17603395	---		---	---	5.42e-05	2.13317	2.13317	Glutamate+Candesartan up vs Glutamate100uM
17777845	---		---	ENSRNOT00000062422 // ENSEMBL // ncrna:snoRNA chromosome:RGSC3.4:3:132793221:132793459:	5.42e-05	0.440905	-2.26806	Glutamate+Candesartan down vs Glutamate100uM
17715279	NM_001009275 // Eci3 // enoyl-Coenzyme A delta isomerase 3 // 17p12 // 291076 /// ENSRN	Eci3	NM_001009275	NM_001009275 // RefSeq // Rattus norvegicus enoyl-Coenzyme A delta isomerase 3 (Eci3),	5.52e-05	0.421641	-2.37168	Glutamate+Candesartan down vs Glutamate100uM
17818645	---		---	ENSRNOT00000069686 // ENSEMBL // ncrna:snoRNA chromosome:RGSC3.4:6:134365854:134365923:	5.57e-05	3.46183	3.46183	Glutamate+Candesartan up vs Glutamate100uM
17613244	NM_001108469 // Cdc42ep5 // CDC42 effector protein (Rho GTPase binding) 5 // 1q12 // 36	Cdc42ep5	NM_001108469	NM_001108469 // RefSeq // Rattus norvegicus CDC42 effector protein (Rho GTPase binding)	5.74e-05	0.420586	-2.37764	Glutamate+Candesartan down vs Glutamate100uM
17786970	ENSRNOT00000039855 // Clec4a // C-type lectin domain family 4, member A // 4q42 // 4741	Clec4a	ENSRNOT00000039855	ENSRNOT00000039855 // ENSEMBL // cdna:known chromosome:RGSC3.4:4:159692469:159709948:1	5.92e-05	0.485458	-2.05991	Glutamate+Candesartan down vs Glutamate100uM
17616844	NM_001103363 // LOC100125384 // hypothetical protein LOC100125384 // --- // 100125384	LOC100125384	NM_001103363	NM_001103363 // RefSeq // Rattus norvegicus hypothetical protein LOC100125384 (LOC10012	6.14e-05	2.02294	2.02294	Glutamate+Candesartan up vs Glutamate100uM
17603449	---		---	---	6.2e-05	3.31182	3.31182	Glutamate+Candesartan up vs Glutamate100uM
17681825	ENSRNOT00000047434 // Fcgr3a // Fc fragment of IgG, low affinity IIIa, receptor // 13q2	Fcgr3a	ENSRNOT00000047434	ENSRNOT00000047434 // ENSEMBL // cdna:known chromosome:RGSC3.4:13:86867608:86877657:1 g	6.43e-05	0.488899	-2.04541	Glutamate+Candesartan down vs Glutamate100uM
17603357	---		---	---	6.47e-05	2.6097	2.6097	Glutamate+Candesartan up vs Glutamate100uM
17608443	---		---	---	6.51e-05	2.93059	2.93059	Glutamate+Candesartan up vs Glutamate100uM
17603675	---		---	---	6.58e-05	2.62437	2.62437	Glutamate+Candesartan up vs Glutamate100uM
17878658	NR_032109 // Mir361 // microRNA mir-361 // --- // 100314073	Mir361	NR_032109	NR_032109 // RefSeq // Rattus norvegicus microRNA mir-361 (Mir361), microRNA. // chrX /	6.61e-05	2.30058	2.30058	Glutamate+Candesartan up vs Glutamate100uM
17782314	NM_173136 // Akr1b8 // aldo-keto reductase family 1, member B8 // 4q22 // 286921 /// EN	Akr1b8	NM_173136	NM_173136 // RefSeq // Rattus norvegicus aldo-keto reductase family 1, member B8 (Akr1b	6.74e-05	0.417933	-2.39273	Glutamate+Candesartan down vs Glutamate100uM
17883556	---		---	---	7.11e-05	0.45525	-2.19659	Glutamate+Candesartan down vs Glutamate100uM
17883524	---		---	---	7.32e-05	0.399884	-2.50072	Glutamate+Candesartan down vs Glutamate100uM
17624945	NM_001014166 // Il33 // interleukin 33 // 1q52 // 361749 /// ENSRNOT00000022056 // Il33	Il33	NM_001014166	NM_001014166 // RefSeq // Rattus norvegicus interleukin 33 (Il33), mRNA. // chr1 // 100	7.75e-05	0.427251	-2.34054	Glutamate+Candesartan down vs Glutamate100uM
17750435	ENSRNOT00000025939 // Gstm2 // glutathione S-transferase mu 2 // 2q34 // 24424 /// NM_1	Gstm2	ENSRNOT00000025939	ENSRNOT00000025939 // ENSEMBL // cdna:known chromosome:RGSC3.4:2:203548675:203553380:-1	7.76e-05	0.452253	-2.21115	Glutamate+Candesartan down vs Glutamate100uM
17609283	---		---	---	7.96e-05	2.25307	2.25307	Glutamate+Candesartan up vs Glutamate100uM
17607659	---		---	---	8.47e-05	2.75868	2.75868	Glutamate+Candesartan up vs Glutamate100uM
17609077	---		---	---	8.47e-05	2.75868	2.75868	Glutamate+Candesartan up vs Glutamate100uM
17794119	---		---	ENSRNOT00000062871 // ENSEMBL // ncrna:snoRNA chromosome:RGSC3.4:4:153093421:153093555:	8.51e-05	2.26611	2.26611	Glutamate+Candesartan up vs Glutamate100uM
17879499	---		---	ENSRNOT00000047448 // ENSEMBL // cdna:known chromosome:RGSC3.4:X:143866417:143866911:-1	8.82e-05	0.469713	-2.12896	Glutamate+Candesartan down vs Glutamate100uM
17607695	---		---	---	8.89e-05	2.87322	2.87322	Glutamate+Candesartan up vs Glutamate100uM
17609113	---		---	---	8.89e-05	2.87322	2.87322	Glutamate+Candesartan up vs Glutamate100uM
17743424	NM_031023 // Ctbs // chitobiase, di-N-acetyl- // 2q44 // 81652 /// ENSRNOT00000020972 /	Ctbs	NM_031023	NM_031023 // RefSeq // Rattus norvegicus chitobiase, di-N-acetyl- (Ctbs), mRNA. // chr2	9.33e-05	0.482559	-2.07229	Glutamate+Candesartan down vs Glutamate100uM
17818641	---		---	ENSRNOT00000063424 // ENSEMBL // ncrna:snoRNA chromosome:RGSC3.4:6:134362850:134362922:	9.44e-05	3.05599	3.05599	Glutamate+Candesartan up vs Glutamate100uM
17607419	---		---	---	9.5e-05	2.01591	2.01591	Glutamate+Candesartan up vs Glutamate100uM
17880509	---		---	GENSCAN00000026082 // ENSEMBL // cdna:genscan chromosome:RGSC3.4:2:245736776:245737345:	0.000103289	2.40783	2.40783	Glutamate+Candesartan up vs Glutamate100uM
17882011	---		---	---	0.000108204	0.477265	-2.09527	Glutamate+Candesartan down vs Glutamate100uM
17607295	---		---	---	0.000111097	2.14922	2.14922	Glutamate+Candesartan up vs Glutamate100uM
17842136	---		---	ENSRNOT00000069083 // ENSEMBL // ncrna:snoRNA chromosome:RGSC3.4:8:12114642:12114713:1	0.000111518	2.14828	2.14828	Glutamate+Candesartan up vs Glutamate100uM
17818437	---		---	Bsr // lncRNA Db // rn4 chr6:134,198,113-134,328,710 // chr6 // 100 // 100 // 25 // 25	0.000113485	2.35746	2.35746	Glutamate+Candesartan up vs Glutamate100uM
17748642	NR_037350 // Mir3597-1 // microRNA mir-3597-1 // --- // 100526581	Mir3597-1	NR_037350	NR_037350 // RefSeq // Rattus norvegicus microRNA mir-3597-1 (Mir3597-1), microRNA. //	0.000114889	2.39438	2.39438	Glutamate+Candesartan up vs Glutamate100uM
17872484	---		---	ENSRNOT00000058558 // ENSEMBL // cdna:known chromosome:RGSC3.4:X:61132560:61132733:1 ge	0.000115596	2.7158	2.7158	Glutamate+Candesartan up vs Glutamate100uM
17633551	---		---	ENSRNOT00000053799 // ENSEMBL // ncrna:snoRNA chromosome:RGSC3.4:1:111330693:111330785:	0.000119748	0.454985	-2.19788	Glutamate+Candesartan down vs Glutamate100uM
17878269	---		---	ENSRNOT00000057612 // ENSEMBL // cdna:known chromosome:RGSC3.4:X:91967209:91967322:-1 g	0.000119874	2.25206	2.25206	Glutamate+Candesartan up vs Glutamate100uM
17638215	NM_030833 // Ifitm2 // interferon induced transmembrane protein 2 // 1q41 // 114709 ///	Ifitm2	NM_030833	NM_030833 // RefSeq // Rattus norvegicus interferon induced transmembrane protein 2 (If	0.000120214	0.417884	-2.39301	Glutamate+Candesartan down vs Glutamate100uM
17607691	---		---	---	0.000123291	2.63174	2.63174	Glutamate+Candesartan up vs Glutamate100uM
17609109	---		---	---	0.000123291	2.63174	2.63174	Glutamate+Candesartan up vs Glutamate100uM
17732408	---		---	ENSRNOT00000062293 // ENSEMBL // ncrna:snoRNA chromosome:RGSC3.4:19:24762953:24763022:-	0.000125166	0.498153	-2.00741	Glutamate+Candesartan down vs Glutamate100uM
17864503	ENSRNOT00000016856 // Stk17b // serine/threonine kinase 17b // 9q31 // 170904 /// NM_13	Stk17b	ENSRNOT00000016856	ENSRNOT00000016856 // ENSEMBL // cdna:known chromosome:RGSC3.4:9:52567310:52596817:-1 g	0.00012518	0.496668	-2.01342	Glutamate+Candesartan down vs Glutamate100uM
17880523	---		---	GENSCAN00000020322 // ENSEMBL // cdna:genscan chromosome:RGSC3.4:2:79456929:79517893:1	0.000125744	0.330081	-3.02956	Glutamate+Candesartan down vs Glutamate100uM
17609365	---		---	---	0.000127404	3.06396	3.06396	Glutamate+Candesartan up vs Glutamate100uM
17700130	---		---	ENSRNOT00000070257 // ENSEMBL // ncrna:rRNA chromosome:RGSC3.4:15:56156731:56156841:1 g	0.000128081	2.06389	2.06389	Glutamate+Candesartan up vs Glutamate100uM
17603369	---		---	---	0.000131838	2.15402	2.15402	Glutamate+Candesartan up vs Glutamate100uM
17607667	---		---	---	0.000133008	2.81447	2.81447	Glutamate+Candesartan up vs Glutamate100uM
17609085	---		---	---	0.000133008	2.81447	2.81447	Glutamate+Candesartan up vs Glutamate100uM
17789488	BC098747 // Samd9l // sterile alpha motif domain containing 9-like // 4q13 // 500015	Samd9l	BC098747	BC098747 // GenBank // Rattus norvegicus sterile alpha motif domain containing 9-like,	0.000135693	0.493957	-2.02447	Glutamate+Candesartan down vs Glutamate100uM
17603429	---		---	---	0.000136633	2.63693	2.63693	Glutamate+Candesartan up vs Glutamate100uM
17737287	NM_013110 // Il7 // interleukin 7 // 2q23 // 25647 /// ENSRNOT00000016091 // Il7 // int	Il7	NM_013110	NM_013110 // RefSeq // Rattus norvegicus interleukin 7 (Il7), mRNA. // chr2 // 100 // 1	0.000136968	0.485954	-2.05781	Glutamate+Candesartan down vs Glutamate100uM
17603415	---		---	---	0.000138587	2.09448	2.09448	Glutamate+Candesartan up vs Glutamate100uM
17609395	---		---	---	0.000138846	2.01119	2.01119	Glutamate+Candesartan up vs Glutamate100uM
17607693	---		---	---	0.000142063	2.13413	2.13413	Glutamate+Candesartan up vs Glutamate100uM
17609111	---		---	---	0.000142063	2.13413	2.13413	Glutamate+Candesartan up vs Glutamate100uM
17604089	---		---	---	0.000143962	2.08702	2.08702	Glutamate+Candesartan up vs Glutamate100uM
17609351	---		---	---	0.000144034	2.58927	2.58927	Glutamate+Candesartan up vs Glutamate100uM
17811631	ENSRNOT00000017060 // C1qb // complement component 1, q subcomponent, B chain // 5q36 /	C1qb	ENSRNOT00000017060	ENSRNOT00000017060 // ENSEMBL // cdna:known chromosome:RGSC3.4:5:155647526:155653074:-1	0.000144759	0.391204	-2.55621	Glutamate+Candesartan down vs Glutamate100uM
17794121	---		---	---	0.000147145	3.29064	3.29064	Glutamate+Candesartan up vs Glutamate100uM
17743771	---		---	ENSRNOT00000053201 // ENSEMBL // ncrna:rRNA chromosome:RGSC3.4:2:330255:330399:-1 gene:	0.000147362	0.388958	-2.57097	Glutamate+Candesartan down vs Glutamate100uM
17714888	NR_031800 // Mirlet7a-1 // microRNA let-7a-1 // --- // 100314213	Mirlet7a-1	NR_031800	NR_031800 // RefSeq // Rattus norvegicus microRNA let-7a-1 (Mirlet7a-1), microRNA. // c	0.000147759	2.57472	2.57472	Glutamate+Candesartan up vs Glutamate100uM
17600231	---		---	---	0.000150096	2.71784	2.71784	Glutamate+Candesartan up vs Glutamate100uM
17676809	XM_222031 // RGD1561143 // similar to cell surface receptor FDFACT // 12q12 // 304382	RGD1561143	XM_222031	XM_222031 // RefSeq // PREDICTED: Rattus norvegicus paired immunoglobulin-like type 2 r	0.000157251	0.429367	-2.32901	Glutamate+Candesartan down vs Glutamate100uM
17605291	---		---	---	0.00016184	2.11854	2.11854	Glutamate+Candesartan up vs Glutamate100uM
17832121	NM_001011995 // Tuba1c // tubulin, alpha 1C // 7q36 // 300218 /// ENSRNOT00000020932 //	Tuba1c	NM_001011995	NM_001011995 // RefSeq // Rattus norvegicus tubulin, alpha 1C (Tuba1c), mRNA. // chr7 /	0.000164074	0.381023	-2.62451	Glutamate+Candesartan down vs Glutamate100uM
17633545	---		---	ENSRNOT00000062912 // ENSEMBL // ncrna:snoRNA chromosome:RGSC3.4:1:111169663:111169747:	0.00016735	2.8095	2.8095	Glutamate+Candesartan up vs Glutamate100uM
17659799	---		---	ENSRNOT00000070411 // ENSEMBL // ncrna:snRNA chromosome:RGSC3.4:10:75634815:75634921:-1	0.000167578	2.01062	2.01062	Glutamate+Candesartan up vs Glutamate100uM
17603483	---		---	---	0.000176363	2.05837	2.05837	Glutamate+Candesartan up vs Glutamate100uM
17608711	---		---	---	0.000179585	2.01309	2.01309	Glutamate+Candesartan up vs Glutamate100uM
17861935	---		---	ENSRNOT00000029671 // ENSEMBL // cdna:known chromosome:RGSC3.4:9:96760390:96760894:1 ge	0.000182917	2.27351	2.27351	Glutamate+Candesartan up vs Glutamate100uM
17782472	NR_032737 // Mir490 // microRNA mir-490 // --- // 100314208	Mir490	NR_032737	NR_032737 // RefSeq // Rattus norvegicus microRNA mir-490 (Mir490), microRNA. // chr4 /	0.000183498	2.63463	2.63463	Glutamate+Candesartan up vs Glutamate100uM
17681998	NM_139103 // Cd48 // Cd48 molecule // 13q24 // 245962 /// ENSRNOT00000006306 // Cd48 //	Cd48	NM_139103	NM_139103 // RefSeq // Rattus norvegicus Cd48 molecule (Cd48), mRNA. // chr13 // 100 //	0.000191223	0.485507	-2.0597	Glutamate+Candesartan down vs Glutamate100uM
17862387	---		---	FQ209527 // GenBank // Rattus norvegicus TL0ABA42YC20 mRNA sequence. // chr9 // 100 //	0.000193038	0.428729	-2.33248	Glutamate+Candesartan down vs Glutamate100uM
17629709	NM_001037790 // Leng8 // leukocyte receptor cluster (LRC) member 8 // 1q12 // 361506 //	Leng8	NM_001037790	NM_001037790 // RefSeq // Rattus norvegicus leukocyte receptor cluster (LRC) member 8 (	0.000193282	0.428004	-2.33643	Glutamate+Candesartan down vs Glutamate100uM
17883508	---		---	---	0.000193773	0.479295	-2.0864	Glutamate+Candesartan down vs Glutamate100uM
17818703	NR_031896 // Mir154 // microRNA mir-154 // --- // 100314039	Mir154	NR_031896	NR_031896 // RefSeq // Rattus norvegicus microRNA mir-154 (Mir154), microRNA. // chr6 /	0.000196128	2.28755	2.28755	Glutamate+Candesartan up vs Glutamate100uM
17633732	---		---	ENSRNOT00000055917 // ENSEMBL // cdna:known chromosome:RGSC3.4:1:119065781:119068068:-1	0.000199734	2.20082	2.20082	Glutamate+Candesartan up vs Glutamate100uM
17883548	---		---	---	0.000203839	0.447524	-2.23452	Glutamate+Candesartan down vs Glutamate100uM
17636814	NM_133542 // Igsf6 // immunoglobulin superfamily, member 6 // 1q36 // 171064 /// ENSRNO	Igsf6	NM_133542	NM_133542 // RefSeq // Rattus norvegicus immunoglobulin superfamily, member 6 (Igsf6),	0.000225232	0.457911	-2.18383	Glutamate+Candesartan down vs Glutamate100uM
17639779	---		---	ENSRNOT00000069439 // ENSEMBL // ncrna:snRNA chromosome:RGSC3.4:1:208552892:208552985:-	0.000225296	2.18664	2.18664	Glutamate+Candesartan up vs Glutamate100uM
17835023	XM_002726881 // Gas2l3 // growth arrest-specific 2 like 3 // 7q13 // 680280 /// ENSRNOT	Gas2l3	XM_002726881	XM_002726881 // RefSeq // PREDICTED: Rattus norvegicus growth arrest-specific 2 like 3	0.000226288	0.448092	-2.23168	Glutamate+Candesartan down vs Glutamate100uM
17608669	---		---	---	0.000229464	4.09088	4.09088	Glutamate+Candesartan up vs Glutamate100uM
17744069	NR_002705 // LOC252890 // Z39 small nucleolar RNA // 2q11 // 252890	LOC252890	NR_002705	NR_002705 // RefSeq // Rattus norvegicus Z39 small nucleolar RNA (LOC252890), small nuc	0.000229868	2.00696	2.00696	Glutamate+Candesartan up vs Glutamate100uM
17603467	---		---	---	0.000231062	2.22711	2.22711	Glutamate+Candesartan up vs Glutamate100uM
17603385	---		---	---	0.000233485	2.01633	2.01633	Glutamate+Candesartan up vs Glutamate100uM
17604013	---		---	---	0.000237431	2.42087	2.42087	Glutamate+Candesartan up vs Glutamate100uM
17603325	---		---	---	0.000239149	2.50968	2.50968	Glutamate+Candesartan up vs Glutamate100uM
17827365	NM_001082478 // Igf1 // insulin-like growth factor 1 // 7q12-q13 // 24482 /// NM_001082	Igf1	NM_001082478	NM_001082478 // RefSeq // Rattus norvegicus insulin-like growth factor 1 (Igf1), transc	0.000240863	0.44997	-2.22237	Glutamate+Candesartan down vs Glutamate100uM
17663823	NM_139096 // Lgals3bp // lectin, galactoside-binding, soluble, 3 binding protein // 10q	Lgals3bp	NM_139096	NM_139096 // RefSeq // Rattus norvegicus lectin, galactoside-binding, soluble, 3 bindin	0.00024112	0.487291	-2.05216	Glutamate+Candesartan down vs Glutamate100uM
17604305	---		---	---	0.000249143	2.11708	2.11708	Glutamate+Candesartan up vs Glutamate100uM
17603333	---		---	---	0.000255198	2.48752	2.48752	Glutamate+Candesartan up vs Glutamate100uM
17600157	---		---	---	0.000257347	2.52177	2.52177	Glutamate+Candesartan up vs Glutamate100uM
17600239	---		---	---	0.000270417	2.08553	2.08553	Glutamate+Candesartan up vs Glutamate100uM
17603363	---		---	---	0.000277226	2.22152	2.22152	Glutamate+Candesartan up vs Glutamate100uM
17818673	NR_032283 // Mir495 // microRNA mir-495 // --- // 100314111	Mir495	NR_032283	NR_032283 // RefSeq // Rattus norvegicus microRNA mir-495 (Mir495), microRNA. // chr6 /	0.000281201	2.31527	2.31527	Glutamate+Candesartan up vs Glutamate100uM
17795399	ENSRNOT00000052373 // Clec7a // C-type lectin domain family 7, member A // 4q42 // 5029	Clec7a	ENSRNOT00000052373	ENSRNOT00000052373 // ENSEMBL // cdna:known chromosome:RGSC3.4:4:166725166:166734681:-1	0.000283135	0.43713	-2.28765	Glutamate+Candesartan down vs Glutamate100uM
17734805	---		---	ENSRNOT00000054206 // ENSEMBL // ncrna:rRNA chromosome:RGSC3.4:2:505975:506127:1 gene:E	0.000293748	0.423427	-2.36168	Glutamate+Candesartan down vs Glutamate100uM
17603871	---		---	---	0.000309812	4.38739	4.38739	Glutamate+Candesartan up vs Glutamate100uM
17836123	ENSRNOT00000005686 // Irak3 // interleukin-1 receptor-associated kinase 3 // 7q22 // 31	Irak3	ENSRNOT00000005686	ENSRNOT00000005686 // ENSEMBL // cdna:known chromosome:RGSC3.4:7:59408211:59467896:-1 g	0.000315532	0.440671	-2.26927	Glutamate+Candesartan down vs Glutamate100uM
17604379	---		---	---	0.00032531	2.33924	2.33924	Glutamate+Candesartan up vs Glutamate100uM
17711968	ENSRNOT00000014809 // Slc7a2 // solute carrier family 7 (cationic amino acid transporte	Slc7a2	ENSRNOT00000014809	ENSRNOT00000014809 // ENSEMBL // cdna:known chromosome:RGSC3.4:16:54752119:54805406:-1	0.00035063	0.498455	-2.0062	Glutamate+Candesartan down vs Glutamate100uM
17866902	---		---	ENSRNOT00000063015 // ENSEMBL // ncrna:miRNA chromosome:RGSC3.4:9:103359217:103359301:-	0.000353402	2.07426	2.07426	Glutamate+Candesartan up vs Glutamate100uM
17850292	---		---	---	0.000367642	0.498604	-2.0056	Glutamate+Candesartan down vs Glutamate100uM
17602423	---		---	---	0.000369143	2.24811	2.24811	Glutamate+Candesartan up vs Glutamate100uM
17607291	---		---	---	0.00038765	2.4555	2.4555	Glutamate+Candesartan up vs Glutamate100uM
17603633	---		---	---	0.000428909	2.23986	2.23986	Glutamate+Candesartan up vs Glutamate100uM
17600235	---		---	---	0.000448347	2.3848	2.3848	Glutamate+Candesartan up vs Glutamate100uM
17604665	---		---	---	0.000461334	2.98772	2.98772	Glutamate+Candesartan up vs Glutamate100uM
17605185	---		---	---	0.000478462	2.05958	2.05958	Glutamate+Candesartan up vs Glutamate100uM
17603465	---		---	---	0.000496087	2.37221	2.37221	Glutamate+Candesartan up vs Glutamate100uM
17604021	---		---	---	0.000516011	2.72986	2.72986	Glutamate+Candesartan up vs Glutamate100uM
17608849	---		---	---	0.000539543	2.17746	2.17746	Glutamate+Candesartan up vs Glutamate100uM
17607701	---		---	---	0.000539659	2.17333	2.17333	Glutamate+Candesartan up vs Glutamate100uM
17609119	---		---	---	0.000539659	2.17333	2.17333	Glutamate+Candesartan up vs Glutamate100uM
17604023	---		---	---	0.000566086	2.41348	2.41348	Glutamate+Candesartan up vs Glutamate100uM
17841872	NM_133523 // Mmp3 // matrix metallopeptidase 3 // 8q11 // 171045 /// ENSRNOT00000012310	Mmp3	NM_133523	NM_133523 // RefSeq // Rattus norvegicus matrix metallopeptidase 3 (Mmp3), mRNA. // chr	0.000582874	0.448035	-2.23197	Glutamate+Candesartan down vs Glutamate100uM
17607525	---		---	---	0.000583431	2.20153	2.20153	Glutamate+Candesartan up vs Glutamate100uM
17608943	---		---	---	0.000583431	2.20153	2.20153	Glutamate+Candesartan up vs Glutamate100uM
17712437	---		---	ENSRNOT00000052603 // ENSEMBL // ncrna:snRNA chromosome:RGSC3.4:16:73118464:73118595:-1	0.000620165	2.06245	2.06245	Glutamate+Candesartan up vs Glutamate100uM
17600665	---		---	---	0.000631305	2.18182	2.18182	Glutamate+Candesartan up vs Glutamate100uM
17610179	---		---	---	0.000631305	2.18182	2.18182	Glutamate+Candesartan up vs Glutamate100uM
17609389	---		---	---	0.000641906	2.14649	2.14649	Glutamate+Candesartan up vs Glutamate100uM
17603451	---		---	---	0.000664124	2.7042	2.7042	Glutamate+Candesartan up vs Glutamate100uM
17603651	---		---	---	0.000674513	2.17312	2.17312	Glutamate+Candesartan up vs Glutamate100uM
17670721	---		---	ENSRNOT00000053925 // ENSEMBL // ncrna:snRNA chromosome:RGSC3.4:11:85350960:85351066:-1	0.000677935	2.19441	2.19441	Glutamate+Candesartan up vs Glutamate100uM
17774850	---		---	---	0.000678221	2.10377	2.10377	Glutamate+Candesartan up vs Glutamate100uM
17605313	---		---	---	0.000688237	2.29706	2.29706	Glutamate+Candesartan up vs Glutamate100uM
17609309	---		---	---	0.000706054	3.09027	3.09027	Glutamate+Candesartan up vs Glutamate100uM
17603337	---		---	---	0.000719421	2.079	2.079	Glutamate+Candesartan up vs Glutamate100uM
17791704	---		---	ENSRNOT00000063735 // ENSEMBL // ncrna:snRNA chromosome:RGSC3.4:4:90112212:90112403:-1	0.000741197	2.71721	2.71721	Glutamate+Candesartan up vs Glutamate100uM
17603435	---		---	---	0.000749081	2.37057	2.37057	Glutamate+Candesartan up vs Glutamate100uM
17607431	---		---	---	0.000757781	2.10091	2.10091	Glutamate+Candesartan up vs Glutamate100uM
17621084	ENSRNOT00000026748 // Itgam // integrin, alpha M // 1q36 // 25021 /// NM_012711 // Itga	Itgam	ENSRNOT00000026748	ENSRNOT00000026748 // ENSEMBL // cdna:known chromosome:RGSC3.4:1:187334413:187385583:1	0.000812489	0.448521	-2.22955	Glutamate+Candesartan down vs Glutamate100uM
17603809	---		---	---	0.000824725	2.30213	2.30213	Glutamate+Candesartan up vs Glutamate100uM
17633537	---		---	ENSRNOT00000062236 // ENSEMBL // ncrna:snoRNA chromosome:RGSC3.4:1:111161105:111161181:	0.000839762	2.20539	2.20539	Glutamate+Candesartan up vs Glutamate100uM
17607721	---		---	---	0.000845046	2.00746	2.00746	Glutamate+Candesartan up vs Glutamate100uM
17609139	---		---	---	0.000845046	2.00746	2.00746	Glutamate+Candesartan up vs Glutamate100uM
17609217	---		---	---	0.000849561	2.08862	2.08862	Glutamate+Candesartan up vs Glutamate100uM
17603373	---		---	---	0.000873632	2.79587	2.79587	Glutamate+Candesartan up vs Glutamate100uM
17603423	---		---	---	0.000875923	2.56633	2.56633	Glutamate+Candesartan up vs Glutamate100uM
17633459	---		---	ENSRNOT00000062460 // ENSEMBL // ncrna:snoRNA chromosome:RGSC3.4:1:110842024:110842102:	0.000877091	2.43135	2.43135	Glutamate+Candesartan up vs Glutamate100uM
17603331	---		---	---	0.000896243	2.38981	2.38981	Glutamate+Candesartan up vs Glutamate100uM
17603225	---		---	---	0.000900544	2.08734	2.08734	Glutamate+Candesartan up vs Glutamate100uM
17603629	---		---	---	0.000925965	2.14469	2.14469	Glutamate+Candesartan up vs Glutamate100uM
17605463	---		---	---	0.000933516	2.52115	2.52115	Glutamate+Candesartan up vs Glutamate100uM
17775493	NM_001168524 // Arhgap11a // Rho GTPase activating protein 11A // 3q34 // 296060 /// EN	Arhgap11a	NM_001168524	NM_001168524 // RefSeq // Rattus norvegicus Rho GTPase activating protein 11A (Arhgap11	0.000979542	0.474453	-2.10769	Glutamate+Candesartan down vs Glutamate100uM
17784601	NM_053289 // Reg3b // regenerating islet-derived 3 beta // 4q33-q34 // 24618 /// ENSRNO	Reg3b	NM_053289	NM_053289 // RefSeq // Rattus norvegicus regenerating islet-derived 3 beta (Reg3b), mRN	0.000992993	0.44024	-2.27149	Glutamate+Candesartan down vs Glutamate100uM
17604071	---		---	---	0.0010047	2.71505	2.71505	Glutamate+Candesartan up vs Glutamate100uM
17603359	---		---	---	0.0010291	2.32689	2.32689	Glutamate+Candesartan up vs Glutamate100uM
17605783	---		---	---	0.00105117	0.449323	-2.22557	Glutamate+Candesartan down vs Glutamate100uM
17602181	---		---	---	0.0011426	2.7255	2.7255	Glutamate+Candesartan up vs Glutamate100uM
17603403	---		---	---	0.00116947	2.00827	2.00827	Glutamate+Candesartan up vs Glutamate100uM
17605465	---		---	---	0.00117808	3.20334	3.20334	Glutamate+Candesartan up vs Glutamate100uM
17852461	NM_001103354 // LOC100125362 // hypothetical protein LOC100125362 // --- // 100125362 /	LOC100125362	NM_001103354	NM_001103354 // RefSeq // Rattus norvegicus hypothetical protein LOC100125362 (LOC10012	0.00120544	2.02195	2.02195	Glutamate+Candesartan up vs Glutamate100uM
17609333	---		---	---	0.00121723	2.68991	2.68991	Glutamate+Candesartan up vs Glutamate100uM
17607383	---		---	---	0.00122335	2.45147	2.45147	Glutamate+Candesartan up vs Glutamate100uM
17605319	---		---	---	0.00124461	2.27098	2.27098	Glutamate+Candesartan up vs Glutamate100uM
17869717	---		---	---	0.0012503	2.1019	2.1019	Glutamate+Candesartan up vs Glutamate100uM
17607687	---		---	---	0.00136508	2.06391	2.06391	Glutamate+Candesartan up vs Glutamate100uM
17609105	---		---	---	0.00136508	2.06391	2.06391	Glutamate+Candesartan up vs Glutamate100uM
17633543	---		---	ENSRNOT00000062506 // ENSEMBL // ncrna:snoRNA chromosome:RGSC3.4:1:111167824:111167907:	0.00139687	2.7002	2.7002	Glutamate+Candesartan up vs Glutamate100uM
17604947	---		---	---	0.00143572	2.16518	2.16518	Glutamate+Candesartan up vs Glutamate100uM
17604763	---		---	---	0.00146661	2.16239	2.16239	Glutamate+Candesartan up vs Glutamate100uM
17604421	---		---	---	0.00155091	2.0238	2.0238	Glutamate+Candesartan up vs Glutamate100uM
17603439	---		---	---	0.00159512	2.16106	2.16106	Glutamate+Candesartan up vs Glutamate100uM
17603657	---		---	---	0.00160257	2.50274	2.50274	Glutamate+Candesartan up vs Glutamate100uM
17603335	---		---	---	0.00161376	2.14733	2.14733	Glutamate+Candesartan up vs Glutamate100uM
17633547	---		---	ENSRNOT00000069624 // ENSEMBL // ncrna:snoRNA chromosome:RGSC3.4:1:111176140:111176216:	0.00162893	2.3722	2.3722	Glutamate+Candesartan up vs Glutamate100uM
17603447	---		---	---	0.00166761	2.46003	2.46003	Glutamate+Candesartan up vs Glutamate100uM
17878689	---		---	ENSRNOT00000053023 // ENSEMBL // ncrna:snRNA chromosome:RGSC3.4:X:113020541:113020715:-	0.0018067	0.392637	-2.54688	Glutamate+Candesartan down vs Glutamate100uM
17602441	---		---	---	0.00184165	2.18272	2.18272	Glutamate+Candesartan up vs Glutamate100uM
17603641	---		---	---	0.00184379	2.18191	2.18191	Glutamate+Candesartan up vs Glutamate100uM
17680245	NM_053560 // Chi3l1 // chitinase 3-like 1 (cartilage glycoprotein-39) // 13q13 // 89824	Chi3l1	NM_053560	NM_053560 // RefSeq // Rattus norvegicus chitinase 3-like 1 (cartilage glycoprotein-39)	0.00185112	0.362746	-2.75675	Glutamate+Candesartan down vs Glutamate100uM
17600769	---		---	---	0.00202133	0.498894	-2.00444	Glutamate+Candesartan down vs Glutamate100uM
17608807	---		---	---	0.0020335	2.40554	2.40554	Glutamate+Candesartan up vs Glutamate100uM
17603587	---		---	---	0.00225321	2.07759	2.07759	Glutamate+Candesartan up vs Glutamate100uM
17850947	---		---	ENSRNOT00000070536 // ENSEMBL // ncrna:snRNA chromosome:RGSC3.4:8:35972342:35972438:-1	0.0023083	2.18254	2.18254	Glutamate+Candesartan up vs Glutamate100uM
17603237	---		---	---	0.00238532	2.44695	2.44695	Glutamate+Candesartan up vs Glutamate100uM
17600233	---		---	---	0.0024812	2.31022	2.31022	Glutamate+Candesartan up vs Glutamate100uM
17715716	---		---	ENSRNOT00000070718 // ENSEMBL // ncrna:snRNA chromosome:RGSC3.4:17:48433626:48433718:1	0.00253092	2.13661	2.13661	Glutamate+Candesartan up vs Glutamate100uM
17736575	---		---	ENSRNOT00000063499 // ENSEMBL // ncrna:miRNA chromosome:RGSC3.4:2:61632279:61632339:1 g	0.00255529	2.1299	2.1299	Glutamate+Candesartan up vs Glutamate100uM
17604007	---		---	---	0.00257023	2.00097	2.00097	Glutamate+Candesartan up vs Glutamate100uM
17759790	NM_022194 // Il1rn // interleukin 1 receptor antagonist // 3p13 // 60582 /// ENSRNOT000	Il1rn	NM_022194	NM_022194 // RefSeq // Rattus norvegicus interleukin 1 receptor antagonist (Il1rn), mRN	0.0027284	0.34932	-2.8627	Glutamate+Candesartan down vs Glutamate100uM
17604085	---		---	---	0.00275482	2.03369	2.03369	Glutamate+Candesartan up vs Glutamate100uM
17686833	NM_001000533 // Olr1581 // olfactory receptor 1581 // 13q24 // 364054 /// ENSRNOT000000	Olr1581	NM_001000533	NM_001000533 // RefSeq // Rattus norvegicus olfactory receptor 1581 (Olr1581), mRNA. //	0.0027846	2.02011	2.02011	Glutamate+Candesartan up vs Glutamate100uM
17604767	---		---	---	0.00281926	2.13946	2.13946	Glutamate+Candesartan up vs Glutamate100uM
17851973	---		---	ENSRNOT00000053557 // ENSEMBL // ncrna:snoRNA chromosome:RGSC3.4:8:48018953:48019084:-1	0.0028292	0.471991	-2.11868	Glutamate+Candesartan down vs Glutamate100uM
17808966	---		---	ENSRNOT00000044545 // ENSEMBL // cdna:known chromosome:RGSC3.4:5:124621438:124896666:-1	0.00287579	2.1284	2.1284	Glutamate+Candesartan up vs Glutamate100uM
17719007	---		---	ENSRNOT00000069383 // ENSEMBL // ncrna:snoRNA chromosome:RGSC3.4:17:34475631:34475756:-	0.0029066	2.69933	2.69933	Glutamate+Candesartan up vs Glutamate100uM
17604201	---		---	---	0.00298847	2.03207	2.03207	Glutamate+Candesartan up vs Glutamate100uM
17651986	---		---	ENSRNOT00000070571 // ENSEMBL // ncrna:snoRNA chromosome:RGSC3.4:10:95140762:95140883:1	0.00307394	2.0157	2.0157	Glutamate+Candesartan up vs Glutamate100uM
17603389	---		---	---	0.00310412	2.07302	2.07302	Glutamate+Candesartan up vs Glutamate100uM
17625941	---		---	ENSRNOT00000052682 // ENSEMBL // ncrna:snRNA chromosome:RGSC3.4:1:250001661:250001767:1	0.0031503	2.1049	2.1049	Glutamate+Candesartan up vs Glutamate100uM
17604209	---		---	---	0.00321651	2.0039	2.0039	Glutamate+Candesartan up vs Glutamate100uM
17609207	---		---	---	0.00338276	2.05792	2.05792	Glutamate+Candesartan up vs Glutamate100uM
17707754	---		---	ENSRNOT00000059482 // ENSEMBL // cdna:known chromosome:RGSC3.4:16:44586840:44594170:1 g	0.00339693	2.26601	2.26601	Glutamate+Candesartan up vs Glutamate100uM
17600545	---		---	---	0.00368262	2.26987	2.26987	Glutamate+Candesartan up vs Glutamate100uM
17610059	---		---	---	0.00368262	2.26987	2.26987	Glutamate+Candesartan up vs Glutamate100uM
17607725	---		---	---	0.003772	2.88661	2.88661	Glutamate+Candesartan up vs Glutamate100uM
17609143	---		---	---	0.003772	2.88661	2.88661	Glutamate+Candesartan up vs Glutamate100uM
17603681	---		---	---	0.00424303	2.17864	2.17864	Glutamate+Candesartan up vs Glutamate100uM
17603409	---		---	---	0.00428853	2.30164	2.30164	Glutamate+Candesartan up vs Glutamate100uM
17818517	---		---	Bsr // lncRNA Db // rn4 chr6:134,198,113-134,328,710 // chr6 // 100 // 100 // 15 // 15	0.00430933	2.19359	2.19359	Glutamate+Candesartan up vs Glutamate100uM
17603759	---		---	---	0.00468025	2.59451	2.59451	Glutamate+Candesartan up vs Glutamate100uM
17608657	---		---	---	0.00473962	2.04263	2.04263	Glutamate+Candesartan up vs Glutamate100uM
17609319	---		---	---	0.00484706	2.13298	2.13298	Glutamate+Candesartan up vs Glutamate100uM
17872199	---		---	ENSRNOT00000069342 // ENSEMBL // ncrna:snRNA chromosome:RGSC3.4:X:50976317:50976420:1 g	0.00514574	2.08722	2.08722	Glutamate+Candesartan up vs Glutamate100uM
17603875	---		---	---	0.00519288	2.10046	2.10046	Glutamate+Candesartan up vs Glutamate100uM
17605087	---		---	---	0.00519512	0.375139	-2.66568	Glutamate+Candesartan down vs Glutamate100uM
17603473	---		---	---	0.0052115	2.29575	2.29575	Glutamate+Candesartan up vs Glutamate100uM
17664363	NR_031803 // Mirlet7c-1 // microRNA let-7c-1 // --- // 100314184	Mirlet7c-1	NR_031803	NR_031803 // RefSeq // Rattus norvegicus microRNA let-7c-1 (Mirlet7c-1), microRNA. // c	0.00522225	2.04096	2.04096	Glutamate+Candesartan up vs Glutamate100uM
17609427	---		---	---	0.00524237	2.08404	2.08404	Glutamate+Candesartan up vs Glutamate100uM
17602427	---		---	---	0.00530929	2.04572	2.04572	Glutamate+Candesartan up vs Glutamate100uM
17603757	---		---	---	0.00531671	2.12171	2.12171	Glutamate+Candesartan up vs Glutamate100uM
17608823	---		---	---	0.00543199	2.17241	2.17241	Glutamate+Candesartan up vs Glutamate100uM
17603929	---		---	---	0.0057677	2.00414	2.00414	Glutamate+Candesartan up vs Glutamate100uM
17600253	---		---	---	0.00577953	2.34899	2.34899	Glutamate+Candesartan up vs Glutamate100uM
17603401	---		---	---	0.0058347	2.10839	2.10839	Glutamate+Candesartan up vs Glutamate100uM
17608805	---		---	---	0.00608882	2.24586	2.24586	Glutamate+Candesartan up vs Glutamate100uM
17600459	---		---	---	0.00610503	2.08821	2.08821	Glutamate+Candesartan up vs Glutamate100uM
17693246	NM_001017496 // Cxcl13 // chemokine (C-X-C motif) ligand 13 // 14p22 // 498335 /// ENSR	Cxcl13	NM_001017496	NM_001017496 // RefSeq // Rattus norvegicus chemokine (C-X-C motif) ligand 13 (Cxcl13),	0.00640484	0.236155	-4.2345	Glutamate+Candesartan down vs Glutamate100uM
17607671	---		---	---	0.00647695	2.62599	2.62599	Glutamate+Candesartan up vs Glutamate100uM
17609089	---		---	---	0.00647695	2.62599	2.62599	Glutamate+Candesartan up vs Glutamate100uM
17711584	---		---	ENSRNOT00000053348 // ENSEMBL // ncrna:snRNA chromosome:RGSC3.4:16:39682560:39682665:-1	0.00700603	2.19847	2.19847	Glutamate+Candesartan up vs Glutamate100uM
17603945	---		---	---	0.00706535	2.1382	2.1382	Glutamate+Candesartan up vs Glutamate100uM
17609369	---		---	---	0.0074335	2.1799	2.1799	Glutamate+Candesartan up vs Glutamate100uM
17673249	---		---	ENSRNOT00000052609 // ENSEMBL // ncrna:snRNA chromosome:RGSC3.4:12:23915211:23915324:1	0.00745994	2.33595	2.33595	Glutamate+Candesartan up vs Glutamate100uM
17603621	---		---	---	0.00756765	2.42344	2.42344	Glutamate+Candesartan up vs Glutamate100uM
17604303	---		---	---	0.00768257	2.25902	2.25902	Glutamate+Candesartan up vs Glutamate100uM
17603575	---		---	---	0.00841095	2.10225	2.10225	Glutamate+Candesartan up vs Glutamate100uM
17693957	---		---	---	0.00842175	3.0906	3.0906	Glutamate+Candesartan up vs Glutamate100uM
17615739	---		---	ENSRNOT00000053854 // ENSEMBL // ncrna:snRNA chromosome:RGSC3.4:1:93575302:93575401:1 g	0.00871286	2.13947	2.13947	Glutamate+Candesartan up vs Glutamate100uM
17736644	---		---	ENSRNOT00000053534 // ENSEMBL // ncrna:snRNA chromosome:RGSC3.4:2:63298532:63298634:1 g	0.00908777	2.36589	2.36589	Glutamate+Candesartan up vs Glutamate100uM
17883187	---		---	---	0.00909831	2.13627	2.13627	Glutamate+Candesartan up vs Glutamate100uM
17800100	---		---	ENSRNOT00000053153 // ENSEMBL // ncrna:snRNA chromosome:RGSC3.4:5:121107535:121107637:1	0.00929881	3.00919	3.00919	Glutamate+Candesartan up vs Glutamate100uM
17832377	---		---	---	0.00932283	2.0981	2.0981	Glutamate+Candesartan up vs Glutamate100uM
17603383	---		---	---	0.00971712	2.04285	2.04285	Glutamate+Candesartan up vs Glutamate100uM
17606469	---		---	---	0.0101666	3.31596	3.31596	Glutamate+Candesartan up vs Glutamate100uM
17603375	---		---	---	0.0102251	2.43211	2.43211	Glutamate+Candesartan up vs Glutamate100uM
17607663	---		---	---	0.0103739	2.21992	2.21992	Glutamate+Candesartan up vs Glutamate100uM
17609081	---		---	---	0.0103739	2.21992	2.21992	Glutamate+Candesartan up vs Glutamate100uM
17605437	---		---	---	0.0114007	2.0469	2.0469	Glutamate+Candesartan up vs Glutamate100uM
17604647	---		---	---	0.0114391	2.17048	2.17048	Glutamate+Candesartan up vs Glutamate100uM
17798817	---		---	ENSRNOT00000063536 // ENSEMBL // ncrna:snoRNA chromosome:RGSC3.4:5:66089515:66089591:1	0.0115592	2.00013	2.00013	Glutamate+Candesartan up vs Glutamate100uM
17699108	---		---	ENSRNOT00000062885 // ENSEMBL // ncrna:snoRNA chromosome:RGSC3.4:15:35178070:35178198:1	0.0118146	2.27899	2.27899	Glutamate+Candesartan up vs Glutamate100uM
17628463	---		---	ENSRNOT00000063475 // ENSEMBL // ncrna:snoRNA chromosome:RGSC3.4:1:42277358:42277489:-1	0.0129912	2.04485	2.04485	Glutamate+Candesartan up vs Glutamate100uM
17603505	---		---	---	0.0130632	2.09663	2.09663	Glutamate+Candesartan up vs Glutamate100uM
17607675	---		---	---	0.0130827	2.07512	2.07512	Glutamate+Candesartan up vs Glutamate100uM
17609093	---		---	---	0.0130827	2.07512	2.07512	Glutamate+Candesartan up vs Glutamate100uM
17607427	---		---	---	0.0135092	2.3865	2.3865	Glutamate+Candesartan up vs Glutamate100uM
17783183	---		---	ENSRNOT00000070042 // ENSEMBL // ncrna:misc_RNA chromosome:RGSC3.4:4:75813951:75814028:	0.0139169	3.31146	3.31146	Glutamate+Candesartan up vs Glutamate100uM
17684940	---		---	ENSRNOT00000054015 // ENSEMBL // ncrna:snRNA chromosome:RGSC3.4:13:62047161:62047260:-1	0.0143121	2.06658	2.06658	Glutamate+Candesartan up vs Glutamate100uM
17843657	---		---	ENSRNOT00000062731 // ENSEMBL // ncrna:snoRNA chromosome:RGSC3.4:8:47473739:47473830:1	0.0146318	2.18488	2.18488	Glutamate+Candesartan up vs Glutamate100uM
17784634	---		---	ENSRNOT00000069568 // ENSEMBL // ncrna:snoRNA chromosome:RGSC3.4:4:114420569:114420698:	0.0146841	2.03797	2.03797	Glutamate+Candesartan up vs Glutamate100uM
17725410	---		---	ENSRNOT00000068852 // ENSEMBL // ncrna:snRNA chromosome:RGSC3.4:18:26504982:26505044:-1	0.0147055	2.07927	2.07927	Glutamate+Candesartan up vs Glutamate100uM
17605455	---		---	---	0.0147214	2.29162	2.29162	Glutamate+Candesartan up vs Glutamate100uM
17626888	---		---	ENSRNOT00000054408 // ENSEMBL // ncrna:snRNA chromosome:RGSC3.4:1:267732417:267732523:1	0.0152481	3.0295	3.0295	Glutamate+Candesartan up vs Glutamate100uM
17603411	---		---	---	0.0161523	2.2249	2.2249	Glutamate+Candesartan up vs Glutamate100uM
17851148	---		---	---	0.0163952	2.78782	2.78782	Glutamate+Candesartan up vs Glutamate100uM
17784281	---		---	ENSRNOT00000052971 // ENSEMBL // ncrna:snRNA chromosome:RGSC3.4:4:100340251:100340355:1	0.0187342	2.15177	2.15177	Glutamate+Candesartan up vs Glutamate100uM
17603327	---		---	---	0.0193771	2.14843	2.14843	Glutamate+Candesartan up vs Glutamate100uM
17667474	---		---	ENSRNOT00000063195 // ENSEMBL // ncrna:miRNA chromosome:RGSC3.4:11:13005807:13005894:-1	0.0196232	2.0971	2.0971	Glutamate+Candesartan up vs Glutamate100uM
17602739	---		---	---	0.0212354	2.09447	2.09447	Glutamate+Candesartan up vs Glutamate100uM
17609335	---		---	---	0.0216418	2.09146	2.09146	Glutamate+Candesartan up vs Glutamate100uM
17801865	---		---	ENSRNOT00000052635 // ENSEMBL // ncrna:snRNA chromosome:RGSC3.4:5:142982420:142982524:1	0.0225787	2.74021	2.74021	Glutamate+Candesartan up vs Glutamate100uM
17600269	---		---	---	0.0227022	2.00426	2.00426	Glutamate+Candesartan up vs Glutamate100uM
17633461	---		---	ENSRNOT00000062799 // ENSEMBL // ncrna:snoRNA chromosome:RGSC3.4:1:110843831:110843907:	0.0247217	2.02033	2.02033	Glutamate+Candesartan up vs Glutamate100uM
17874629	---		---	ENSRNOT00000070595 // ENSEMBL // ncrna:snRNA chromosome:RGSC3.4:X:141285855:141285960:1	0.0266562	2.14585	2.14585	Glutamate+Candesartan up vs Glutamate100uM
17633463	---		---	ENSRNOT00000062636 // ENSEMBL // ncrna:snoRNA chromosome:RGSC3.4:1:110845631:110845708:	0.0268918	2.02254	2.02254	Glutamate+Candesartan up vs Glutamate100uM
17605367	---		---	---	0.0270697	2.0064	2.0064	Glutamate+Candesartan up vs Glutamate100uM
17600215	---		---	---	0.0307771	2.29039	2.29039	Glutamate+Candesartan up vs Glutamate100uM
17607637	---		---	---	0.0308931	2.05056	2.05056	Glutamate+Candesartan up vs Glutamate100uM
17600621	---		---	---	0.0329905	2.19957	2.19957	Glutamate+Candesartan up vs Glutamate100uM
17610135	---		---	---	0.0329905	2.19957	2.19957	Glutamate+Candesartan up vs Glutamate100uM
17882789	---		---	---	0.0331036	2.15053	2.15053	Glutamate+Candesartan up vs Glutamate100uM
17603361	---		---	---	0.0349821	2.06781	2.06781	Glutamate+Candesartan up vs Glutamate100uM
17655655	---		---	ENSRNOT00000054444 // ENSEMBL // ncrna:snRNA chromosome:RGSC3.4:10:31184336:31184442:-1	0.0388522	2.03657	2.03657	Glutamate+Candesartan up vs Glutamate100uM
17652933	---		---	ENSRNOT00000052638 // ENSEMBL // ncrna:snRNA chromosome:RGSC3.4:10:106690026:106690133:	0.0403487	2.01654	2.01654	Glutamate+Candesartan up vs Glutamate100uM

## Sheet: Glutamate vs Ctrl
List of genes differentialy expressed between Glutamate and Control
Affymetrix Transcript ID	gene_assignment	Gene Symbol	RefSeq	mrna_assignment	p-value(Glutamate100uM vs. Ctrl)	Ratio(Glutamate100uM vs. Ctrl)	Fold-Change(Glutamate100uM vs. Ctrl)	Fold-Change(Glutamate100uM vs. Ctrl) (Description)
17721778	NM_012681 // Ttr // transthyretin // 18p // 24856 /// ENSRNOT00000022113 // Ttr // tran	Ttr	NM_012681	NM_012681 // RefSeq // Rattus norvegicus transthyretin (Ttr), mRNA. // chr18 // 100 //	8.26894e-14	9.99524	9.99524	Glutamate100uM up vs Ctrl
17865861	NM_019197 // Serpine2 // serpin peptidase inhibitor, clade E, member 2 // 9q34 // 29366	Serpine2	NM_019197	NM_019197 // RefSeq // Rattus norvegicus serpin peptidase inhibitor, clade E, member 2	9.42688e-13	2.54614	2.54614	Glutamate100uM up vs Ctrl
17865301	NM_019143 // Fn1 // fibronectin 1 // 9q33 // 25661 /// ENSRNOT00000019772 // Fn1 // fib	Fn1	NM_019143	NM_019143 // RefSeq // Rattus norvegicus fibronectin 1 (Fn1), mRNA. // chr9 // 100 // 1	1.13553e-11	4.75412	4.75412	Glutamate100uM up vs Ctrl
17676952	NM_031970 // Hspb1 // heat shock protein 1 // 12q12 // 24471 /// ENSRNOT00000031555 //	Hspb1	NM_031970	NM_031970 // RefSeq // Rattus norvegicus heat shock protein 1 (Hspb1), mRNA. // chr12 /	1.21103e-11	4.11585	4.11585	Glutamate100uM up vs Ctrl
17789560	NM_001013082 // Pon2 // paraoxonase 2 // 4q13 // 296851 /// ENSRNOT00000036460 // Pon2	Pon2	NM_001013082	NM_001013082 // RefSeq // Rattus norvegicus paraoxonase 2 (Pon2), mRNA. // chr4 // 100	2.57111e-11	2.88727	2.88727	Glutamate100uM up vs Ctrl
17623134	NM_001005907 // Efemp2 // EGF-containing fibulin-like extracellular matrix protein 2 //	Efemp2	NM_001005907	NM_001005907 // RefSeq // Rattus norvegicus EGF-containing fibulin-like extracellular m	3.0139e-11	2.71201	2.71201	Glutamate100uM up vs Ctrl
17759688	BC162000 // LOC302022 // similar to nidogen 2 protein // --- // 302022 /// ENSRNOT00000	LOC302022	BC162000	BC162000 // GenBank // Rattus norvegicus similar to nidogen 2 protein, mRNA (cDNA clone	3.0746e-11	2.82791	2.82791	Glutamate100uM up vs Ctrl
17750384	ENSRNOT00000025222 // Csf1 // colony stimulating factor 1 (macrophage) // 2q34 // 78965	Csf1	ENSRNOT00000025222	ENSRNOT00000025222 // ENSEMBL // cdna:known chromosome:RGSC3.4:2:203292765:203307965:-1	3.20507e-11	3.00234	3.00234	Glutamate100uM up vs Ctrl
17805031	NM_001007002 // Mxra8 // matrix-remodelling associated 8 // 5q36 // 313770 /// ENSRNOT0	Mxra8	NM_001007002	NM_001007002 // RefSeq // Rattus norvegicus matrix-remodelling associated 8 (Mxra8), mR	3.22496e-11	3.0695	3.0695	Glutamate100uM up vs Ctrl
17772385	NM_019328 // Nr4a2 // nuclear receptor subfamily 4, group A, member 2 // 3q12 // 54278	Nr4a2	NM_019328	NM_019328 // RefSeq // Rattus norvegicus nuclear receptor subfamily 4, group A, member	5.44608e-11	0.357748	-2.79526	Glutamate100uM down vs Ctrl
17740584	NM_031114 // S100a10 // S100 calcium binding protein A10 // 2q31-q34 // 81778 /// ENSRN	S100a10	NM_031114	NM_031114 // RefSeq // Rattus norvegicus S100 calcium binding protein A10 (S100a10), mR	5.516e-11	3.58234	3.58234	Glutamate100uM up vs Ctrl
17788929	NM_001106578 // Sema3c // sema domain, immunoglobulin domain (Ig), short basic domain,	Sema3c	NM_001106578	NM_001106578 // RefSeq // Rattus norvegicus sema domain, immunoglobulin domain (Ig), sh	5.66561e-11	5.57158	5.57158	Glutamate100uM up vs Ctrl
17743746	NM_001085353 // Wls // wntless homolog (Drosophila) // 2q45 // 362065 /// ENSRNOT000000	Wls	NM_001085353	NM_001085353 // RefSeq // Rattus norvegicus wntless homolog (Drosophila) (Wls), transcr	5.82324e-11	2.07831	2.07831	Glutamate100uM up vs Ctrl
17763493	ENSRNOT00000057622 // Slc43a3 // solute carrier family 43, member 3 // 3q24 // 311170 /	Slc43a3	ENSRNOT00000057622	ENSRNOT00000057622 // ENSEMBL // cdna:known chromosome:RGSC3.4:3:68152750:68173186:1 ge	7.47242e-11	2.94558	2.94558	Glutamate100uM up vs Ctrl
17731327	NM_001106164 // Cmtm3 // CKLF-like MARVEL transmembrane domain containing 3 // 19p14 //	Cmtm3	NM_001106164	NM_001106164 // RefSeq // Rattus norvegicus CKLF-like MARVEL transmembrane domain conta	1.00135e-10	2.76881	2.76881	Glutamate100uM up vs Ctrl
17733363	NM_017000 // Nqo1 // NAD(P)H dehydrogenase, quinone 1 // 19q12 // 24314 /// ENSRNOT0000	Nqo1	NM_017000	NM_017000 // RefSeq // Rattus norvegicus NAD(P)H dehydrogenase, quinone 1 (Nqo1), mRNA.	1.01206e-10	3.41835	3.41835	Glutamate100uM up vs Ctrl
17864290	NM_133315 // Slc40a1 // solute carrier family 39 (iron-regulated transporter), member 1	Slc40a1	NM_133315	NM_133315 // RefSeq // Rattus norvegicus solute carrier family 39 (iron-regulated trans	1.03121e-10	3.08218	3.08218	Glutamate100uM up vs Ctrl
17680795	ENSRNOT00000003567 // Ptgs2 // prostaglandin-endoperoxide synthase 2 // 13q21 // 29527	Ptgs2	ENSRNOT00000003567	ENSRNOT00000003567 // ENSEMBL // cdna:known chromosome:RGSC3.4:13:64427288:64433974:1 g	1.20689e-10	3.40403	3.40403	Glutamate100uM up vs Ctrl
17681022	---		---	ENSRNOT00000059682 // ENSEMBL // cdna:known chromosome:RGSC3.4:13:68768033:68768576:1 g	1.32751e-10	4.72307	4.72307	Glutamate100uM up vs Ctrl
17680226	NM_080698 // Fmod // fibromodulin // 13q13 // 64507 /// ENSRNOT00000004382 // Fmod // f	Fmod	NM_080698	NM_080698 // RefSeq // Rattus norvegicus fibromodulin (Fmod), mRNA. // chr13 // 100 //	1.42821e-10	4.21023	4.21023	Glutamate100uM up vs Ctrl
17637856	XM_002725723 // Adam12 // ADAM metallopeptidase domain 12 // 1q41 // 679837 /// ENSRNOT	Adam12	XM_002725723	XM_002725723 // RefSeq // PREDICTED: Rattus norvegicus ADAM metallopeptidase domain 12	1.63628e-10	2.4805	2.4805	Glutamate100uM up vs Ctrl
17646767	ENSRNOT00000041606 // Pmp22 // peripheral myelin protein 22 // 10q22 // 24660 /// NM_01	Pmp22	ENSRNOT00000041606	ENSRNOT00000041606 // ENSEMBL // cdna:known chromosome:RGSC3.4:10:49305835:49335864:1 g	2.03286e-10	2.73338	2.73338	Glutamate100uM up vs Ctrl
17830429	NM_001079700 // Cdc42ep1 // CDC42 effector protein (Rho GTPase binding) 1 // 7q34 // 31	Cdc42ep1	NM_001079700	NM_001079700 // RefSeq // Rattus norvegicus CDC42 effector protein (Rho GTPase binding)	2.11451e-10	2.37476	2.37476	Glutamate100uM up vs Ctrl
17860300	NM_013122 // Igfbp2 // insulin-like growth factor binding protein 2 // 9q33 // 25662 //	Igfbp2	NM_013122	NM_013122 // RefSeq // Rattus norvegicus insulin-like growth factor binding protein 2 (	2.28695e-10	3.88962	3.88962	Glutamate100uM up vs Ctrl
17718789	NM_012548 // Edn1 // endothelin 1 // 17p12 // 24323 /// ENSRNOT00000019361 // Edn1 // e	Edn1	NM_012548	NM_012548 // RefSeq // Rattus norvegicus endothelin 1 (Edn1), mRNA. // chr17 // 100 //	2.73392e-10	3.04831	3.04831	Glutamate100uM up vs Ctrl
17705906	ENSRNOT00000021164 // Wnt5a // wingless-type MMTV integration site family, member 5A //	Wnt5a	ENSRNOT00000021164	ENSRNOT00000021164 // ENSEMBL // cdna:known chromosome:RGSC3.4:16:3782025:3799625:1 gen	3.43682e-10	2.52491	2.52491	Glutamate100uM up vs Ctrl
17711208	ENSRNOT00000016543 // Lpl // lipoprotein lipase // 16p14 // 24539 /// NM_012598 // Lpl	Lpl	ENSRNOT00000016543	ENSRNOT00000016543 // ENSEMBL // cdna:known chromosome:RGSC3.4:16:22532515:22556892:-1	3.45839e-10	4.44492	4.44492	Glutamate100uM up vs Ctrl
17816673	NM_001008320 // Rhoj // ras homolog gene family, member J // 6q24 // 299145 /// ENSRNOT	Rhoj	NM_001008320	NM_001008320 // RefSeq // Rattus norvegicus ras homolog gene family, member J (Rhoj), m	3.5124e-10	2.15106	2.15106	Glutamate100uM up vs Ctrl
17858700	ENSRNOT00000019673 // Il1r1 // interleukin 1 receptor, type I // 9q21 // 25663 /// NM_0	Il1r1	ENSRNOT00000019673	ENSRNOT00000019673 // ENSEMBL // cdna:known chromosome:RGSC3.4:9:39433337:39473646:1 ge	3.65445e-10	4.04896	4.04896	Glutamate100uM up vs Ctrl
17789105	NM_017310 // Sema3a // sema domain, immunoglobulin domain (Ig), short basic domain, sec	Sema3a	NM_017310	NM_017310 // RefSeq // Rattus norvegicus sema domain, immunoglobulin domain (Ig), short	5.08483e-10	3.53359	3.53359	Glutamate100uM up vs Ctrl
17788829	NM_053455 // Fgl2 // fibrinogen-like 2 // 4q11 // 84586 /// ENSRNOT00000017232 // Fgl2	Fgl2	NM_053455	NM_053455 // RefSeq // Rattus norvegicus fibrinogen-like 2 (Fgl2), mRNA. // chr4 // 100	5.65536e-10	2.89225	2.89225	Glutamate100uM up vs Ctrl
17701792	NM_001135802 // Dlgap5 // discs, large (Drosophila) homolog-associated protein 5 // 15p	Dlgap5	NM_001135802	NM_001135802 // RefSeq // Rattus norvegicus discs, large (Drosophila) homolog-associate	6.20933e-10	3.16405	3.16405	Glutamate100uM up vs Ctrl
17607467	---		---	---	6.32871e-10	0.415129	-2.40889	Glutamate100uM down vs Ctrl
17628839	NM_001169138 // Thbs2 // thrombospondin 2 // 1q12 // 292406 /// ENSRNOT00000014552 // T	Thbs2	NM_001169138	NM_001169138 // RefSeq // Rattus norvegicus thrombospondin 2 (Thbs2), mRNA. // chr1 //	6.35757e-10	3.40171	3.40171	Glutamate100uM up vs Ctrl
17838893	ENSRNOT00000007398 // Myh9 // myosin, heavy chain 9, non-muscle // 7q34 // 25745 /// NM	Myh9	ENSRNOT00000007398	ENSRNOT00000007398 // ENSEMBL // cdna:known chromosome:RGSC3.4:7:115681444:115732774:-1	6.80208e-10	3.51753	3.51753	Glutamate100uM up vs Ctrl
17700958	NM_001107248 // Vcl // vinculin // 15p16 // 305679 /// ENSRNOT00000015179 // Vcl // vin	Vcl	NM_001107248	NM_001107248 // RefSeq // Rattus norvegicus vinculin (Vcl), mRNA. // chr15 // 100 // 10	6.88705e-10	2.61268	2.61268	Glutamate100uM up vs Ctrl
17722678	XM_001065373 // Pcdhb19 // protocadherin beta 19 // 18p11 // 548106 /// ENSRNOT00000060	Pcdhb19	XM_001065373	XM_001065373 // RefSeq // PREDICTED: Rattus norvegicus protocadherin beta 19 (Pcdhb19),	7.23503e-10	0.374126	-2.67289	Glutamate100uM down vs Ctrl
17617952	NM_001107533 // Adamtsl3 // ADAMTS-like 3 // 1q31 // 308787 /// ENSRNOT00000043771 // A	Adamtsl3	NM_001107533	NM_001107533 // RefSeq // Rattus norvegicus ADAMTS-like 3 (Adamtsl3), mRNA. // chr1 //	7.46536e-10	2.96318	2.96318	Glutamate100uM up vs Ctrl
17621188	NM_001191840 // Tgfb1i1 // transforming growth factor beta 1 induced transcript 1 // 1q	Tgfb1i1	NM_001191840	NM_001191840 // RefSeq // Rattus norvegicus transforming growth factor beta 1 induced t	7.61928e-10	2.45949	2.45949	Glutamate100uM up vs Ctrl
17748476	NM_207606 // Kirrel // kin of IRRE like (Drosophila) // 2q34 // 310695 /// ENSRNOT00000	Kirrel	NM_207606	NM_207606 // RefSeq // Rattus norvegicus kin of IRRE like (Drosophila) (Kirrel), mRNA.	8.62859e-10	3.28106	3.28106	Glutamate100uM up vs Ctrl
17641818	NM_001191636 // Myof // myoferlin // 1q53 // 309499 /// ENSRNOT00000021546 // Myof // m	Myof	NM_001191636	NM_001191636 // RefSeq // Rattus norvegicus myoferlin (Myof), mRNA. // chr1 // 100 // 9	8.97131e-10	2.22777	2.22777	Glutamate100uM up vs Ctrl
17710353	ENSRNOT00000065516 // Sncg // synuclein, gamma (breast cancer-specific protein 1) // 16	Sncg	ENSRNOT00000065516	ENSRNOT00000065516 // ENSEMBL // cdna:known chromosome:RGSC3.4:16:10025979:10030516:-1	9.21637e-10	2.19639	2.19639	Glutamate100uM up vs Ctrl
17627322	NM_001025638 // Stx11 // syntaxin 11 // 1p13 // 292483 /// BC099159 // Stx11 // syntaxi	Stx11	NM_001025638	NM_001025638 // RefSeq // Rattus norvegicus syntaxin 11 (Stx11), mRNA. // chr1 // 100 /	9.25344e-10	2.46242	2.46242	Glutamate100uM up vs Ctrl
17672519	ENSRNOT00000068121 // LOC681341 // similar to paired immunoglobin-like type 2 receptor	LOC681341	ENSRNOT00000068121	ENSRNOT00000068121 // ENSEMBL // cdna:known chromosome:RGSC3.4:12:19465753:19469309:1 g	9.29169e-10	2.57828	2.57828	Glutamate100uM up vs Ctrl
17882349	---		---	---	9.48844e-10	0.460193	-2.173	Glutamate100uM down vs Ctrl
17773189	---		---	ENSRNOT00000053156 // ENSEMBL // ncrna:snoRNA chromosome:RGSC3.4:3:54578605:54578738:-1	1.01341e-09	3.49197	3.49197	Glutamate100uM up vs Ctrl
17638903	NM_171992 // Ccnd1 // cyclin D1 // 1q42 // 58919 /// ENSRNOT00000028411 // Ccnd1 // cyc	Ccnd1	NM_171992	NM_171992 // RefSeq // Rattus norvegicus cyclin D1 (Ccnd1), mRNA. // chr1 // 100 // 89	1.08192e-09	3.41838	3.41838	Glutamate100uM up vs Ctrl
17740402	NM_001108557 // S100a16 // S100 calcium binding protein A16 // 2q34 // 361991 /// ENSRN	S100a16	NM_001108557	NM_001108557 // RefSeq // Rattus norvegicus S100 calcium binding protein A16 (S100a16),	1.13751e-09	2.39876	2.39876	Glutamate100uM up vs Ctrl
17663323	NM_213557 // Rps18 // ribosomal protein S18 // 20p12 // 294282 /// BC126072 // Rps18 //	Rps18	NM_213557	NM_213557 // RefSeq // Rattus norvegicus ribosomal protein S18 (Rps18), mRNA. // chr10	1.16351e-09	2.3694	2.3694	Glutamate100uM up vs Ctrl
17798468	---		---	ENSRNOT00000016839 // ENSEMBL // cdna:known chromosome:RGSC3.4:5:61748052:61849725:1 ge	1.17684e-09	2.56317	2.56317	Glutamate100uM up vs Ctrl
17655779	BC158643 // RGD1559575 // similar to novel protein // 10q21 // 287231	RGD1559575	BC158643	BC158643 // GenBank // Rattus norvegicus cDNA clone IMAGE:8363294, partial cds. // chr1	1.2255e-09	2.50435	2.50435	Glutamate100uM up vs Ctrl
17841079	NM_001191615 // Lima1 // LIM domain and actin binding 1 // 7q36 // 300228 /// ENSRNOT00	Lima1	NM_001191615	NM_001191615 // RefSeq // Rattus norvegicus LIM domain and actin binding 1 (Lima1), mRN	1.34614e-09	2.13665	2.13665	Glutamate100uM up vs Ctrl
17783861	NM_001007646 // Fkbp9 // FK506 binding protein 9 // 4q24 // 297123 /// ENSRNOT000000078	Fkbp9	NM_001007646	NM_001007646 // RefSeq // Rattus norvegicus FK506 binding protein 9 (Fkbp9), mRNA. // c	1.39012e-09	2.39406	2.39406	Glutamate100uM up vs Ctrl
17693465	ENSRNOT00000003778 // Cxcl1 // chemokine (C-X-C motif) ligand 1 (melanoma growth stimul	Cxcl1	ENSRNOT00000003778	ENSRNOT00000003778 // ENSEMBL // cdna:known chromosome:RGSC3.4:14:18690346:18692118:-1	1.58651e-09	4.02011	4.02011	Glutamate100uM up vs Ctrl
17751690	NM_053326 // Pdlim5 // PDZ and LIM domain 5 // 2q44 // 64353 /// ENSRNOT00000022387 //	Pdlim5	NM_053326	NM_053326 // RefSeq // Rattus norvegicus PDZ and LIM domain 5 (Pdlim5), mRNA. // chr2 /	1.74558e-09	2.34304	2.34304	Glutamate100uM up vs Ctrl
17869596	---		---	FQ214467 // GenBank // Rattus norvegicus TL0AAA41YI15 mRNA sequence. // chrUn // 100 //	1.75793e-09	0.379258	-2.63673	Glutamate100uM down vs Ctrl
17618200	BC168993 // Sytl2 // synaptotagmin-like 2 // 1q32 // 361604	Sytl2	BC168993	BC168993 // GenBank // Rattus norvegicus synaptotagmin-like 2, mRNA (cDNA clone MGC:189	1.79211e-09	2.86589	2.86589	Glutamate100uM up vs Ctrl
17698125	NM_020082 // Rnase4 // ribonuclease, RNase A family 4 // 15p14 // 56759 /// ENSRNOT0000	Rnase4	NM_020082	NM_020082 // RefSeq // Rattus norvegicus ribonuclease, RNase A family 4 (Rnase4), mRNA.	1.824e-09	3.50162	3.50162	Glutamate100uM up vs Ctrl
17819266	NM_022501 // Crip2 // cysteine-rich protein 2 // 6q32 // 338401 /// ENSRNOT00000006804	Crip2	NM_022501	NM_022501 // RefSeq // Rattus norvegicus cysteine-rich protein 2 (Crip2), mRNA. // chr6	1.95745e-09	2.71117	2.71117	Glutamate100uM up vs Ctrl
17865450	NM_001007713 // Tmbim1 // transmembrane BAX inhibitor motif containing 1 // 9q33 // 316	Tmbim1	NM_001007713	NM_001007713 // RefSeq // Rattus norvegicus transmembrane BAX inhibitor motif containin	2.00515e-09	3.14042	3.14042	Glutamate100uM up vs Ctrl
17749203	---		---	ENSRNOT00000065242 // ENSEMBL // cdna:known chromosome:RGSC3.4:2:185765565:185777169:-1	2.01374e-09	4.64456	4.64456	Glutamate100uM up vs Ctrl
17852378	NM_001191997 // Layn // layilin // 8q24 // 500996 /// ENSRNOT00000040162 // Layn // lay	Layn	NM_001191997	NM_001191997 // RefSeq // Rattus norvegicus layilin (Layn), mRNA. // chr8 // 100 // 100	2.23271e-09	2.51963	2.51963	Glutamate100uM up vs Ctrl
17762830	NM_001011954 // Cybrd1 // cytochrome b reductase 1 // 3q21 // 295669 /// ENSRNOT0000001	Cybrd1	NM_001011954	NM_001011954 // RefSeq // Rattus norvegicus cytochrome b reductase 1 (Cybrd1), mRNA. //	2.23429e-09	3.15028	3.15028	Glutamate100uM up vs Ctrl
17868606	BC162000 // LOC302022 // similar to nidogen 2 protein // --- // 302022	LOC302022	BC162000	BC162000 // GenBank // Rattus norvegicus similar to nidogen 2 protein, mRNA (cDNA clone	2.30119e-09	3.99061	3.99061	Glutamate100uM up vs Ctrl
17735703	NM_031821 // Plk2 // polo-like kinase 2 // 2q14 // 83722 /// ENSRNOT00000016768 // Plk2	Plk2	NM_031821	NM_031821 // RefSeq // Rattus norvegicus polo-like kinase 2 (Plk2), mRNA. // chr2 // 10	2.34653e-09	2.13986	2.13986	Glutamate100uM up vs Ctrl
17678750	---		---	ENSRNOT00000062315 // ENSEMBL // ncrna:snoRNA chromosome:RGSC3.4:12:43077041:43077161:-	2.53397e-09	4.84152	4.84152	Glutamate100uM up vs Ctrl
17828801	NM_013082 // Sdc2 // syndecan 2 // 7q22 // 25615 /// ENSRNOT00000007255 // Sdc2 // synd	Sdc2	NM_013082	NM_013082 // RefSeq // Rattus norvegicus syndecan 2 (Sdc2), mRNA. // chr7 // 100 // 88	2.53553e-09	2.61265	2.61265	Glutamate100uM up vs Ctrl
17768210	ENSRNOT00000027445 // Myl9 // myosin, light chain 9, regulatory // 3q42 // 296313 /// N	Myl9	ENSRNOT00000027445	ENSRNOT00000027445 // ENSEMBL // cdna:known chromosome:RGSC3.4:3:147187518:147193866:1	2.6571e-09	2.73311	2.73311	Glutamate100uM up vs Ctrl
17741001	ENSRNOT00000028793 // Txnip // thioredoxin interacting protein // 2q34 // 117514 /// NM	Txnip	ENSRNOT00000028793	ENSRNOT00000028793 // ENSEMBL // cdna:known chromosome:RGSC3.4:2:191356864:191360739:1	2.67825e-09	2.19756	2.19756	Glutamate100uM up vs Ctrl
17832139	FQ226442 // Troap // trophinin associated protein // 7q36 // 300219	Troap	FQ226442	FQ226442 // GenBank // Rattus norvegicus TL0AEA2YC21 mRNA sequence. // chr7 // 100 // 1	2.71607e-09	2.32327	2.32327	Glutamate100uM up vs Ctrl
17761738	ENSRNOT00000010218 // Ptgs1 // prostaglandin-endoperoxide synthase 1 // 3p11 // 24693 /	Ptgs1	ENSRNOT00000010218	ENSRNOT00000010218 // ENSEMBL // cdna:known chromosome:RGSC3.4:3:15343825:15365412:1 ge	2.75685e-09	2.45989	2.45989	Glutamate100uM up vs Ctrl
17741656	NM_001106461 // Rhoc // ras homolog gene family, member C // 2q34 // 295342 /// ENSRNOT	Rhoc	NM_001106461	NM_001106461 // RefSeq // Rattus norvegicus ras homolog gene family, member C (Rhoc), m	2.79997e-09	2.60039	2.60039	Glutamate100uM up vs Ctrl
17747502	NM_001024869 // Wwtr1 // WW domain containing transcription regulator 1 // 2q31 // 2950	Wwtr1	NM_001024869	NM_001024869 // RefSeq // Rattus norvegicus WW domain containing transcription regulato	3.13873e-09	2.07181	2.07181	Glutamate100uM up vs Ctrl
17867138	NM_001135017 // RGD1309537 // similar to Myosin regulatory light chain 2-A, smooth musc	RGD1309537	NM_001135017	NM_001135017 // RefSeq // Rattus norvegicus similar to Myosin regulatory light chain 2-	3.16236e-09	3.16309	3.16309	Glutamate100uM up vs Ctrl
17681012	NM_019344 // Rgs8 // regulator of G-protein signaling 8 // 13q21 // 54297 /// ENSRNOT00	Rgs8	NM_019344	NM_019344 // RefSeq // Rattus norvegicus regulator of G-protein signaling 8 (Rgs8), mRN	3.23303e-09	2.74955	2.74955	Glutamate100uM up vs Ctrl
17791733	ENSRNOT00000007698 // Gadd45a // growth arrest and DNA-damage-inducible, alpha // 4q31-	Gadd45a	ENSRNOT00000007698	ENSRNOT00000007698 // ENSEMBL // cdna:known chromosome:RGSC3.4:4:96649946:96652243:-1 g	3.45664e-09	2.09405	2.09405	Glutamate100uM up vs Ctrl
17763387	---		---	ENSRNOT00000006961 // ENSEMBL // cdna:known chromosome:RGSC3.4:3:66953401:67029774:1 ge	3.52019e-09	2.08818	2.08818	Glutamate100uM up vs Ctrl
17772842	NM_001015032 // Galnt3 // UDP-N-acetyl-alpha-D-galactosamine:polypeptide N-acetylgalact	Galnt3	NM_001015032	NM_001015032 // RefSeq // Rattus norvegicus UDP-N-acetyl-alpha-D-galactosamine:polypept	3.5993e-09	2.40843	2.40843	Glutamate100uM up vs Ctrl
17848894	---		---	ENSRNOT00000053968 // ENSEMBL // ncrna:snoRNA chromosome:RGSC3.4:8:125101776:125101978:	3.61459e-09	3.82281	3.82281	Glutamate100uM up vs Ctrl
17869518	---		---	---	3.94943e-09	0.287724	-3.47555	Glutamate100uM down vs Ctrl
17789472	XM_003753866 // Samd9l // sterile alpha motif domain containing 9-like // 4q13 // 50001	Samd9l	XM_003753866	XM_003753866 // RefSeq // PREDICTED: Rattus norvegicus sterile alpha motif domain conta	3.95009e-09	2.71541	2.71541	Glutamate100uM up vs Ctrl
17845560	ENSRNOT00000038677 // Anxa2 // annexin A2 // 8q24 // 56611 /// NM_019905 // Anxa2 // an	Anxa2	ENSRNOT00000038677	ENSRNOT00000038677 // ENSEMBL // cdna:known chromosome:RGSC3.4:8:73897599:73934038:1 ge	3.95486e-09	3.67475	3.67475	Glutamate100uM up vs Ctrl
17689286	NM_001013048 // Igfbp7 // insulin-like growth factor binding protein 7 // 14p11 // 2895	Igfbp7	NM_001013048	NM_001013048 // RefSeq // Rattus norvegicus insulin-like growth factor binding protein	4.12088e-09	2.12166	2.12166	Glutamate100uM up vs Ctrl
17782365	ENSRNOT00000041264 // Cald1 // caldesmon 1 // 4q22 // 25687 /// NM_013146 // Cald1 // c	Cald1	ENSRNOT00000041264	ENSRNOT00000041264 // ENSEMBL // cdna:known chromosome:RGSC3.4:4:62087364:62156860:1 ge	4.20422e-09	2.12488	2.12488	Glutamate100uM up vs Ctrl
17623115	ENSRNOT00000027891 // Fosl1 // fos-like antigen 1 // 1q43 // 25445 /// NM_012953 // Fos	Fosl1	ENSRNOT00000027891	ENSRNOT00000027891 // ENSEMBL // cdna:known chromosome:RGSC3.4:1:208090612:208099118:1	4.26858e-09	2.56066	2.56066	Glutamate100uM up vs Ctrl
17751869	ENSRNOT00000019501 // Cyr61 // cysteine-rich, angiogenic inducer, 61 // 2q44 // 83476 /	Cyr61	ENSRNOT00000019501	ENSRNOT00000019501 // ENSEMBL // cdna:known chromosome:RGSC3.4:2:243824303:243827262:-1	4.42517e-09	2.51272	2.51272	Glutamate100uM up vs Ctrl
17622307	NM_022523 // Cd151 // CD151 molecule (Raph blood group) // 1q41 // 64315 /// ENSRNOT000	Cd151	NM_022523	NM_022523 // RefSeq // Rattus norvegicus CD151 molecule (Raph blood group) (Cd151), mRN	4.55598e-09	2.6132	2.6132	Glutamate100uM up vs Ctrl
17687175	NM_001034090 // Ephx1 // epoxide hydrolase 1, microsomal // 13q26 // 25315 /// NM_01284	Ephx1	NM_001034090	NM_001034090 // RefSeq // Rattus norvegicus epoxide hydrolase 1, microsomal (Ephx1), tr	4.66605e-09	2.0897	2.0897	Glutamate100uM up vs Ctrl
17827855	NM_053883 // Dusp6 // dual specificity phosphatase 6 // 7q13 // 116663 /// ENSRNOT00000	Dusp6	NM_053883	NM_053883 // RefSeq // Rattus norvegicus dual specificity phosphatase 6 (Dusp6), mRNA.	4.77346e-09	4.34756	4.34756	Glutamate100uM up vs Ctrl
17805349	ENSRNOT00000064774 // Prex2 // phosphatidylinositol-3,4,5-trisphosphate-dependent Rac e	Prex2	ENSRNOT00000064774	ENSRNOT00000064774 // ENSEMBL // cdna:known chromosome:RGSC3.4:5:7404475:7661411:-1 gen	4.95969e-09	2.36986	2.36986	Glutamate100uM up vs Ctrl
17700007	NM_001045843 // Lpar6 // lysophosphatidic acid receptor 6 // 15p11 // 691774 /// ENSRNO	Lpar6	NM_001045843	NM_001045843 // RefSeq // Rattus norvegicus lysophosphatidic acid receptor 6 (Lpar6), m	5.0389e-09	3.1686	3.1686	Glutamate100uM up vs Ctrl
17726258	NM_001004215 // Ppic // peptidylprolyl isomerase C // 18q11 // 291463 /// ENSRNOT000000	Ppic	NM_001004215	NM_001004215 // RefSeq // Rattus norvegicus peptidylprolyl isomerase C (Ppic), mRNA. //	5.2046e-09	2.98659	2.98659	Glutamate100uM up vs Ctrl
17711572	XM_003749291 // LOC365085 // similar to nidogen 2 // 1p11 // 365085	LOC365085	XM_003749291	XM_003749291 // RefSeq // PREDICTED: Rattus norvegicus nidogen-2-like (LOC365085), mRNA	5.32434e-09	2.76319	2.76319	Glutamate100uM up vs Ctrl
17708637	NM_001105730 // Rps28 // ribosomal protein S28 // 7q12 // 691531 /// FQ222594 // Rps28	Rps28	NM_001105730	NM_001105730 // RefSeq // Rattus norvegicus ribosomal protein S28 (Rps28), mRNA. // chr	5.33968e-09	2.39492	2.39492	Glutamate100uM up vs Ctrl
17801826	NM_001107976 // Nt5c1a // 5'-nucleotidase, cytosolic IA // 5q36 // 313574 /// ENSRNOT00	Nt5c1a	NM_001107976	NM_001107976 // RefSeq // Rattus norvegicus 5'-nucleotidase, cytosolic IA (Nt5c1a), mRN	5.38531e-09	2.44908	2.44908	Glutamate100uM up vs Ctrl
17704014	---		---	ENSRNOT00000058887 // ENSEMBL // cdna:known chromosome:RGSC3.4:15:47313859:47440269:-1	5.49444e-09	2.08496	2.08496	Glutamate100uM up vs Ctrl
17876460	NM_031084 // Pls3 // plastin 3 // Xq14 // 81748 /// ENSRNOT00000060168 // Pls3 // plast	Pls3	NM_031084	NM_031084 // RefSeq // Rattus norvegicus plastin 3 (Pls3), mRNA. // chrX // 100 // 92 /	5.50695e-09	3.4011	3.4011	Glutamate100uM up vs Ctrl
17694084	NM_012802 // Pdgfra // platelet derived growth factor receptor, alpha polypeptide // 14	Pdgfra	NM_012802	NM_012802 // RefSeq // Rattus norvegicus platelet derived growth factor receptor, alpha	5.55971e-09	2.82128	2.82128	Glutamate100uM up vs Ctrl
17767437	ENSRNOT00000010851 // Tpx2 // TPX2, microtubule-associated, homolog (Xenopus laevis) //	Tpx2	ENSRNOT00000010851	ENSRNOT00000010851 // ENSEMBL // cdna:known chromosome:RGSC3.4:3:143194067:143236185:1	5.57507e-09	4.11856	4.11856	Glutamate100uM up vs Ctrl
17839861	NM_001108105 // Mlc1 // megalencephalic leukoencephalopathy with subcortical cysts 1 //	Mlc1	NM_001108105	NM_001108105 // RefSeq // Rattus norvegicus megalencephalic leukoencephalopathy with su	5.63742e-09	2.81515	2.81515	Glutamate100uM up vs Ctrl
17808484	NM_031743 // Slc24a2 // solute carrier family 24 (sodium/potassium/calcium exchanger),	Slc24a2	NM_031743	NM_031743 // RefSeq // Rattus norvegicus solute carrier family 24 (sodium/potassium/cal	6.09263e-09	0.432609	-2.31155	Glutamate100uM down vs Ctrl
17775079	---		---	ENSRNOT00000069716 // ENSEMBL // ncrna:snoRNA chromosome:RGSC3.4:3:89468443:89468581:-1	6.63042e-09	0.425446	-2.35047	Glutamate100uM down vs Ctrl
17882681	---		---	---	7.1108e-09	2.58283	2.58283	Glutamate100uM up vs Ctrl
17787068	NM_001134555 // C1r // complement component 1, r subcomponent // 4q42 // 312705 /// ENS	C1r	NM_001134555	NM_001134555 // RefSeq // Rattus norvegicus complement component 1, r subcomponent (C1r	7.96417e-09	2.76553	2.76553	Glutamate100uM up vs Ctrl
17742824	NM_001106473 // Bdh2 // 3-hydroxybutyrate dehydrogenase, type 2 // 2q43 // 295458 /// E	Bdh2	NM_001106473	NM_001106473 // RefSeq // Rattus norvegicus 3-hydroxybutyrate dehydrogenase, type 2 (Bd	8.05229e-09	2.43086	2.43086	Glutamate100uM up vs Ctrl
17620368	ENSRNOT00000025629 // Plk1 // polo-like kinase 1 // 1q36 // 25515 /// NM_017100 // Plk1	Plk1	ENSRNOT00000025629	ENSRNOT00000025629 // ENSEMBL // cdna:known chromosome:RGSC3.4:1:181003122:181012741:1	8.26575e-09	3.38138	3.38138	Glutamate100uM up vs Ctrl
17642871	NM_001164103 // Add3 // adducin 3 (gamma) // 1q55 // 25230 /// NM_031552 // Add3 // add	Add3	NM_001164103	NM_001164103 // RefSeq // Rattus norvegicus adducin 3 (gamma) (Add3), transcript varian	8.27595e-09	2.38199	2.38199	Glutamate100uM up vs Ctrl
17669149	NM_024369 // Fstl1 // follistatin-like 1 // 11q21 // 79210 /// ENSRNOT00000067833 // Fs	Fstl1	NM_024369	NM_024369 // RefSeq // Rattus norvegicus follistatin-like 1 (Fstl1), mRNA. // chr11 //	8.56477e-09	2.28038	2.28038	Glutamate100uM up vs Ctrl
17744890	NM_171991 // Ccnb1 // cyclin B1 // 2q12 // 25203 /// ENSRNOT00000025297 // Ccnb1 // cyc	Ccnb1	NM_171991	NM_171991 // RefSeq // Rattus norvegicus cyclin B1 (Ccnb1), mRNA. // chr2 // 100 // 100	8.80692e-09	5.04001	5.04001	Glutamate100uM up vs Ctrl
17669997	NM_001167840 // Il1rap // interleukin 1 receptor accessory protein // 11q22 // 25466 //	Il1rap	NM_001167840	NM_001167840 // RefSeq // Rattus norvegicus interleukin 1 receptor accessory protein (I	9.34873e-09	2.50921	2.50921	Glutamate100uM up vs Ctrl
17807657	NM_138863 // Ptgr1 // prostaglandin reductase 1 // 5q24 // 192227 /// ENSRNOT0000002033	Ptgr1	NM_138863	NM_138863 // RefSeq // Rattus norvegicus prostaglandin reductase 1 (Ptgr1), mRNA. // ch	9.44484e-09	3.36692	3.36692	Glutamate100uM up vs Ctrl
17748154	NM_001108551 // Tmem144 // transmembrane protein 144 // 2q32 // 361968 /// ENSRNOT00000	Tmem144	NM_001108551	NM_001108551 // RefSeq // Rattus norvegicus transmembrane protein 144 (Tmem144), mRNA.	9.56008e-09	2.37466	2.37466	Glutamate100uM up vs Ctrl
17713337	NM_030826 // Gpx1 // glutathione peroxidase 1 // --- // 24404 /// BC058438 // Gpx1 // g	Gpx1	NM_030826	NM_030826 // RefSeq // Rattus norvegicus glutathione peroxidase 1 (Gpx1), mRNA. // chr1	9.89352e-09	2.6869	2.6869	Glutamate100uM up vs Ctrl
17709873	FQ233524 // LOC100363145 // stabilin 1 // 16p16 // 100363145	LOC100363145	FQ233524	FQ233524 // GenBank // Rattus norvegicus TL0AEA61YH22 mRNA sequence. // chr16 // 100 //	9.92355e-09	2.20004	2.20004	Glutamate100uM up vs Ctrl
17868781	---		---	---	9.93175e-09	5.16288	5.16288	Glutamate100uM up vs Ctrl
17742949	---		---	---	1.00587e-08	2.44377	2.44377	Glutamate100uM up vs Ctrl
17718447	XM_225216 // S1pr3 // sphingosine-1-phosphate receptor 3 // 17p14 // 306792 /// ENSRNOT	S1pr3	XM_225216	XM_225216 // RefSeq // PREDICTED: Rattus norvegicus sphingosine-1-phosphate receptor 3	1.03625e-08	2.3526	2.3526	Glutamate100uM up vs Ctrl
17742303	NM_013057 // F3 // coagulation factor III (thromboplastin, tissue factor) // 2q41 // 25	F3	NM_013057	NM_013057 // RefSeq // Rattus norvegicus coagulation factor III (thromboplastin, tissue	1.04498e-08	2.82915	2.82915	Glutamate100uM up vs Ctrl
17868246	---		---	FQ214467 // GenBank // Rattus norvegicus TL0AAA41YI15 mRNA sequence. // chrUn // 100 //	1.05145e-08	0.434302	-2.30255	Glutamate100uM down vs Ctrl
17739281	ENSRNOT00000013524 // Fam198b // family with sequence similarity 198, member B // 2q33	Fam198b	ENSRNOT00000013524	ENSRNOT00000013524 // ENSEMBL // cdna:known chromosome:RGSC3.4:2:171368285:171432816:1	1.08329e-08	2.44967	2.44967	Glutamate100uM up vs Ctrl
17777980	NM_053383 // Cd93 // CD93 molecule // 3q41 // 84398 /// AF160978 // Cd93 // CD93 molecu	Cd93	NM_053383	NM_053383 // RefSeq // Rattus norvegicus CD93 molecule (Cd93), mRNA. // chr3 // 100 //	1.10037e-08	2.70623	2.70623	Glutamate100uM up vs Ctrl
17822909	NM_017172 // Zfp36l1 // zinc finger protein 36, C3H type-like 1 // 6q24 // 29344 /// EN	Zfp36l1	NM_017172	NM_017172 // RefSeq // Rattus norvegicus zinc finger protein 36, C3H type-like 1 (Zfp36	1.13651e-08	3.09208	3.09208	Glutamate100uM up vs Ctrl
17787871	ENSRNOT00000010579 // Mgst1 // microsomal glutathione S-transferase 1 // 4q44 // 171341	Mgst1	ENSRNOT00000010579	ENSRNOT00000010579 // ENSEMBL // cdna:known chromosome:RGSC3.4:4:175248654:175263879:1	1.18371e-08	2.26243	2.26243	Glutamate100uM up vs Ctrl
17669373	NM_001103351 // Parp9 // poly (ADP-ribose) polymerase family, member 9 // 11q22 // 3039	Parp9	NM_001103351	NM_001103351 // RefSeq // Rattus norvegicus poly (ADP-ribose) polymerase family, member	1.1844e-08	2.59297	2.59297	Glutamate100uM up vs Ctrl
17647364	---		---	---	1.27551e-08	10.8052	10.8052	Glutamate100uM up vs Ctrl
17665865	ENSRNOT00000038400 // Pla1a // phospholipase A1 member A // 11q21.3-q22 // 85311 /// NM	Pla1a	ENSRNOT00000038400	ENSRNOT00000038400 // ENSEMBL // cdna:known chromosome:RGSC3.4:11:64099837:64137355:1 g	1.32468e-08	2.35667	2.35667	Glutamate100uM up vs Ctrl
17821293	NM_138881 // Rsad2 // radical S-adenosyl methionine domain containing 2 // 6q16 // 6519	Rsad2	NM_138881	NM_138881 // RefSeq // Rattus norvegicus radical S-adenosyl methionine domain containin	1.33058e-08	3.58439	3.58439	Glutamate100uM up vs Ctrl
17633019	NM_030847 // Emp3 // epithelial membrane protein 3 // 1q22 // 81505 /// ENSRNOT00000028	Emp3	NM_030847	NM_030847 // RefSeq // Rattus norvegicus epithelial membrane protein 3 (Emp3), mRNA. //	1.40126e-08	2.66716	2.66716	Glutamate100uM up vs Ctrl
17641105	NM_012904 // Anxa1 // annexin A1 // 1q51 // 25380 /// ENSRNOT00000023664 // Anxa1 // an	Anxa1	NM_012904	NM_012904 // RefSeq // Rattus norvegicus annexin A1 (Anxa1), mRNA. // chr1 // 100 // 10	1.4083e-08	4.9183	4.9183	Glutamate100uM up vs Ctrl
17800148	NM_001191867 // Raver2 // ribonucleoprotein, PTB-binding 2 // 5q33 // 362551 /// ENSRNO	Raver2	NM_001191867	NM_001191867 // RefSeq // Rattus norvegicus ribonucleoprotein, PTB-binding 2 (Raver2),	1.49623e-08	2.08131	2.08131	Glutamate100uM up vs Ctrl
17830479	ENSRNOT00000013538 // Lgals1 // lectin, galactoside-binding, soluble, 1 // 7q34 // 5664	Lgals1	ENSRNOT00000013538	ENSRNOT00000013538 // ENSEMBL // cdna:known chromosome:RGSC3.4:7:116893636:116896762:1	1.51851e-08	2.72386	2.72386	Glutamate100uM up vs Ctrl
17626119	NM_001008349 // Nfkb2 // nuclear factor of kappa light polypeptide gene enhancer in B-c	Nfkb2	NM_001008349	NM_001008349 // RefSeq // Rattus norvegicus nuclear factor of kappa light polypeptide g	1.61973e-08	3.43438	3.43438	Glutamate100uM up vs Ctrl
17627604	NM_001170575 // Arhgap18 // Rho GTPase activating protein 18 // 1p12 // 293947 /// ENSR	Arhgap18	NM_001170575	NM_001170575 // RefSeq // Rattus norvegicus Rho GTPase activating protein 18 (Arhgap18)	1.6474e-08	2.55958	2.55958	Glutamate100uM up vs Ctrl
17664225	XM_573239 // Vgll3 // vestigial like 3 (Drosophila) // 11p12 // 498038 /// ENSRNOT00000	Vgll3	XM_573239	XM_573239 // RefSeq // PREDICTED: Rattus norvegicus vestigial like 3 (Drosophila) (Vgll	1.71733e-08	2.95739	2.95739	Glutamate100uM up vs Ctrl
17685325	NM_001013984 // Npl // N-acetylneuraminate pyruvate lyase // 13q21 // 304860 /// ENSRNO	Npl	NM_001013984	NM_001013984 // RefSeq // Rattus norvegicus N-acetylneuraminate pyruvate lyase (Npl), m	1.75518e-08	2.60727	2.60727	Glutamate100uM up vs Ctrl
17649522	---		---	ENSRNOT00000063809 // ENSEMBL // cdna:known chromosome:RGSC3.4:10:71168652:71171266:1 g	1.8904e-08	2.40304	2.40304	Glutamate100uM up vs Ctrl
17746602	BC168962 // Ect2 // epithelial cell transforming sequence 2 oncogene // 2q24 // 361921	Ect2	BC168962	BC168962 // GenBank // Rattus norvegicus epithelial cell transforming sequence 2 oncoge	1.89916e-08	4.33888	4.33888	Glutamate100uM up vs Ctrl
17852060	ENSRNOT00000024030 // Tagln // transgelin // 8q24 // 25123 /// NM_031549 // Tagln // tr	Tagln	ENSRNOT00000024030	ENSRNOT00000024030 // ENSEMBL // cdna:known chromosome:RGSC3.4:8:48902209:48907693:-1 g	1.90181e-08	4.00059	4.00059	Glutamate100uM up vs Ctrl
17719104	NM_001004214 // Nqo2 // NAD(P)H dehydrogenase, quinone 2 // 17p12 // 291084 /// ENSRNOT	Nqo2	NM_001004214	NM_001004214 // RefSeq // Rattus norvegicus NAD(P)H dehydrogenase, quinone 2 (Nqo2), mR	1.9422e-08	2.36823	2.36823	Glutamate100uM up vs Ctrl
17736736	NM_001107657 // Myo10 // myosin X // 2q22 // 310178 /// ENSRNOT00000067628 // Myo10 //	Myo10	NM_001107657	NM_001107657 // RefSeq // Rattus norvegicus myosin X (Myo10), mRNA. // chr2 // 100 // 1	1.97061e-08	2.05656	2.05656	Glutamate100uM up vs Ctrl
17876898	ENSRNOT00000004873 // Mid1 // midline 1 // Xq21 // 54252 /// NM_022927 // Mid1 // midli	Mid1	ENSRNOT00000004873	ENSRNOT00000004873 // ENSEMBL // cdna:known chromosome:RGSC3.4:X:44751950:44879999:-1 g	2.02715e-08	2.57192	2.57192	Glutamate100uM up vs Ctrl
17798382	ENSRNOT00000019916 // Glipr2 // GLI pathogenesis-related 2 // 5q22 // 679819	Glipr2	ENSRNOT00000019916	ENSRNOT00000019916 // ENSEMBL // cdna:known chromosome:RGSC3.4:5:60431167:60439954:1 ge	2.0619e-08	2.0623	2.0623	Glutamate100uM up vs Ctrl
17849198	NM_001112737 // Limd1 // LIM domains containing 1 // 8q32 // 316101 /// ENSRNOT00000006	Limd1	NM_001112737	NM_001112737 // RefSeq // Rattus norvegicus LIM domains containing 1 (Limd1), mRNA. //	2.1302e-08	2.02395	2.02395	Glutamate100uM up vs Ctrl
17775140	NM_001109203 // Prrg4 // proline rich Gla (G-carboxyglutamic acid) 4 (transmembrane) //	Prrg4	NM_001109203	NM_001109203 // RefSeq // Rattus norvegicus proline rich Gla (G-carboxyglutamic acid) 4	2.20446e-08	2.1632	2.1632	Glutamate100uM up vs Ctrl
17743777	---		---	---	2.22207e-08	2.7703	2.7703	Glutamate100uM up vs Ctrl
17655588	ENSRNOT00000005070 // Pttg1 // pituitary tumor-transforming 1 // 10q21 // 64193 /// NM_	Pttg1	ENSRNOT00000005070	ENSRNOT00000005070 // ENSEMBL // cdna:known chromosome:RGSC3.4:10:28527432:28533074:-1	2.22518e-08	2.9911	2.9911	Glutamate100uM up vs Ctrl
17646019	---		---	ENSRNOT00000003279 // ENSEMBL // cdna:known chromosome:RGSC3.4:10:42613424:42672503:1 g	2.22597e-08	2.45337	2.45337	Glutamate100uM up vs Ctrl
17794983	---		---	ENSRNOT00000068887 // ENSEMBL // ncrna:snoRNA chromosome:RGSC3.4:4:161306413:161306740:	2.24865e-08	5.92396	5.92396	Glutamate100uM up vs Ctrl
17771675	NM_145674 // Ggta1p // glycoprotein, alpha-galactosyltransferase 1,3 // 3p11 // 246766	Ggta1p	NM_145674	NM_145674 // RefSeq // Rattus norvegicus glycoprotein, alpha-galactosyltransferase 1,3	2.27848e-08	2.26937	2.26937	Glutamate100uM up vs Ctrl
17809656	NM_001085369 // Kif2c // kinesin family member 2C // 5q36 // 171529 /// ENSRNOT00000025	Kif2c	NM_001085369	NM_001085369 // RefSeq // Rattus norvegicus kinesin family member 2C (Kif2c), transcrip	2.30262e-08	2.37896	2.37896	Glutamate100uM up vs Ctrl
17865147	NM_012819 // Acadl // acyl-CoA dehydrogenase, long chain // 9q32 // 25287 /// ENSRNOT00	Acadl	NM_012819	NM_012819 // RefSeq // Rattus norvegicus acyl-CoA dehydrogenase, long chain (Acadl), nu	2.41604e-08	2.26129	2.26129	Glutamate100uM up vs Ctrl
17724607	ENSRNOT00000020446 // Cyb5a // cytochrome b5 type A (microsomal) // 18q12.3 // 64001 //	Cyb5a	ENSRNOT00000020446	ENSRNOT00000020446 // ENSEMBL // cdna:known chromosome:RGSC3.4:18:81415962:81452606:1 g	2.50409e-08	2.50893	2.50893	Glutamate100uM up vs Ctrl
17627662	NM_001009470 // Ccnb2 // cyclin B2 // 8q24 // 363088 /// ENSRNOT00000017117 // Ccnb2 //	Ccnb2	NM_001009470	NM_001009470 // RefSeq // Rattus norvegicus cyclin B2 (Ccnb2), mRNA. // chr1 // 72 // 1	2.50805e-08	4.34236	4.34236	Glutamate100uM up vs Ctrl
17768463	NM_001107796 // Fam83d // family with sequence similarity 83, member D // 3q42 // 31159	Fam83d	NM_001107796	NM_001107796 // RefSeq // Rattus norvegicus family with sequence similarity 83, member	2.51055e-08	3.14753	3.14753	Glutamate100uM up vs Ctrl
17665187	NM_001107100 // Col8a1 // collagen, type VIII, alpha 1 // 11q12 // 304021 /// ENSRNOT00	Col8a1	NM_001107100	NM_001107100 // RefSeq // Rattus norvegicus collagen, type VIII, alpha 1 (Col8a1), mRNA	2.53982e-08	2.06716	2.06716	Glutamate100uM up vs Ctrl
17703506	---		---	---	2.58907e-08	0.473558	-2.11167	Glutamate100uM down vs Ctrl
17809960	NM_171993 // Cdc20 // cell division cycle 20 homolog (S. cerevisiae) // 5q36 // 64515 /	Cdc20	NM_171993	NM_171993 // RefSeq // Rattus norvegicus cell division cycle 20 homolog (S. cerevisiae)	2.60449e-08	4.02125	4.02125	Glutamate100uM up vs Ctrl
17808520	NM_001108669 // Ptplad2 // protein tyrosine phosphatase-like A domain containing 2 // 5	Ptplad2	NM_001108669	NM_001108669 // RefSeq // Rattus norvegicus protein tyrosine phosphatase-like A domain	2.75262e-08	4.47537	4.47537	Glutamate100uM up vs Ctrl
17829071	NM_001130536 // Fzd6 // frizzled family receptor 6 // 7q22 // 282581 /// ENSRNOT0000000	Fzd6	NM_001130536	NM_001130536 // RefSeq // Rattus norvegicus frizzled family receptor 6 (Fzd6), mRNA. //	2.75555e-08	2.51088	2.51088	Glutamate100uM up vs Ctrl
17823218	NM_173118 // Npc2 // Niemann-Pick disease, type C2 // 6q31 // 286898 /// ENSRNOT0000001	Npc2	NM_173118	NM_173118 // RefSeq // Rattus norvegicus Niemann-Pick disease, type C2 (Npc2), mRNA. //	2.83028e-08	2.28443	2.28443	Glutamate100uM up vs Ctrl
17813485	NM_031609 // Nbl1 // neuroblastoma, suppression of tumorigenicity 1 // 5q36.13 // 50594	Nbl1	NM_031609	NM_031609 // RefSeq // Rattus norvegicus neuroblastoma, suppression of tumorigenicity 1	2.83341e-08	2.11675	2.11675	Glutamate100uM up vs Ctrl
17692732	NM_001037179 // Lrrc8c // leucine rich repeat containing 8 family, member C // 14p22 //	Lrrc8c	NM_001037179	NM_001037179 // RefSeq // Rattus norvegicus leucine rich repeat containing 8 family, me	2.88207e-08	2.36367	2.36367	Glutamate100uM up vs Ctrl
17879324	NM_012774 // Gpc3 // glypican 3 // Xq36 // 25236 /// ENSRNOT00000040122 // Gpc3 // glyp	Gpc3	NM_012774	NM_012774 // RefSeq // Rattus norvegicus glypican 3 (Gpc3), mRNA. // chrX // 92 // 100	2.97217e-08	2.40611	2.40611	Glutamate100uM up vs Ctrl
17800119	NM_001191758 // Cachd1 // cache domain containing 1 // 5q33 // 298267 /// ENSRNOT000000	Cachd1	NM_001191758	NM_001191758 // RefSeq // Rattus norvegicus cache domain containing 1 (Cachd1), mRNA. /	3.04681e-08	2.31303	2.31303	Glutamate100uM up vs Ctrl
17784141	NM_053661 // Gng12 // guanine nucleotide binding protein (G protein), gamma 12 // 4q31	Gng12	NM_053661	NM_053661 // RefSeq // Rattus norvegicus guanine nucleotide binding protein (G protein)	3.04907e-08	2.02923	2.02923	Glutamate100uM up vs Ctrl
17858931	NM_001013171 // Gulp1 // GULP, engulfment adaptor PTB domain containing 1 // 9q22 // 31	Gulp1	NM_001013171	NM_001013171 // RefSeq // Rattus norvegicus GULP, engulfment adaptor PTB domain contain	3.04941e-08	3.34431	3.34431	Glutamate100uM up vs Ctrl
17845272	NM_001173426 // Rbpms2 // RNA binding protein with multiple splicing 2 // 8q24 // 50321	Rbpms2	NM_001173426	NM_001173426 // RefSeq // Rattus norvegicus RNA binding protein with multiple splicing	3.24849e-08	2.22853	2.22853	Glutamate100uM up vs Ctrl
17651048	NM_001014120 // Fkbp10 // FK506 binding protein 10 // 10q32.1 // 360627 /// ENSRNOT0000	Fkbp10	NM_001014120	NM_001014120 // RefSeq // Rattus norvegicus FK506 binding protein 10 (Fkbp10), mRNA. //	3.29329e-08	2.10248	2.10248	Glutamate100uM up vs Ctrl
17622096	ENSRNOT00000020004 // Athl1 // ATH1, acid trehalase-like 1 (yeast) // 1q41 // 309103 //	Athl1	ENSRNOT00000020004	ENSRNOT00000020004 // ENSEMBL // cdna:known chromosome:RGSC3.4:1:201121951:201126761:1	3.46353e-08	2.01575	2.01575	Glutamate100uM up vs Ctrl
17724949	NM_001170470 // Chst9 // carbohydrate (N-acetylgalactosamine 4-0) sulfotransferase 9 //	Chst9	NM_001170470	NM_001170470 // RefSeq // Rattus norvegicus carbohydrate (N-acetylgalactosamine 4-0) su	3.47181e-08	2.62249	2.62249	Glutamate100uM up vs Ctrl
17682226	NM_001011908 // Spta1 // spectrin, alpha, erythrocytic 1 (elliptocytosis 2) // 13q24 //	Spta1	NM_001011908	NM_001011908 // RefSeq // Rattus norvegicus spectrin, alpha, erythrocytic 1 (elliptocyt	3.48492e-08	2.08342	2.08342	Glutamate100uM up vs Ctrl
17688711	ENSRNOT00000003075 // Cxcl10 // chemokine (C-X-C motif) ligand 10 // 14p22 // 245920 //	Cxcl10	ENSRNOT00000003075	ENSRNOT00000003075 // ENSEMBL // cdna:known chromosome:RGSC3.4:14:17265974:17268150:1 g	3.50938e-08	2.60904	2.60904	Glutamate100uM up vs Ctrl
17841647	NM_001108118 // Itga5 // integrin, alpha 5 (fibronectin receptor, alpha polypeptide) //	Itga5	NM_001108118	NM_001108118 // RefSeq // Rattus norvegicus integrin, alpha 5 (fibronectin receptor, al	3.56821e-08	2.48639	2.48639	Glutamate100uM up vs Ctrl
17712060	NM_001107315 // Pragmin // pragma of Rnd2 // 16q12.2 // 306506 /// ENSRNOT00000015166 /	Pragmin	NM_001107315	NM_001107315 // RefSeq // Rattus norvegicus pragma of Rnd2 (Pragmin), mRNA. // chr16 //	3.65217e-08	2.10139	2.10139	Glutamate100uM up vs Ctrl
17734138	NM_001077200 // Fam38a // family with sequence similarity 38, member A // 19q12 // 3614	Fam38a	NM_001077200	NM_001077200 // RefSeq // Rattus norvegicus family with sequence similarity 38, member	3.65997e-08	2.62241	2.62241	Glutamate100uM up vs Ctrl
17774721	NM_031797 // Cd82 // Cd82 molecule // 3q24 // 83628 /// ENSRNOT00000000052 // Cd82 // C	Cd82	NM_031797	NM_031797 // RefSeq // Rattus norvegicus Cd82 molecule (Cd82), mRNA. // chr3 // 100 //	3.73148e-08	3.37064	3.37064	Glutamate100uM up vs Ctrl
17795044	NM_053018 // Cd9 // CD9 molecule // 4q42 // 24936 /// ENSRNOT00000026633 // Cd9 // CD9	Cd9	NM_053018	NM_053018 // RefSeq // Rattus norvegicus CD9 molecule (Cd9), mRNA. // chr4 // 100 // 10	3.81657e-08	2.26454	2.26454	Glutamate100uM up vs Ctrl
17605453	---		---	---	3.84751e-08	0.43227	-2.31337	Glutamate100uM down vs Ctrl
17689469	ENSRNOT00000036206 // RGD1311309 // similar to 2510002A14Rik protein // 14p11 // 364144	RGD1311309	ENSRNOT00000036206	ENSRNOT00000036206 // ENSEMBL // cdna:known chromosome:RGSC3.4:14:37453020:37519720:1 g	3.86748e-08	2.16735	2.16735	Glutamate100uM up vs Ctrl
17810696	NR_038113 // Rpl37a-ps1 // ribosomal protein L37a, pseudogene 1 // 5q36 // 363248 /// N	Rpl37a-ps1	NR_038113	NR_038113 // RefSeq // Rattus norvegicus ribosomal protein L37a, pseudogene 1 (Rpl37a-p	4.01243e-08	2.15266	2.15266	Glutamate100uM up vs Ctrl
17617801	NM_001107529 // Prc1 // protein regulator of cytokinesis 1 // 1q31 // 308761 /// ENSRNO	Prc1	NM_001107529	NM_001107529 // RefSeq // Rattus norvegicus protein regulator of cytokinesis 1 (Prc1),	4.03037e-08	4.01048	4.01048	Glutamate100uM up vs Ctrl
17878378	ENSRNOT00000068479 // Magt1 // magnesium transporter 1 // Xq31 // 116967 /// NM_053946	Magt1	ENSRNOT00000068479	ENSRNOT00000068479 // ENSEMBL // cdna:known chromosome:RGSC3.4:X:94095523:94133720:-1 g	4.19106e-08	2.23037	2.23037	Glutamate100uM up vs Ctrl
17869377	XM_002727157 // LOC503326 // similar to nidogen 2 // --- // 503326	LOC503326	XM_002727157	XM_002727157 // RefSeq // PREDICTED: Rattus norvegicus nidogen-2-like (LOC503326), mRNA	4.25988e-08	5.65812	5.65812	Glutamate100uM up vs Ctrl
17728071	NM_012580 // Hmox1 // heme oxygenase (decycling) 1 // 19p11 // 24451 /// ENSRNOT0000001	Hmox1	NM_012580	NM_012580 // RefSeq // Rattus norvegicus heme oxygenase (decycling) 1 (Hmox1), mRNA. //	4.27253e-08	2.65058	2.65058	Glutamate100uM up vs Ctrl
17777243	NM_001106511 // Cpxm1 // carboxypeptidase X (M14 family), member 1 // 3q36 // 296156 //	Cpxm1	NM_001106511	NM_001106511 // RefSeq // Rattus norvegicus carboxypeptidase X (M14 family), member 1 (	4.31634e-08	2.2176	2.2176	Glutamate100uM up vs Ctrl
17705274	---		---	ENSRNOT00000013475 // ENSEMBL // cdna:known chromosome:RGSC3.4:15:103885731:103886168:-	4.3755e-08	2.94134	2.94134	Glutamate100uM up vs Ctrl
17797389	NM_031984 // Calb1 // calbindin 1 // 5q13 // 83839 /// ENSRNOT00000010845 // Calb1 // c	Calb1	NM_031984	NM_031984 // RefSeq // Rattus norvegicus calbindin 1 (Calb1), mRNA. // chr5 // 100 // 1	4.45982e-08	4.59003	4.59003	Glutamate100uM up vs Ctrl
17653525	ENSRNOT00000000029 // Nde1 // nudE nuclear distribution gene E homolog 1 (A. nidulans)	Nde1	ENSRNOT00000000029	ENSRNOT00000000029 // ENSEMBL // cdna:known chromosome:RGSC3.4:10:778995:814272:-1 gene	4.50875e-08	2.40541	2.40541	Glutamate100uM up vs Ctrl
17722313	NM_001108426 // Kif20a // kinesin family member 20A // 18p12 // 361308 /// ENSRNOT00000	Kif20a	NM_001108426	NM_001108426 // RefSeq // Rattus norvegicus kinesin family member 20A (Kif20a), mRNA. /	4.5175e-08	3.59644	3.59644	Glutamate100uM up vs Ctrl
17869465	---		---	---	4.6342e-08	0.177628	-5.62974	Glutamate100uM down vs Ctrl
17764890	U83666 // Bub1b // budding uninhibited by benzimidazoles 1 homolog, beta (S. cerevisiae	Bub1b	U83666	U83666 // GenBank // Rattus norvegicus cell cycle checkpoint protein kinase Bub1 (rbub1	4.66318e-08	2.78771	2.78771	Glutamate100uM up vs Ctrl
17883095	---		---	---	4.73753e-08	0.468848	-2.13289	Glutamate100uM down vs Ctrl
17881987	---		---	---	4.75907e-08	2.40136	2.40136	Glutamate100uM up vs Ctrl
17715802	NM_022686 // Hist1h4b // histone cluster 1, H4b // 17q11 // 64627 /// BC100619 // Hist1	Hist1h4b	NM_022686	NM_022686 // RefSeq // Rattus norvegicus histone cluster 1, H4b (Hist1h4b), mRNA. // ch	4.79137e-08	3.82844	3.82844	Glutamate100uM up vs Ctrl
17782314	NM_173136 // Akr1b8 // aldo-keto reductase family 1, member B8 // 4q22 // 286921 /// EN	Akr1b8	NM_173136	NM_173136 // RefSeq // Rattus norvegicus aldo-keto reductase family 1, member B8 (Akr1b	4.84313e-08	5.61675	5.61675	Glutamate100uM up vs Ctrl
17867524	---		---	---	4.9018e-08	0.436596	-2.29045	Glutamate100uM down vs Ctrl
17875665	NM_053819 // Timp1 // TIMP metallopeptidase inhibitor 1 // Xq12 // 116510 /// ENSRNOT00	Timp1	NM_053819	NM_053819 // RefSeq // Rattus norvegicus TIMP metallopeptidase inhibitor 1 (Timp1), mRN	4.94864e-08	3.14048	3.14048	Glutamate100uM up vs Ctrl
17856094	---		---	ENSRNOT00000063423 // ENSEMBL // ncrna:rRNA chromosome:RGSC3.4:8:116010974:116011089:-1	5.1546e-08	0.437455	-2.28595	Glutamate100uM down vs Ctrl
17666587	ENSRNOT00000067223 // Masp1 // mannan-binding lectin serine peptidase 1 // 11q23 // 640	Masp1	ENSRNOT00000067223	ENSRNOT00000067223 // ENSEMBL // cdna:known chromosome:RGSC3.4:11:79532504:79602755:1 g	5.25031e-08	2.22113	2.22113	Glutamate100uM up vs Ctrl
17721226	NM_001106126 // Enkur // enkurin, TRPC channel interacting protein // 17q12.3 // 291354	Enkur	NM_001106126	NM_001106126 // RefSeq // Rattus norvegicus enkurin, TRPC channel interacting protein (	5.40652e-08	3.03754	3.03754	Glutamate100uM up vs Ctrl
17818092	ENSRNOT00000012296 // Ifi27 // interferon, alpha-inducible protein 27 // 6q32 // 170512	Ifi27	ENSRNOT00000012296	ENSRNOT00000012296 // ENSEMBL // cdna:known chromosome:RGSC3.4:6:127725194:127731663:1	5.42861e-08	2.1042	2.1042	Glutamate100uM up vs Ctrl
17756250	NM_212505 // Ier3 // immediate early response 3 // 20p12 // 294235 /// ENSRNOT000000010	Ier3	NM_212505	NM_212505 // RefSeq // Rattus norvegicus immediate early response 3 (Ier3), mRNA. // ch	5.44105e-08	2.97113	2.97113	Glutamate100uM up vs Ctrl
17762893	NM_053725 // Itga6 // integrin, alpha 6 // 3q22 // 114517 /// ENSRNOT00000002075 // Itg	Itga6	NM_053725	NM_053725 // RefSeq // Rattus norvegicus integrin, alpha 6 (Itga6), mRNA. // chr3 // 10	5.45835e-08	2.3673	2.3673	Glutamate100uM up vs Ctrl
17854847	ENSRNOT00000066731 // Clstn2 // calsyntenin 2 // 8q31 // 171394	Clstn2	ENSRNOT00000066731	ENSRNOT00000066731 // ENSEMBL // cdna:known chromosome:RGSC3.4:8:102614117:102729535:-1	5.58246e-08	2.48457	2.48457	Glutamate100uM up vs Ctrl
17787756	NM_012843 // Emp1 // epithelial membrane protein 1 // 4q43 // 25314 /// ENSRNOT00000011	Emp1	NM_012843	NM_012843 // RefSeq // Rattus norvegicus epithelial membrane protein 1 (Emp1), mRNA. //	5.62263e-08	3.13241	3.13241	Glutamate100uM up vs Ctrl
17618818	ENSRNOT00000026448 // Arap1 // ArfGAP with RhoGAP domain, ankyrin repeat and PH domain	Arap1	ENSRNOT00000026448	ENSRNOT00000026448 // ENSEMBL // cdna:known chromosome:RGSC3.4:1:158846702:158912163:1	5.65699e-08	2.15878	2.15878	Glutamate100uM up vs Ctrl
17714320	NM_001013137 // Cxcl14 // chemokine (C-X-C motif) ligand 14 // 17p14 // 306748 /// BC10	Cxcl14	NM_001013137	NM_001013137 // RefSeq // Rattus norvegicus chemokine (C-X-C motif) ligand 14 (Cxcl14),	5.71538e-08	2.28466	2.28466	Glutamate100uM up vs Ctrl
17737825	XR_145831 // LOC100912162 // uncharacterized LOC100912162 // --- // 100912162	LOC100912162	XR_145831	ENSRNOT00000063742 // ENSEMBL // ncrna:miRNA chromosome:RGSC3.4:2:120957318:120957396:1	5.72374e-08	2.06237	2.06237	Glutamate100uM up vs Ctrl
17766037	ENSRNOT00000023419 // Mertk // c-mer proto-oncogene tyrosine kinase // 3q36 // 65037 //	Mertk	ENSRNOT00000023419	ENSRNOT00000023419 // ENSEMBL // cdna:known chromosome:RGSC3.4:3:116308387:116416414:1	5.7292e-08	2.24701	2.24701	Glutamate100uM up vs Ctrl
17789479	---		---	ENSRNOT00000061065 // ENSEMBL // cdna:known chromosome:RGSC3.4:4:28016232:28016960:-1 g	5.91163e-08	2.05113	2.05113	Glutamate100uM up vs Ctrl
17856990	NM_001007603 // Rps20 // ribosomal protein S20 // 5q12 // 122772 /// BC058496 // Rps20	Rps20	NM_001007603	NM_001007603 // RefSeq // Rattus norvegicus ribosomal protein S20 (Rps20), mRNA. // chr	6.05509e-08	2.07397	2.07397	Glutamate100uM up vs Ctrl
17827861	NM_021843 // Kitlg // KIT ligand // 7q13 // 60427 /// ENSRNOT00000058921 // Kitlg // KI	Kitlg	NM_021843	NM_021843 // RefSeq // Rattus norvegicus KIT ligand (Kitlg), transcript variant 1, mRNA	6.08864e-08	4.53633	4.53633	Glutamate100uM up vs Ctrl
17773353	ENSRNOT00000002114 // Nfe2l2 // nuclear factor, erythroid derived 2, like 2 // 3q23 //	Nfe2l2	ENSRNOT00000002114	ENSRNOT00000002114 // ENSEMBL // cdna:known chromosome:RGSC3.4:3:58366693:58394118:-1 g	6.16931e-08	2.08567	2.08567	Glutamate100uM up vs Ctrl
17784133	NM_001106594 // Mad2l1 // MAD2 mitotic arrest deficient-like 1 (yeast) // 4q31 // 29717	Mad2l1	NM_001106594	NM_001106594 // RefSeq // Rattus norvegicus MAD2 mitotic arrest deficient-like 1 (yeast	6.28429e-08	2.32951	2.32951	Glutamate100uM up vs Ctrl
17662569	NM_053483 // Kpna2 // karyopherin alpha 2 // 10q32.1 // 85245 /// BC089787 // Kpna2 //	Kpna2	NM_053483	NM_053483 // RefSeq // Rattus norvegicus karyopherin alpha 2 (Kpna2), mRNA. // chr10 //	6.58465e-08	2.3289	2.3289	Glutamate100uM up vs Ctrl
17794096	NM_001024275 // Rassf4 // Ras association (RalGDS/AF-6) domain family member 4 // 4q42	Rassf4	NM_001024275	NM_001024275 // RefSeq // Rattus norvegicus Ras association (RalGDS/AF-6) domain family	6.59896e-08	2.94713	2.94713	Glutamate100uM up vs Ctrl
17631103	NM_133290 // Zfp36 // zinc finger protein 36 // 1q21 // 79426 /// ENSRNOT00000026661 //	Zfp36	NM_133290	NM_133290 // RefSeq // Rattus norvegicus zinc finger protein 36 (Zfp36), mRNA. // chr1	6.67708e-08	2.35636	2.35636	Glutamate100uM up vs Ctrl
17731947	---		---	---	6.70778e-08	0.443909	-2.25271	Glutamate100uM down vs Ctrl
17870102	NM_053459 // Rab27b // RAB27B, member RAS oncogene family // 18q12.1 // 84590 /// ENSRN	Rab27b	NM_053459	NM_053459 // RefSeq // Rattus norvegicus RAB27B, member RAS oncogene family (Rab27b), m	6.83133e-08	2.54646	2.54646	Glutamate100uM up vs Ctrl
17756200	ENSRNOT00000001084 // Ppp1r18 // protein phosphatase 1, regulatory subunit 18 // 20p12	Ppp1r18	ENSRNOT00000001084	ENSRNOT00000001084 // ENSEMBL // cdna:known chromosome:RGSC3.4:20:3025507:3034831:-1 ge	6.85123e-08	2.33499	2.33499	Glutamate100uM up vs Ctrl
17790733	NM_173045 // Zc3hav1 // zinc finger CCCH type, antiviral 1 // 4q22 // 252832 /// ENSRNO	Zc3hav1	NM_173045	NM_173045 // RefSeq // Rattus norvegicus zinc finger CCCH type, antiviral 1 (Zc3hav1),	6.97202e-08	2.12671	2.12671	Glutamate100uM up vs Ctrl
17871605	ENSRNOT00000059744 // LOC683430 // similar to potassium channel tetramerisation domain	LOC683430	ENSRNOT00000059744	ENSRNOT00000059744 // ENSEMBL // cdna:known chromosome:RGSC3.4:X:37757980:37758336:1 ge	7.08874e-08	3.08071	3.08071	Glutamate100uM up vs Ctrl
17856353	ENSRNOT00000045493 // Plcd1 // phospholipase C, delta 1 // 8q32 // 24655 /// NM_017035	Plcd1	ENSRNOT00000045493	ENSRNOT00000045493 // ENSEMBL // cdna:known chromosome:RGSC3.4:8:124023111:124052193:-1	7.14494e-08	2.09306	2.09306	Glutamate100uM up vs Ctrl
17805306	ENSRNOT00000012610 // Sulf1 // sulfatase 1 // 5q11 // 171396 /// NM_134378 // Sulf1 //	Sulf1	ENSRNOT00000012610	ENSRNOT00000012610 // ENSEMBL // cdna:known chromosome:RGSC3.4:5:5582896:5748106:-1 gen	7.19963e-08	2.13007	2.13007	Glutamate100uM up vs Ctrl
17859335	ENSRNOT00000068633 // Aox1 // aldehyde oxidase 1 // 9q31 // 54349 /// NM_019363 // Aox1	Aox1	ENSRNOT00000068633	ENSRNOT00000068633 // ENSEMBL // cdna:known chromosome:RGSC3.4:9:56693698:56773894:1 ge	7.22436e-08	2.56481	2.56481	Glutamate100uM up vs Ctrl
17698634	NM_031056 // Mmp14 // matrix metallopeptidase 14 (membrane-inserted) // 15p13 // 81707	Mmp14	NM_031056	NM_031056 // RefSeq // Rattus norvegicus matrix metallopeptidase 14 (membrane-inserted)	7.37004e-08	2.32013	2.32013	Glutamate100uM up vs Ctrl
17882931	---		---	---	7.3705e-08	3.27837	3.27837	Glutamate100uM up vs Ctrl
17878333	NR_031772 // Mir325 // microRNA mir-325 // --- // 100313970	Mir325	NR_031772	NR_031772 // RefSeq // Rattus norvegicus microRNA mir-325 (Mir325), microRNA. // chrX /	7.6624e-08	0.49347	-2.02646	Glutamate100uM down vs Ctrl
17640108	NM_001109160 // Flrt1 // fibronectin leucine rich transmembrane protein 1 // 1q43 // 49	Flrt1	NM_001109160	NM_001109160 // RefSeq // Rattus norvegicus fibronectin leucine rich transmembrane prot	7.82058e-08	0.430796	-2.32129	Glutamate100uM down vs Ctrl
17665817	NM_001105879 // Arhgap31 // Rho GTPase activating protein 31 // 11q21 // 288093 /// ENS	Arhgap31	NM_001105879	NM_001105879 // RefSeq // Rattus norvegicus Rho GTPase activating protein 31 (Arhgap31)	7.95293e-08	2.36122	2.36122	Glutamate100uM up vs Ctrl
17881587	---		---	---	8.00037e-08	2.15103	2.15103	Glutamate100uM up vs Ctrl
17622676	ENSRNOT00000019652 // Cpt1a // carnitine palmitoyltransferase 1a, liver // 1q43 // 2575	Cpt1a	ENSRNOT00000019652	ENSRNOT00000019652 // ENSEMBL // cdna:known chromosome:RGSC3.4:1:205852746:205912969:1	8.13609e-08	2.21635	2.21635	Glutamate100uM up vs Ctrl
17781647	NM_001105668 // Mdfic // MyoD family inhibitor domain containing // 4q21 // 362325 ///	Mdfic	NM_001105668	NM_001105668 // RefSeq // Rattus norvegicus MyoD family inhibitor domain containing (Md	8.17202e-08	2.38095	2.38095	Glutamate100uM up vs Ctrl
17754704	ENSRNOT00000000783 // Cdk1 // cyclin-dependent kinase 1 // 20p11 // 54237 /// NM_019296	Cdk1	ENSRNOT00000000783	ENSRNOT00000000783 // ENSEMBL // cdna:known chromosome:RGSC3.4:20:20018044:20044030:1 g	8.20427e-08	4.10869	4.10869	Glutamate100uM up vs Ctrl
17600237	---		---	---	8.27741e-08	0.27233	-3.67202	Glutamate100uM down vs Ctrl
17707999	NM_001135600 // Cyp4v3 // cytochrome P450, family 4, subfamily v, polypeptide 3 // 16q1	Cyp4v3	NM_001135600	NM_001135600 // RefSeq // Rattus norvegicus cytochrome P450, family 4, subfamily v, pol	8.55572e-08	2.46278	2.46278	Glutamate100uM up vs Ctrl
17876915	ENSRNOT00000040311 // LOC100363276 // Rho GTPase activating protein 6 // --- // 1003632	LOC100363276	ENSRNOT00000040311	ENSRNOT00000040311 // ENSEMBL // cdna:known chromosome:RGSC3.4:X:45647174:45906875:-1 g	8.65623e-08	2.52454	2.52454	Glutamate100uM up vs Ctrl
17635516	NM_001082572 // Trim21 // tripartite motif-containing 21 // 1q32 // 308901 /// ENSRNOT0	Trim21	NM_001082572	NM_001082572 // RefSeq // Rattus norvegicus tripartite motif-containing 21 (Trim21), mR	8.89001e-08	2.18494	2.18494	Glutamate100uM up vs Ctrl
17639089	NM_012577 // Gstp1 // glutathione S-transferase pi 1 // 1q42 // 24426 /// ENSRNOT000000	Gstp1	NM_012577	NM_012577 // RefSeq // Rattus norvegicus glutathione S-transferase pi 1 (Gstp1), mRNA.	9.30611e-08	2.15206	2.15206	Glutamate100uM up vs Ctrl
17789488	BC098747 // Samd9l // sterile alpha motif domain containing 9-like // 4q13 // 500015	Samd9l	BC098747	BC098747 // GenBank // Rattus norvegicus sterile alpha motif domain containing 9-like,	9.32648e-08	4.25906	4.25906	Glutamate100uM up vs Ctrl
17645401	NM_001002819 // Gfpt2 // glutamine-fructose-6-phosphate transaminase 2 // 10q22 // 3605	Gfpt2	NM_001002819	NM_001002819 // RefSeq // Rattus norvegicus glutamine-fructose-6-phosphate transaminase	9.3635e-08	2.28244	2.28244	Glutamate100uM up vs Ctrl
17813889	---		---	---	9.68992e-08	2.28453	2.28453	Glutamate100uM up vs Ctrl
17834433	NM_199115 // Angptl4 // angiopoietin-like 4 // 7q12 // 362850 /// ENSRNOT00000010031 //	Angptl4	NM_199115	NM_199115 // RefSeq // Rattus norvegicus angiopoietin-like 4 (Angptl4), mRNA. // chr7 /	9.75425e-08	2.21735	2.21735	Glutamate100uM up vs Ctrl
17656222	NM_024156 // Anxa6 // annexin A6 // 10q22 // 79125 /// ENSRNOT00000068530 // Anxa6 // a	Anxa6	NM_024156	NM_024156 // RefSeq // Rattus norvegicus annexin A6 (Anxa6), mRNA. // chr10 // 100 // 1	9.80154e-08	2.41088	2.41088	Glutamate100uM up vs Ctrl
17635279	NM_172033 // Plekhb1 // pleckstrin homology domain containing, family B (evectins) memb	Plekhb1	NM_172033	NM_172033 // RefSeq // Rattus norvegicus pleckstrin homology domain containing, family	9.87169e-08	2.30659	2.30659	Glutamate100uM up vs Ctrl
17687536	NM_001100827 // Cenpf // centromere protein F // 13q27 // 257649 /// ENSRNOT00000004525	Cenpf	NM_001100827	NM_001100827 // RefSeq // Rattus norvegicus centromere protein F (Cenpf), mRNA. // chr1	1.00393e-07	3.41185	3.41185	Glutamate100uM up vs Ctrl
17616000	---		---	ENSRNOT00000063373 // ENSEMBL // ncrna:snoRNA chromosome:RGSC3.4:1:94717525:94717614:1	1.006e-07	6.50382	6.50382	Glutamate100uM up vs Ctrl
17685608	ENSRNOT00000005677 // Soat1 // sterol O-acyltransferase 1 // 13q21 // 81782 /// NM_0311	Soat1	ENSRNOT00000005677	ENSRNOT00000005677 // ENSEMBL // cdna:known chromosome:RGSC3.4:13:71420862:71463365:-1	1.01415e-07	2.51565	2.51565	Glutamate100uM up vs Ctrl
17757762	ENSRNOT00000001743 // S100b // S100 calcium binding protein B // 20p12 // 25742 /// NM_	S100b	ENSRNOT00000001743	ENSRNOT00000001743 // ENSEMBL // cdna:known chromosome:RGSC3.4:20:12791440:12824508:-1	1.09084e-07	2.06997	2.06997	Glutamate100uM up vs Ctrl
17734805	---		---	ENSRNOT00000054206 // ENSEMBL // ncrna:rRNA chromosome:RGSC3.4:2:505975:506127:1 gene:E	1.09532e-07	6.29857	6.29857	Glutamate100uM up vs Ctrl
17843324	NM_198755 // Vwa5a // von Willebrand factor A domain containing 5A // 8q22 // 301097 //	Vwa5a	NM_198755	NM_198755 // RefSeq // Rattus norvegicus von Willebrand factor A domain containing 5A (	1.10025e-07	2.76924	2.76924	Glutamate100uM up vs Ctrl
17723355	NM_001100657 // Megf10 // multiple EGF-like domains 10 // 18q12.1 // 291445 /// ENSRNOT	Megf10	NM_001100657	NM_001100657 // RefSeq // Rattus norvegicus multiple EGF-like domains 10 (Megf10), mRNA	1.11433e-07	2.58359	2.58359	Glutamate100uM up vs Ctrl
17703587	NM_001006993 // Sgcg // sarcoglycan, gamma (dystrophin-associated glycoprotein) // 15p1	Sgcg	NM_001006993	NM_001006993 // RefSeq // Rattus norvegicus sarcoglycan, gamma (dystrophin-associated g	1.13648e-07	2.4961	2.4961	Glutamate100uM up vs Ctrl
17820172	---		---	ENSRNOT00000061602 // ENSEMBL // cdna:known chromosome:RGSC3.4:6:14990085:14991011:-1 g	1.14728e-07	2.65403	2.65403	Glutamate100uM up vs Ctrl
17683229	NM_053691 // Nek2 // NIMA (never in mitosis gene a)-related expressed kinase 2 // 13q27	Nek2	NM_053691	NM_053691 // RefSeq // Rattus norvegicus NIMA (never in mitosis gene a)-related express	1.14784e-07	2.63581	2.63581	Glutamate100uM up vs Ctrl
17760106	NM_021853 // Kcnt1 // potassium channel, subfamily T, member 1 // 3p13 // 60444 /// ENS	Kcnt1	NM_021853	NM_021853 // RefSeq // Rattus norvegicus potassium channel, subfamily T, member 1 (Kcnt	1.1605e-07	2.20268	2.20268	Glutamate100uM up vs Ctrl
17732584	NM_001025740 // Rrm2 // ribonucleotide reductase M2 // 6q16 // 362720 /// BC099082 // R	Rrm2	NM_001025740	NM_001025740 // RefSeq // Rattus norvegicus ribonucleotide reductase M2 (Rrm2), mRNA. /	1.17143e-07	2.64922	2.64922	Glutamate100uM up vs Ctrl
17778106	---		---	ENSRNOT00000047273 // ENSEMBL // cdna:known chromosome:RGSC3.4:3:140319340:140320084:-1	1.17883e-07	3.30791	3.30791	Glutamate100uM up vs Ctrl
17609471	---		---	---	1.18492e-07	0.499423	-2.00231	Glutamate100uM down vs Ctrl
17621681	NM_001143858 // Dock1 // dedicator of cyto-kinesis 1 // 1q41 // 309081 /// ENSRNOT00000	Dock1	NM_001143858	NM_001143858 // RefSeq // Rattus norvegicus dedicator of cyto-kinesis 1 (Dock1), mRNA.	1.19099e-07	2.18057	2.18057	Glutamate100uM up vs Ctrl
17842370	NM_012967 // Icam1 // intercellular adhesion molecule 1 // 8q13 // 25464 /// ENSRNOT000	Icam1	NM_012967	NM_012967 // RefSeq // Rattus norvegicus intercellular adhesion molecule 1 (Icam1), mRN	1.19975e-07	2.92643	2.92643	Glutamate100uM up vs Ctrl
17765626	ENSRNOT00000000186 // Sqrdl // sulfide quinone reductase-like (yeast) // 3q35 // 691966	Sqrdl	ENSRNOT00000000186	ENSRNOT00000000186 // ENSEMBL // cdna:known chromosome:RGSC3.4:3:109743289:109752314:1	1.23565e-07	3.32069	3.32069	Glutamate100uM up vs Ctrl
17627381	---		---	ENSRNOT00000030511 // ENSEMBL // cdna:known chromosome:RGSC3.4:1:9293346:9354300:-1 gen	1.23654e-07	2.54431	2.54431	Glutamate100uM up vs Ctrl
17825764	NM_001107159 // Mmp19 // matrix metallopeptidase 19 // 7q11 // 304608 /// ENSRNOT000000	Mmp19	NM_001107159	NM_001107159 // RefSeq // Rattus norvegicus matrix metallopeptidase 19 (Mmp19), mRNA. /	1.26278e-07	2.08517	2.08517	Glutamate100uM up vs Ctrl
17868732	XM_001071625 // LOC689679 // similar to Discs large homolog 5 (Placenta and prostate DL	LOC689679	XM_001071625	XM_003750255 // RefSeq // PREDICTED: Rattus norvegicus nidogen 2, transcript variant 1	1.26847e-07	3.11818	3.11818	Glutamate100uM up vs Ctrl
17630742	ENSRNOT00000028131 // Axl // Axl receptor tyrosine kinase // 1q21 // 308444 /// ENSRNOT	Axl	ENSRNOT00000028131	ENSRNOT00000028131 // ENSEMBL // cdna:known chromosome:RGSC3.4:1:80964751:80994300:-1 g	1.27446e-07	3.96556	3.96556	Glutamate100uM up vs Ctrl
17625104	ENSRNOT00000049807 // Fas // Fas (TNF receptor superfamily, member 6) // 1q52 // 246097	Fas	ENSRNOT00000049807	ENSRNOT00000049807 // ENSEMBL // cdna:known chromosome:RGSC3.4:1:238259200:238274745:1	1.29688e-07	2.04994	2.04994	Glutamate100uM up vs Ctrl
17865666	NM_001127529 // Glb1l // galactosidase, beta 1-like // 9q33 // 301525 /// ENSRNOT000000	Glb1l	NM_001127529	NM_001127529 // RefSeq // Rattus norvegicus galactosidase, beta 1-like (Glb1l), mRNA. /	1.33231e-07	2.74434	2.74434	Glutamate100uM up vs Ctrl
17834711	NM_001108079 // Chst11 // carbohydrate (chondroitin 4) sulfotransferase 11 // 7q13 // 3	Chst11	NM_001108079	NM_001108079 // RefSeq // Rattus norvegicus carbohydrate (chondroitin 4) sulfotransfera	1.36333e-07	2.05883	2.05883	Glutamate100uM up vs Ctrl
17607465	---		---	---	1.36582e-07	0.447784	-2.23322	Glutamate100uM down vs Ctrl
17784528	NM_001013086 // Capg // capping protein (actin filament), gelsolin-like // 4q33 // 2973	Capg	NM_001013086	NM_001013086 // RefSeq // Rattus norvegicus capping protein (actin filament), gelsolin-	1.42906e-07	2.10721	2.10721	Glutamate100uM up vs Ctrl
17821997	NM_001105720 // Nfkbia // nuclear factor of kappa light polypeptide gene enhancer in B-	Nfkbia	NM_001105720	NM_001105720 // RefSeq // Rattus norvegicus nuclear factor of kappa light polypeptide g	1.43729e-07	2.12425	2.12425	Glutamate100uM up vs Ctrl
17659050	NM_001044287 // Evi2a // ecotropic viral integration site 2A // 10q25 // 685433 /// ENS	Evi2a	NM_001044287	NM_001044287 // RefSeq // Rattus norvegicus ecotropic viral integration site 2A (Evi2a)	1.45285e-07	2.41491	2.41491	Glutamate100uM up vs Ctrl
17697948	NM_031832 // Lgals3 // lectin, galactoside-binding, soluble, 3 // 15p14 // 83781 /// EN	Lgals3	NM_031832	NM_031832 // RefSeq // Rattus norvegicus lectin, galactoside-binding, soluble, 3 (Lgals	1.45726e-07	3.39601	3.39601	Glutamate100uM up vs Ctrl
17879304	NM_001014108 // Gpc4 // glypican 4 // Xq36 // 317322 /// ENSRNOT00000003282 // Gpc4 //	Gpc4	NM_001014108	NM_001014108 // RefSeq // Rattus norvegicus glypican 4 (Gpc4), mRNA. // chrX // 100 //	1.49508e-07	2.0297	2.0297	Glutamate100uM up vs Ctrl
17862568	NM_001106884 // Trem2 // triggering receptor expressed on myeloid cells 2 // 9q12 // 30	Trem2	NM_001106884	NM_001106884 // RefSeq // Rattus norvegicus triggering receptor expressed on myeloid ce	1.50637e-07	5.34201	5.34201	Glutamate100uM up vs Ctrl
17733095	NM_001009639 // Tppp3 // tubulin polymerization-promoting protein family member 3 // 19	Tppp3	NM_001009639	NM_001009639 // RefSeq // Rattus norvegicus tubulin polymerization-promoting protein fa	1.52268e-07	2.07494	2.07494	Glutamate100uM up vs Ctrl
17708314	ENSRNOT00000068011 // Rbpms // RNA binding protein with multiple splicing // 16q12.3 //	Rbpms	ENSRNOT00000068011	ENSRNOT00000068011 // ENSEMBL // cdna:known chromosome:RGSC3.4:16:62033647:62141350:1 g	1.54922e-07	2.07734	2.07734	Glutamate100uM up vs Ctrl
17861310	---		---	ENSRNOT00000069802 // ENSEMBL // ncrna:snoRNA chromosome:RGSC3.4:9:86740425:86740687:1	1.55029e-07	2.01692	2.01692	Glutamate100uM up vs Ctrl
17686390	NM_001012028 // Nuf2 // NUF2, NDC80 kinetochore complex component, homolog (S. cerevisi	Nuf2	NM_001012028	NM_001012028 // RefSeq // Rattus norvegicus NUF2, NDC80 kinetochore complex component,	1.55693e-07	3.00257	3.00257	Glutamate100uM up vs Ctrl
17857947	NM_001122947 // Efhc1 // EF-hand domain (C-terminal) containing 1 // 9q13 // 301295 ///	Efhc1	NM_001122947	NM_001122947 // RefSeq // Rattus norvegicus EF-hand domain (C-terminal) containing 1 (E	1.56086e-07	2.42422	2.42422	Glutamate100uM up vs Ctrl
17789616	---		---	---	1.61403e-07	2.15777	2.15777	Glutamate100uM up vs Ctrl
17729695	---		---	ENSRNOT00000027225 // ENSEMBL // cdna:known chromosome:RGSC3.4:19:36293727:36294342:1 g	1.65103e-07	2.77992	2.77992	Glutamate100uM up vs Ctrl
17602723	---		---	---	1.68909e-07	0.427122	-2.34125	Glutamate100uM down vs Ctrl
17737510	ENSRNOT00000039308 // Pld1 // phospholipase D1 // 2q23.3-q24 // 25096 /// NM_030992 //	Pld1	ENSRNOT00000039308	ENSRNOT00000039308 // ENSEMBL // cdna:known chromosome:RGSC3.4:2:115306940:115460518:1	1.7366e-07	2.05688	2.05688	Glutamate100uM up vs Ctrl
17672539	ENSRNOT00000068121 // LOC681341 // similar to paired immunoglobin-like type 2 receptor	LOC681341	ENSRNOT00000068121	ENSRNOT00000068121 // ENSEMBL // cdna:known chromosome:RGSC3.4:12:19465753:19469309:1 g	1.7444e-07	2.2504	2.2504	Glutamate100uM up vs Ctrl
17805599	NM_001007603 // Rps20 // ribosomal protein S20 // 5q12 // 122772 /// BC058496 // Rps20	Rps20	NM_001007603	NM_001007603 // RefSeq // Rattus norvegicus ribosomal protein S20 (Rps20), mRNA. // chr	1.74753e-07	2.02702	2.02702	Glutamate100uM up vs Ctrl
17686841	---		---	FQ231892 // GenBank // Rattus norvegicus TL0AEA67YM14 mRNA sequence. // chr13 // 100 //	1.80645e-07	0.455085	-2.19739	Glutamate100uM down vs Ctrl
17736949	ENSRNOT00000014439 // Dap // death-associated protein // 2q22 // 64322 /// NM_022526 //	Dap	ENSRNOT00000014439	ENSRNOT00000014439 // ENSEMBL // cdna:known chromosome:RGSC3.4:2:83281935:83335284:1 ge	1.82281e-07	2.21487	2.21487	Glutamate100uM up vs Ctrl
17837809	ENSRNOT00000010980 // St3gal1 // ST3 beta-galactoside alpha-2,3-sialyltransferase 1 //	St3gal1	ENSRNOT00000010980	ENSRNOT00000010980 // ENSEMBL // cdna:known chromosome:RGSC3.4:7:104467678:104474345:-1	1.86633e-07	2.78277	2.78277	Glutamate100uM up vs Ctrl
17863382	NM_031509 // Gsta3 // glutathione S-transferase A3 // 9q13 // 24421 /// ENSRNOT00000018	Gsta3	NM_031509	NM_031509 // RefSeq // Rattus norvegicus glutathione S-transferase A3 (Gsta3), mRNA. //	1.86755e-07	2.81099	2.81099	Glutamate100uM up vs Ctrl
17713375	NM_012974 // Lamb2 // laminin, beta 2 // --- // 25473 /// BC088400 // Lamb2 // laminin,	Lamb2	NM_012974	NM_012974 // RefSeq // Rattus norvegicus laminin, beta 2 (Lamb2), mRNA. // chr16_random	1.86786e-07	2.46768	2.46768	Glutamate100uM up vs Ctrl
17755422	FQ221747 // Lama4 // laminin, alpha 4 // 20q12 // 309816	Lama4	FQ221747	FQ221747 // GenBank // Rattus norvegicus TL0ADA32YF16 mRNA sequence. // chr20 // 91 //	1.94223e-07	2.37121	2.37121	Glutamate100uM up vs Ctrl
17600161	---		---	---	1.96158e-07	0.408481	-2.44809	Glutamate100uM down vs Ctrl
17749125	NM_001007636 // S100a1 // S100 calcium binding protein A1 // 2q34 // 295214 /// ENSRNOT	S100a1	NM_001007636	NM_001007636 // RefSeq // Rattus norvegicus S100 calcium binding protein A1 (S100a1), m	1.97579e-07	2.20008	2.20008	Glutamate100uM up vs Ctrl
17791344	NM_130413 // Skap2 // src kinase associated phosphoprotein 2 // 4q24 // 155183 /// ENSR	Skap2	NM_130413	NM_130413 // RefSeq // Rattus norvegicus src kinase associated phosphoprotein 2 (Skap2)	1.98741e-07	2.36006	2.36006	Glutamate100uM up vs Ctrl
17643172	ENSRNOT00000013170 // Prlhr // prolactin releasing hormone receptor // 1q55 // 246075 /	Prlhr	ENSRNOT00000013170	ENSRNOT00000013170 // ENSEMBL // cdna:known chromosome:RGSC3.4:1:267068380:267070067:-1	2.04589e-07	2.68463	2.68463	Glutamate100uM up vs Ctrl
17875239	NM_001134599 // Flna // filamin A, alpha // Xq37 // 293860 /// ENSRNOT00000068489 // Fl	Flna	NM_001134599	NM_001134599 // RefSeq // Rattus norvegicus filamin A, alpha (Flna), mRNA. // chrX // 1	2.09572e-07	3.26738	3.26738	Glutamate100uM up vs Ctrl
17674382	NM_053612 // Hspb8 // heat shock protein B8 // 12q16 // 113906 /// ENSRNOT00000039275 /	Hspb8	NM_053612	NM_053612 // RefSeq // Rattus norvegicus heat shock protein B8 (Hspb8), mRNA. // chr12	2.09989e-07	2.3973	2.3973	Glutamate100uM up vs Ctrl
17722682	NM_001109395 // Pcdhb20 // protocadherin beta 20 // 18p11 // 680203 /// ENSRNOT00000048	Pcdhb20	NM_001109395	NM_001109395 // RefSeq // Rattus norvegicus protocadherin beta 20 (Pcdhb20), mRNA. // c	2.11128e-07	0.461568	-2.16653	Glutamate100uM down vs Ctrl
17637634	NM_012712 // Fgfr2 // fibroblast growth factor receptor 2 // 1q37 // 25022 /// NM_00110	Fgfr2	NM_012712	NM_012712 // RefSeq // Rattus norvegicus fibroblast growth factor receptor 2 (Fgfr2), t	2.22418e-07	2.06559	2.06559	Glutamate100uM up vs Ctrl
17857942	NM_001014099 // Paqr8 // progestin and adipoQ receptor family member VIII // 9q13 // 31	Paqr8	NM_001014099	NM_001014099 // RefSeq // Rattus norvegicus progestin and adipoQ receptor family member	2.23304e-07	2.02878	2.02878	Glutamate100uM up vs Ctrl
17883217	---		---	---	2.27533e-07	6.98453	6.98453	Glutamate100uM up vs Ctrl
17743771	---		---	ENSRNOT00000053201 // ENSEMBL // ncrna:rRNA chromosome:RGSC3.4:2:330255:330399:-1 gene:	2.2989e-07	7.99288	7.99288	Glutamate100uM up vs Ctrl
17868131	---		---	ENSRNOT00000061377 // ENSEMBL // cdna:known chromosome:RGSC3.4:14:4550957:4607159:-1 ge	2.33606e-07	0.46798	-2.13684	Glutamate100uM down vs Ctrl
17882411	---		---	---	2.38854e-07	2.12078	2.12078	Glutamate100uM up vs Ctrl
17878258	NR_031947 // Mir421 // microRNA mir-421 // --- // 100314066	Mir421	NR_031947	NR_031947 // RefSeq // Rattus norvegicus microRNA mir-421 (Mir421), microRNA. // chrX /	2.4177e-07	0.311354	-3.21178	Glutamate100uM down vs Ctrl
17625336	NM_001025646 // Cep55 // centrosomal protein 55 // 1q53 // 294074 /// ENSRNOT0000002213	Cep55	NM_001025646	NM_001025646 // RefSeq // Rattus norvegicus centrosomal protein 55 (Cep55), mRNA. // ch	2.42127e-07	3.42756	3.42756	Glutamate100uM up vs Ctrl
17691344	NM_001100970 // Aebp1 // AE binding protein 1 // 14q21 // 305494 /// ENSRNOT00000018846	Aebp1	NM_001100970	NM_001100970 // RefSeq // Rattus norvegicus AE binding protein 1 (Aebp1), mRNA. // chr1	2.42275e-07	2.60017	2.60017	Glutamate100uM up vs Ctrl
17635675	NM_001014023 // Trim5 // tripartite motif-containing 5 // 1q32 // 308906 /// ENSRNOT000	Trim5	NM_001014023	NM_001014023 // RefSeq // Rattus norvegicus tripartite motif-containing 5 (Trim5), mRNA	2.42724e-07	2.40749	2.40749	Glutamate100uM up vs Ctrl
17781395	ENSRNOT00000016423 // Col1a2 // collagen, type I, alpha 2 // 4q13 // 84352 /// NM_05335	Col1a2	ENSRNOT00000016423	ENSRNOT00000016423 // ENSEMBL // cdna:known chromosome:RGSC3.4:4:29393551:29428568:1 ge	2.43705e-07	2.12251	2.12251	Glutamate100uM up vs Ctrl
17737827	NM_001109181 // Sox2 // SRY (sex determining region Y)-box 2 // 2q25 // 499593 /// ENSR	Sox2	NM_001109181	NM_001109181 // RefSeq // Rattus norvegicus SRY (sex determining region Y)-box 2 (Sox2)	2.46281e-07	2.70682	2.70682	Glutamate100uM up vs Ctrl
17756314	NM_001008832 // RT1-CE1 // RT1 class I, locus1 // 20p12 // 309603 /// ENSRNOT0000006102	RT1-CE1	NM_001008832	NM_001008832 // RefSeq // Rattus norvegicus RT1 class I, locus1 (RT1-CE1), mRNA. // chr	2.46445e-07	2.15092	2.15092	Glutamate100uM up vs Ctrl
17743773	---		---	ENSRNOT00000054549 // ENSEMBL // ncrna:rRNA chromosome:RGSC3.4:2:332751:332895:-1 gene:	2.48821e-07	3.54588	3.54588	Glutamate100uM up vs Ctrl
17656349	ENSRNOT00000018967 // Nmur2 // neuromedin U receptor 2 // 10q22 // 64042 /// NM_022275	Nmur2	ENSRNOT00000018967	ENSRNOT00000018967 // ENSEMBL // cdna:known chromosome:RGSC3.4:10:41471179:41485043:-1	2.52711e-07	2.14923	2.14923	Glutamate100uM up vs Ctrl
17828810	NM_031640 // Pgcp // plasma glutamate carboxypeptidase // 7q22 // 58952 /// ENSRNOT0000	Pgcp	NM_031640	NM_031640 // RefSeq // Rattus norvegicus plasma glutamate carboxypeptidase (Pgcp), mRNA	2.5857e-07	2.60689	2.60689	Glutamate100uM up vs Ctrl
17825312	NM_001108726 // Itgb8 // integrin, beta 8 // 6q33 // 362800 /// ENSRNOT00000066545 // I	Itgb8	NM_001108726	NM_001108726 // RefSeq // Rattus norvegicus integrin, beta 8 (Itgb8), mRNA. // chr6 //	2.60712e-07	2.31327	2.31327	Glutamate100uM up vs Ctrl
17806821	NM_001039025 // Tln1 // talin 1 // 5q22 // 313494 /// ENSRNOT00000022400 // Tln1 // tal	Tln1	NM_001039025	NM_001039025 // RefSeq // Rattus norvegicus talin 1 (Tln1), mRNA. // chr5 // 100 // 100	2.63859e-07	2.32097	2.32097	Glutamate100uM up vs Ctrl
17785648	NM_001191089 // Mitf // microphthalmia-associated transcription factor // 4q34-q41 // 2	Mitf	NM_001191089	NM_001191089 // RefSeq // Rattus norvegicus microphthalmia-associated transcription fac	2.63888e-07	2.08151	2.08151	Glutamate100uM up vs Ctrl
17722258	---		---	ENSRNOT00000053992 // ENSEMBL // ncrna:snoRNA chromosome:RGSC3.4:18:26268432:26268565:1	2.67503e-07	2.49805	2.49805	Glutamate100uM up vs Ctrl
17742315	NM_001009405 // Arhgap29 // Rho GTPase activating protein 29 // 2q41 // 310833 /// ENSR	Arhgap29	NM_001009405	NM_001009405 // RefSeq // Rattus norvegicus Rho GTPase activating protein 29 (Arhgap29)	2.71733e-07	3.22232	3.22232	Glutamate100uM up vs Ctrl
17803985	NM_001007603 // Rps20 // ribosomal protein S20 // 5q12 // 122772 /// BC058496 // Rps20	Rps20	NM_001007603	NM_001007603 // RefSeq // Rattus norvegicus ribosomal protein S20 (Rps20), mRNA. // chr	2.72306e-07	2.01744	2.01744	Glutamate100uM up vs Ctrl
17779204	NM_012649 // Sdc4 // syndecan 4 // 3q42 // 24771 /// ENSRNOT00000019386 // Sdc4 // synd	Sdc4	NM_012649	NM_012649 // RefSeq // Rattus norvegicus syndecan 4 (Sdc4), mRNA. // chr3 // 100 // 100	2.78598e-07	3.46425	3.46425	Glutamate100uM up vs Ctrl
17789192	ENSRNOT00000067462 // Crot // carnitine O-octanoyltransferase // 4q12 // 83842 /// ENSR	Crot	ENSRNOT00000067462	ENSRNOT00000067462 // ENSEMBL // cdna:known chromosome:RGSC3.4:4:22023950:22067049:-1 g	2.8054e-07	2.17139	2.17139	Glutamate100uM up vs Ctrl
17698109	NM_001106031 // Pnp // purine nucleoside phosphorylase // 15p14 // 290029 /// ENSRNOT00	Pnp	NM_001106031	NM_001106031 // RefSeq // Rattus norvegicus purine nucleoside phosphorylase (Pnp), mRNA	2.91713e-07	2.64533	2.64533	Glutamate100uM up vs Ctrl
17759441	---		---	ENSRNOT00000039741 // ENSEMBL // cdna:known chromosome:RGSC3.4:20:53224516:53224815:-1	2.96689e-07	0.288413	-3.46726	Glutamate100uM down vs Ctrl
17699707	ENSRNOT00000022095 // Clu // clusterin // 15p12 // 24854 /// NM_053021 // Clu // cluste	Clu	ENSRNOT00000022095	ENSRNOT00000022095 // ENSEMBL // cdna:known chromosome:RGSC3.4:15:45392614:45405323:1 g	2.99034e-07	2.44852	2.44852	Glutamate100uM up vs Ctrl
17864230	---		---	ENSRNOT00000069219 // ENSEMBL // ncrna:rRNA chromosome:RGSC3.4:9:43197350:43197469:-1 g	3.10767e-07	0.448773	-2.2283	Glutamate100uM down vs Ctrl
17749201	---		---	ENSRNOT00000056486 // ENSEMBL // cdna:known chromosome:RGSC3.4:2:185753841:185754161:-1	3.12978e-07	2.08501	2.08501	Glutamate100uM up vs Ctrl
17676646	ENSRNOT00000042758 // LOC685305 // similar to paired immunoglobin-like type 2 receptor	LOC685305	ENSRNOT00000042758	ENSRNOT00000042758 // ENSEMBL // cdna:known chromosome:RGSC3.4:12:19043455:19048589:-1	3.16118e-07	2.66806	2.66806	Glutamate100uM up vs Ctrl
17867369	---		---	---	3.17743e-07	0.430365	-2.32361	Glutamate100uM down vs Ctrl
17800410	NM_138905 // Ppap2b // phosphatidic acid phosphatase type 2B // 5q34 // 192270 /// ENSR	Ppap2b	NM_138905	NM_138905 // RefSeq // Rattus norvegicus phosphatidic acid phosphatase type 2B (Ppap2b)	3.18137e-07	2.90926	2.90926	Glutamate100uM up vs Ctrl
17708936	NM_001169139 // Ckap2 // cytoskeleton associated protein 2 // 16q12.5 // 306575 /// ENS	Ckap2	NM_001169139	NM_001169139 // RefSeq // Rattus norvegicus cytoskeleton associated protein 2 (Ckap2),	3.25233e-07	3.72732	3.72732	Glutamate100uM up vs Ctrl
17665394	NM_031753 // Alcam // activated leukocyte cell adhesion molecule // 11q21 // 79559 ///	Alcam	NM_031753	NM_031753 // RefSeq // Rattus norvegicus activated leukocyte cell adhesion molecule (Al	3.28761e-07	2.0618	2.0618	Glutamate100uM up vs Ctrl
17666537	ENSRNOT00000002640 // Cldn1 // claudin 1 // 11q22 // 65129 /// NM_031699 // Cldn1 // cl	Cldn1	ENSRNOT00000002640	ENSRNOT00000002640 // ENSEMBL // cdna:known chromosome:RGSC3.4:11:76473654:76488805:1 g	3.43665e-07	2.3371	2.3371	Glutamate100uM up vs Ctrl
17703995	NM_001107273 // Cdca2 // cell division cycle associated 2 // 15p12 // 305984 /// ENSRNO	Cdca2	NM_001107273	NM_001107273 // RefSeq // Rattus norvegicus cell division cycle associated 2 (Cdca2), m	3.45385e-07	2.93646	2.93646	Glutamate100uM up vs Ctrl
17681025	NM_001077589 // Rgs16 // regulator of G-protein signaling 16 // 13q21 // 360857 /// ENS	Rgs16	NM_001077589	NM_001077589 // RefSeq // Rattus norvegicus regulator of G-protein signaling 16 (Rgs16)	3.49722e-07	4.02148	4.02148	Glutamate100uM up vs Ctrl
17736025	NM_019192 // Sepp1 // selenoprotein P, plasma, 1 // 2q16 // 29360 /// NM_001083911 // S	Sepp1	NM_019192	NM_019192 // RefSeq // Rattus norvegicus selenoprotein P, plasma, 1 (Sepp1), transcript	3.63548e-07	2.06788	2.06788	Glutamate100uM up vs Ctrl
17602725	---		---	---	3.64656e-07	0.429749	-2.32694	Glutamate100uM down vs Ctrl
17619561	ENSRNOT00000024933 // Ampd3 // adenosine monophosphate deaminase 3 // 1q35-q36 // 25095	Ampd3	ENSRNOT00000024933	ENSRNOT00000024933 // ENSEMBL // cdna:known chromosome:RGSC3.4:1:168533491:168568291:1	3.6613e-07	4.19907	4.19907	Glutamate100uM up vs Ctrl
17708416	---		---	ENSRNOT00000065251 // ENSEMBL // cdna:known chromosome:RGSC3.4:16:66778056:66778491:1 g	3.67222e-07	2.12952	2.12952	Glutamate100uM up vs Ctrl
17818381	BC158675 // RGD1566401 // similar to GTL2, imprinted maternally expressed untranslated	RGD1566401	BC158675	BC158675 // GenBank // Rattus norvegicus cDNA clone IMAGE:8372043. // chr6 // 100 // 48	3.68174e-07	2.46561	2.46561	Glutamate100uM up vs Ctrl
17870839	ENSRNOT00000044009 // Maob // monoamine oxidase B // Xq12 // 25750 /// NM_013198 // Mao	Maob	ENSRNOT00000044009	ENSRNOT00000044009 // ENSEMBL // cdna:known chromosome:RGSC3.4:X:17553529:17657839:1 ge	3.70689e-07	2.23431	2.23431	Glutamate100uM up vs Ctrl
17748870	NM_020308 // Adam15 // a disintegrin and metallopeptidase domain 15 (metargidin) // 2q3	Adam15	NM_020308	NM_020308 // RefSeq // Rattus norvegicus a disintegrin and metallopeptidase domain 15 (	3.79143e-07	2.05792	2.05792	Glutamate100uM up vs Ctrl
17880673	---		---	GENSCAN00000009960 // ENSEMBL // cdna:genscan chromosome:RGSC3.4:4:47758398:47759591:1	3.79929e-07	2.66451	2.66451	Glutamate100uM up vs Ctrl
17778101	ENSRNOT00000055513 // LOC100362296 // protein S100-A11-like // --- // 100362296	LOC100362296	ENSRNOT00000055513	ENSRNOT00000055513 // ENSEMBL // cdna:known chromosome:RGSC3.4:3:140184505:140184816:-1	3.83124e-07	3.79523	3.79523	Glutamate100uM up vs Ctrl
17727203	ENSRNOT00000022598 // Slc14a1 // solute carrier family 14 (urea transporter), member 1	Slc14a1	ENSRNOT00000022598	ENSRNOT00000022598 // ENSEMBL // cdna:known chromosome:RGSC3.4:18:75024200:75044556:-1	3.88759e-07	3.36288	3.36288	Glutamate100uM up vs Ctrl
17868984	BC079387 // LOC501396 // hypothetical protein LOC501396 // --- // 501396	LOC501396	BC079387	BC079387 // GenBank // Rattus norvegicus hypothetical protein LOC501396, mRNA (cDNA clo	3.90261e-07	2.00376	2.00376	Glutamate100uM up vs Ctrl
17696692	NM_001108366 // Vrk2 // vaccinia related kinase 2 // 14q22 // 360991 /// ENSRNOT0000006	Vrk2	NM_001108366	NM_001108366 // RefSeq // Rattus norvegicus vaccinia related kinase 2 (Vrk2), mRNA. //	3.98973e-07	2.09355	2.09355	Glutamate100uM up vs Ctrl
17813883	---		---	ENSRNOT00000040329 // ENSEMBL // cdna:known chromosome:RGSC3.4:6:10523393:10524982:1 ge	3.9951e-07	3.12788	3.12788	Glutamate100uM up vs Ctrl
17859862	---		---	ENSRNOT00000053393 // ENSEMBL // ncrna:snoRNA chromosome:RGSC3.4:9:61834283:61834414:1	4.02932e-07	2.90367	2.90367	Glutamate100uM up vs Ctrl
17848896	---		---	ENSRNOT00000054178 // ENSEMBL // ncrna:snoRNA chromosome:RGSC3.4:8:125102951:125103099:	4.0498e-07	4.62334	4.62334	Glutamate100uM up vs Ctrl
17849448	NM_001039174 // LOC654482 // hypothetical protein LOC654482 // 8q11 // 654482 /// ENSRN	LOC654482	NM_001039174	NM_001039174 // RefSeq // Rattus norvegicus hypothetical protein LOC654482 (LOC654482),	4.10725e-07	2.10342	2.10342	Glutamate100uM up vs Ctrl
17647748	NR_032144 // Mir497 // microRNA mir-497 // --- // 100314259	Mir497	NR_032144	NR_032144 // RefSeq // Rattus norvegicus microRNA mir-497 (Mir497), microRNA. // chr10	4.16043e-07	0.385494	-2.59408	Glutamate100uM down vs Ctrl
17723897	ENSRNOT00000034075 // Ccbe1 // collagen and calcium binding EGF domains 1 // 18q12.1 //	Ccbe1	ENSRNOT00000034075	ENSRNOT00000034075 // ENSEMBL // cdna:known chromosome:RGSC3.4:18:62419235:62439321:1 g	4.26258e-07	4.76996	4.76996	Glutamate100uM up vs Ctrl
17637211	NM_053611 // Nupr1 // nuclear protein, transcriptional regulator, 1 // 1q36 // 113900 /	Nupr1	NM_053611	NM_053611 // RefSeq // Rattus norvegicus nuclear protein, transcriptional regulator, 1	4.26938e-07	2.29236	2.29236	Glutamate100uM up vs Ctrl
17849425	NM_023987 // Birc3 // baculoviral IAP repeat-containing 3 // 8q11 // 78971 /// BC083555	Birc3	NM_023987	NM_023987 // RefSeq // Rattus norvegicus baculoviral IAP repeat-containing 3 (Birc3), m	4.31308e-07	2.62733	2.62733	Glutamate100uM up vs Ctrl
17649432	NM_001007612 // Ccl7 // chemokine (C-C motif) ligand 7 // 10q26 // 287561 /// ENSRNOT00	Ccl7	NM_001007612	NM_001007612 // RefSeq // Rattus norvegicus chemokine (C-C motif) ligand 7 (Ccl7), mRNA	4.38522e-07	8.23898	8.23898	Glutamate100uM up vs Ctrl
17637913	FQ230633 // Mki67 // antigen identified by monoclonal antibody Ki-67 // 1q41 // 291234	Mki67	FQ230633	FQ230633 // GenBank // Rattus norvegicus TL0AEA8YK10 mRNA sequence. // chr1 // 100 // 1	4.38959e-07	3.28801	3.28801	Glutamate100uM up vs Ctrl
17844027	NM_012935 // Cryab // crystallin, alpha B // 8q23 // 25420 /// ENSRNOT00000059127 // Cr	Cryab	NM_012935	NM_012935 // RefSeq // Rattus norvegicus crystallin, alpha B (Cryab), mRNA. // chr8 //	4.53891e-07	2.23796	2.23796	Glutamate100uM up vs Ctrl
17603589	---		---	---	4.63584e-07	0.450051	-2.22197	Glutamate100uM down vs Ctrl
17878260	NR_032135 // Mir374 // microRNA mir-374 // --- // 100314088	Mir374	NR_032135	NR_032135 // RefSeq // Rattus norvegicus microRNA mir-374 (Mir374), microRNA. // chrX /	4.7471e-07	0.390676	-2.55966	Glutamate100uM down vs Ctrl
17686115	ENSRNOT00000004950 // Prrx1 // paired related homeobox 1 // 13q22 // 266813 /// NM_1538	Prrx1	ENSRNOT00000004950	ENSRNOT00000004950 // ENSEMBL // cdna:known chromosome:RGSC3.4:13:78961648:79028867:-1	4.81296e-07	2.2204	2.2204	Glutamate100uM up vs Ctrl
17691609	NM_001106018 // RGD1309870 // hypothetical LOC289778 // 14q21 // 289778 /// ENSRNOT0000	RGD1309870	NM_001106018	NM_001106018 // RefSeq // Rattus norvegicus hypothetical LOC289778 (RGD1309870), mRNA.	4.89748e-07	2.37299	2.37299	Glutamate100uM up vs Ctrl
17783481	ENSRNOT00000011945 // Gpnmb // glycoprotein (transmembrane) nmb // 4q24 // 113955 /// N	Gpnmb	ENSRNOT00000011945	ENSRNOT00000011945 // ENSEMBL // cdna:known chromosome:RGSC3.4:4:77161352:77182622:1 ge	4.92241e-07	3.27076	3.27076	Glutamate100uM up vs Ctrl
17875933	ENSRNOT00000060988 // Gpr34 // G protein-coupled receptor 34 // Xq12 // 554353 /// NM_0	Gpr34	ENSRNOT00000060988	ENSRNOT00000060988 // ENSEMBL // cdna:known chromosome:RGSC3.4:X:21117225:21124903:-1 g	4.96396e-07	5.77176	5.77176	Glutamate100uM up vs Ctrl
17680410	NM_017148 // Csrp1 // cysteine and glycine-rich protein 1 // 13q13 // 29276 /// ENSRNOT	Csrp1	NM_017148	NM_017148 // RefSeq // Rattus norvegicus cysteine and glycine-rich protein 1 (Csrp1), m	5.01084e-07	2.40328	2.40328	Glutamate100uM up vs Ctrl
17756273	NM_001002807 // Clic1 // chloride intracellular channel 1 // 20p12 // 406864 /// ENSRNO	Clic1	NM_001002807	NM_001002807 // RefSeq // Rattus norvegicus chloride intracellular channel 1 (Clic1), m	5.03606e-07	2.21318	2.21318	Glutamate100uM up vs Ctrl
17850535	ENSRNOT00000019601 // Anln // anillin, actin binding protein // 17q12.1 // 307056	Anln	ENSRNOT00000019601	ENSRNOT00000019601 // ENSEMBL // cdna:known chromosome:RGSC3.4:8:21642021:21715683:-1 g	5.09798e-07	2.18898	2.18898	Glutamate100uM up vs Ctrl
17684316	ENSRNOT00000004408 // Btg2 // BTG family, member 2 // 13q13-q31 // 29619 /// NM_017259	Btg2	ENSRNOT00000004408	ENSRNOT00000004408 // ENSEMBL // cdna:known chromosome:RGSC3.4:13:47026986:47030745:-1	5.18374e-07	2.03519	2.03519	Glutamate100uM up vs Ctrl
17602995	---		---	---	5.19254e-07	0.399755	-2.50153	Glutamate100uM down vs Ctrl
17641077	NM_148892 // Ostf1 // osteoclast stimulating factor 1 // 1q43 // 259275 /// ENSRNOT0000	Ostf1	NM_148892	NM_148892 // RefSeq // Rattus norvegicus osteoclast stimulating factor 1 (Ostf1), mRNA.	5.21967e-07	2.42106	2.42106	Glutamate100uM up vs Ctrl
17616199	NM_001108481 // Rras // related RAS viral (r-ras) oncogene homolog // 1q22 // 361568 //	Rras	NM_001108481	NM_001108481 // RefSeq // Rattus norvegicus related RAS viral (r-ras) oncogene homolog	5.29696e-07	2.10032	2.10032	Glutamate100uM up vs Ctrl
17877023	NM_001009474 // Pir // pirin (iron-binding nuclear protein) // Xq21 // 363465 /// ENSRN	Pir	NM_001009474	NM_001009474 // RefSeq // Rattus norvegicus pirin (iron-binding nuclear protein) (Pir),	5.4173e-07	2.66356	2.66356	Glutamate100uM up vs Ctrl
17841043	NM_001108112 // Racgap1 // Rac GTPase-activating protein 1 // 7q36 // 315298 /// ENSRNO	Racgap1	NM_001108112	NM_001108112 // RefSeq // Rattus norvegicus Rac GTPase-activating protein 1 (Racgap1),	5.45732e-07	2.37596	2.37596	Glutamate100uM up vs Ctrl
17875520	NM_001191585 // Lonrf3 // LON peptidase N-terminal domain and ring finger 3 // Xq12 //	Lonrf3	NM_001191585	NM_001191585 // RefSeq // Rattus norvegicus LON peptidase N-terminal domain and ring fi	5.48881e-07	2.05853	2.05853	Glutamate100uM up vs Ctrl
17646864	ENSRNOT00000064764 // Tmem220 // transmembrane protein 220 // 10q24 // 287405 /// ENSRN	Tmem220	ENSRNOT00000064764	ENSRNOT00000064764 // ENSEMBL // cdna:known chromosome:RGSC3.4:10:53726472:53735025:1 g	5.65442e-07	2.4243	2.4243	Glutamate100uM up vs Ctrl
17867205	ENSRNOT00000018644 // Ndc80 // NDC80 homolog, kinetochore complex component (S. cerevis	Ndc80	ENSRNOT00000018644	ENSRNOT00000018644 // ENSEMBL // cdna:known chromosome:RGSC3.4:9:110702935:110734129:-1	5.74477e-07	2.98818	2.98818	Glutamate100uM up vs Ctrl
17839177	NM_001127546 // Kdelr3 // KDEL (Lys-Asp-Glu-Leu) endoplasmic reticulum protein retentio	Kdelr3	NM_001127546	NM_001127546 // RefSeq // Rattus norvegicus KDEL (Lys-Asp-Glu-Leu) endoplasmic reticulu	5.75259e-07	2.33437	2.33437	Glutamate100uM up vs Ctrl
17620019	NM_001079706 // Exnef // exonuclease NEF-sp // 1q35 // 309036 /// ENSRNOT00000019654 //	Exnef	NM_001079706	NM_001079706 // RefSeq // Rattus norvegicus exonuclease NEF-sp (Exnef), mRNA. // chr1 /	5.86444e-07	2.396	2.396	Glutamate100uM up vs Ctrl
17677887	ENSRNOT00000001752 // P2rx4 // purinergic receptor P2X, ligand-gated ion channel 4 // 1	P2rx4	ENSRNOT00000001752	ENSRNOT00000001752 // ENSEMBL // cdna:known chromosome:RGSC3.4:12:34943903:34961492:-1	5.86967e-07	2.31357	2.31357	Glutamate100uM up vs Ctrl
17643674	ENSRNOT00000003514 // Carhsp1 // calcium regulated heat stable protein 1 // 10q12 // 26	Carhsp1	ENSRNOT00000003514	ENSRNOT00000003514 // ENSEMBL // cdna:known chromosome:RGSC3.4:10:6986583:7000175:1 gen	5.97297e-07	2.04921	2.04921	Glutamate100uM up vs Ctrl
17632219	---		---	ENSRNOT00000043099 // ENSEMBL // cdna:known chromosome:RGSC3.4:1:92753357:92756253:-1 g	6.00104e-07	2.71196	2.71196	Glutamate100uM up vs Ctrl
17688749	ENSRNOT00000003102 // Naaa // N-acylethanolamine acid amidase // 14p22 // 497009 /// NM	Naaa	ENSRNOT00000003102	ENSRNOT00000003102 // ENSEMBL // cdna:known chromosome:RGSC3.4:14:17338759:17358273:1 g	6.00495e-07	2.88083	2.88083	Glutamate100uM up vs Ctrl
17666056	ENSRNOT00000039215 // Dtx3l // deltex 3-like (Drosophila) // 11q22 // 498089 /// NM_001	Dtx3l	ENSRNOT00000039215	ENSRNOT00000039215 // ENSEMBL // cdna:known chromosome:RGSC3.4:11:66649508:66659119:1 g	6.03964e-07	2.14413	2.14413	Glutamate100uM up vs Ctrl
17868099	---		---	ENSRNOT00000061377 // ENSEMBL // cdna:known chromosome:RGSC3.4:14:4550957:4607159:-1 ge	6.11952e-07	0.477597	-2.09381	Glutamate100uM down vs Ctrl
17731914	NM_031054 // Mmp2 // matrix metallopeptidase 2 // 19p11 // 81686 /// U65656 // Mmp2 //	Mmp2	NM_031054	NM_031054 // RefSeq // Rattus norvegicus matrix metallopeptidase 2 (Mmp2), mRNA. // chr	6.14057e-07	2.10392	2.10392	Glutamate100uM up vs Ctrl
17788304	ENSRNOT00000055442 // Mettl20 // methyltransferase like 20 // 4q44 // 316976 /// NM_198	Mettl20	ENSRNOT00000055442	ENSRNOT00000055442 // ENSEMBL // cdna:known chromosome:RGSC3.4:4:186570750:186580491:1	6.15666e-07	2.17323	2.17323	Glutamate100uM up vs Ctrl
17680319	NM_001007678 // Rabif // RAB interacting factor // 13q13 // 304807 /// ENSRNOT000000058	Rabif	NM_001007678	NM_001007678 // RefSeq // Rattus norvegicus RAB interacting factor (Rabif), mRNA. // ch	6.24632e-07	0.452364	-2.21061	Glutamate100uM down vs Ctrl
17779688	NM_001107813 // Zfp217 // zinc finger protein 217 // 3q42 // 311764 /// ENSRNOT00000034	Zfp217	NM_001107813	NM_001107813 // RefSeq // Rattus norvegicus zinc finger protein 217 (Zfp217), mRNA. //	6.36161e-07	2.06534	2.06534	Glutamate100uM up vs Ctrl
17870204	---		---	---	6.36433e-07	0.483472	-2.06837	Glutamate100uM down vs Ctrl
17786684	ENSRNOT00000056174 // Usp18 // ubiquitin specific peptidase 18 // 4q42 // 312688	Usp18	ENSRNOT00000056174	ENSRNOT00000056174 // ENSEMBL // cdna:known chromosome:RGSC3.4:4:157692720:157694883:1	6.5578e-07	3.0789	3.0789	Glutamate100uM up vs Ctrl
17625376	ENSRNOT00000020411 // Lgi1 // leucine-rich, glioma inactivated 1 // 1q53 // 252892 ///	Lgi1	ENSRNOT00000020411	ENSRNOT00000020411 // ENSEMBL // cdna:known chromosome:RGSC3.4:1:242593129:242634487:1	6.608e-07	0.427168	-2.341	Glutamate100uM down vs Ctrl
17645314	NM_172019 // Ifi47 // interferon gamma inducible protein 47 // 10q21 // 246208 /// ENSR	Ifi47	NM_172019	NM_172019 // RefSeq // Rattus norvegicus interferon gamma inducible protein 47 (Ifi47),	6.63704e-07	2.70287	2.70287	Glutamate100uM up vs Ctrl
17779480	NM_001135718 // Prex1 // phosphatidylinositol-3,4,5-trisphosphate-dependent Rac exchang	Prex1	NM_001135718	NM_001135718 // RefSeq // Rattus norvegicus phosphatidylinositol-3,4,5-trisphosphate-de	6.71603e-07	2.68127	2.68127	Glutamate100uM up vs Ctrl
17684742	ENSRNOT00000000817 // Nek7 // NIMA (never in mitosis gene a)-related kinase 7 // 13q13	Nek7	ENSRNOT00000000817	ENSRNOT00000000817 // ENSEMBL // cdna:known chromosome:RGSC3.4:13:51679282:51942636:-1	6.8397e-07	2.528	2.528	Glutamate100uM up vs Ctrl
17679651	ENSRNOT00000003280 // Tfcp2l1 // transcription factor CP2-like 1 // 13q11 // 304741	Tfcp2l1	ENSRNOT00000003280	ENSRNOT00000003280 // ENSEMBL // cdna:known chromosome:RGSC3.4:13:31288228:31341965:1 g	7.17135e-07	2.34687	2.34687	Glutamate100uM up vs Ctrl
17847618	ENSRNOT00000050702 // Cdhr4 // cadherin-related family member 4 // 8q32 // 363144	Cdhr4	ENSRNOT00000050702	ENSRNOT00000050702 // ENSEMBL // cdna:known chromosome:RGSC3.4:8:113267144:113269888:1	7.43414e-07	2.00436	2.00436	Glutamate100uM up vs Ctrl
17764941	NM_001004264 // Traf4af1 // TRAF4 associated factor 1 // 3q35 // 311325 /// ENSRNOT0000	Traf4af1	NM_001004264	NM_001004264 // RefSeq // Rattus norvegicus TRAF4 associated factor 1 (Traf4af1), mRNA.	7.74541e-07	2.71258	2.71258	Glutamate100uM up vs Ctrl
17604291	---		---	---	7.79316e-07	0.414263	-2.41392	Glutamate100uM down vs Ctrl
17818411	---		---	antiPeg11 // lncRNA Db // rn4 chr6:134,182,037-134,187,063 // chr6 // 100 // 100 // 19	7.96556e-07	3.29526	3.29526	Glutamate100uM up vs Ctrl
17625128	NM_001107609 // Kif20b // kinesin family member 20B // 1q52 // 309523 /// ENSRNOT000000	Kif20b	NM_001107609	NM_001107609 // RefSeq // Rattus norvegicus kinesin family member 20B (Kif20b), mRNA. /	8.07757e-07	2.08748	2.08748	Glutamate100uM up vs Ctrl
17666544	NM_001025627 // Leprel1 // leprecan-like 1 // 11q22-q23 // 288016 /// ENSRNOT0000000263	Leprel1	NM_001025627	NM_001025627 // RefSeq // Rattus norvegicus leprecan-like 1 (Leprel1), mRNA. // chr11 /	8.17364e-07	2.24707	2.24707	Glutamate100uM up vs Ctrl
17686506	NM_022248 // Dusp12 // dual specificity phosphatase 12 // 13q24 // 64014 /// ENSRNOT000	Dusp12	NM_022248	NM_022248 // RefSeq // Rattus norvegicus dual specificity phosphatase 12 (Dusp12), mRNA	8.27916e-07	0.431992	-2.31486	Glutamate100uM down vs Ctrl
17743782	---		---	ENSRNOT00000052877 // ENSEMBL // ncrna:rRNA chromosome:RGSC3.4:2:1052240:1052392:-1 gen	8.41256e-07	3.08549	3.08549	Glutamate100uM up vs Ctrl
17742029	NM_001191714 // Vav3 // vav 3 guanine nucleotide exchange factor // 2q34-q41 // 295378	Vav3	NM_001191714	NM_001191714 // RefSeq // Rattus norvegicus vav 3 guanine nucleotide exchange factor (V	8.53302e-07	2.72269	2.72269	Glutamate100uM up vs Ctrl
17748494	NM_001107702 // Fcrls // Fc receptor-like S, scavenger receptor // 2q34 // 310694 /// E	Fcrls	NM_001107702	NM_001107702 // RefSeq // Rattus norvegicus Fc receptor-like S, scavenger receptor (Fcr	8.62268e-07	4.51476	4.51476	Glutamate100uM up vs Ctrl
17802604	NM_053538 // Laptm5 // lysosomal protein transmembrane 5 // 5q36 // 89783 /// ENSRNOT00	Laptm5	NM_053538	NM_053538 // RefSeq // Rattus norvegicus lysosomal protein transmembrane 5 (Laptm5), mR	8.68509e-07	2.45463	2.45463	Glutamate100uM up vs Ctrl
17864503	ENSRNOT00000016856 // Stk17b // serine/threonine kinase 17b // 9q31 // 170904 /// NM_13	Stk17b	ENSRNOT00000016856	ENSRNOT00000016856 // ENSEMBL // cdna:known chromosome:RGSC3.4:9:52567310:52596817:-1 g	8.7139e-07	2.91392	2.91392	Glutamate100uM up vs Ctrl
17672719	ENSRNOT00000042758 // LOC685305 // similar to paired immunoglobin-like type 2 receptor	LOC685305	ENSRNOT00000042758	ENSRNOT00000042758 // ENSEMBL // cdna:known chromosome:RGSC3.4:12:19043455:19048589:-1	8.85719e-07	3.05751	3.05751	Glutamate100uM up vs Ctrl
17600267	---		---	---	9.00768e-07	0.463629	-2.1569	Glutamate100uM down vs Ctrl
17871209	NM_207601 // Plp2 // proteolipid protein 2 (colonic epithelium-enriched) // Xq13 // 302	Plp2	NM_207601	NM_207601 // RefSeq // Rattus norvegicus proteolipid protein 2 (colonic epithelium-enri	9.01999e-07	2.44535	2.44535	Glutamate100uM up vs Ctrl
17623916	NM_001191951 // Ahnak // AHNAK nucleoprotein // 1q43 // 191572 /// ENSRNOT00000027314 /	Ahnak	NM_001191951	NM_001191951 // RefSeq // Rattus norvegicus AHNAK nucleoprotein (Ahnak), mRNA. // chr1	9.05557e-07	2.09635	2.09635	Glutamate100uM up vs Ctrl
17659048	---		---	ENSRNOT00000018898 // ENSEMBL // cdna:known chromosome:RGSC3.4:10:65700694:65701956:-1	9.11679e-07	3.2326	3.2326	Glutamate100uM up vs Ctrl
17718539	---		---	ENSRNOT00000068958 // ENSEMBL // ncrna:snoRNA chromosome:RGSC3.4:17:20940036:20940168:-	9.14042e-07	3.10025	3.10025	Glutamate100uM up vs Ctrl
17871481	NM_199502 // Chrdl1 // kohjirin // Xq14 // 363455 /// ENSRNOT00000006008 // Chrdl1 // k	Chrdl1	NM_199502	NM_199502 // RefSeq // Rattus norvegicus kohjirin (Chrdl1), mRNA. // chrX // 100 // 100	9.16582e-07	2.74388	2.74388	Glutamate100uM up vs Ctrl
17735796	ENSRNOT00000066098 // Ppap2a // phosphatidic acid phosphatase type 2A // 2q14 // 64369	Ppap2a	ENSRNOT00000066098	ENSRNOT00000066098 // ENSEMBL // cdna:known chromosome:RGSC3.4:2:44183290:44247764:1 ge	9.17663e-07	2.07464	2.07464	Glutamate100uM up vs Ctrl
17879910	NM_031095 // Renbp // renin binding protein // Xq37 // 81759 /// ENSRNOT00000056337 //	Renbp	NM_031095	NM_031095 // RefSeq // Rattus norvegicus renin binding protein (Renbp), mRNA. // chrX /	9.25558e-07	2.06079	2.06079	Glutamate100uM up vs Ctrl
17605451	---		---	---	9.35258e-07	0.415379	-2.40744	Glutamate100uM down vs Ctrl
17676796	XM_003751153 // LOC100910497 // paired immunoglobulin-like type 2 receptor alpha-like /	LOC100910497	XM_003751153	XM_003751153 // RefSeq // PREDICTED: Rattus norvegicus paired immunoglobulin-like type	9.38914e-07	6.55342	6.55342	Glutamate100uM up vs Ctrl
17877518	NM_001191888 // Prrg1 // proline rich Gla (G-carboxyglutamic acid) 1 // Xq22 // 363472	Prrg1	NM_001191888	NM_001191888 // RefSeq // Rattus norvegicus proline rich Gla (G-carboxyglutamic acid) 1	9.47293e-07	2.81191	2.81191	Glutamate100uM up vs Ctrl
17612006	NM_001106210 // Rnaset2 // ribonuclease T2 // 1q11 // 292306 /// ENSRNOT00000017601 //	Rnaset2	NM_001106210	NM_001106210 // RefSeq // Rattus norvegicus ribonuclease T2 (Rnaset2), mRNA. // chr1 //	9.5633e-07	2.62131	2.62131	Glutamate100uM up vs Ctrl
17684704	NM_138507 // Ptprc // protein tyrosine phosphatase, receptor type, C // 13q13 // 24699	Ptprc	NM_138507	NM_138507 // RefSeq // Rattus norvegicus protein tyrosine phosphatase, receptor type, C	1.01054e-06	2.18747	2.18747	Glutamate100uM up vs Ctrl
17713789	NM_001106098 // Slc35d2 // solute carrier family 35, member D2 // 17p14 // 290959 /// E	Slc35d2	NM_001106098	NM_001106098 // RefSeq // Rattus norvegicus solute carrier family 35, member D2 (Slc35d	1.01226e-06	2.00861	2.00861	Glutamate100uM up vs Ctrl
17722348	ENSRNOT00000026303 // Egr1 // early growth response 1 // 18q // 24330 /// NM_012551 //	Egr1	ENSRNOT00000026303	ENSRNOT00000026303 // ENSEMBL // cdna:known chromosome:RGSC3.4:18:27343567:27347352:1 g	1.02794e-06	2.63178	2.63178	Glutamate100uM up vs Ctrl
17737614	---		---	ENSRNOT00000054343 // ENSEMBL // ncrna:snRNA chromosome:RGSC3.4:2:116598893:116599027:1	1.03336e-06	0.350132	-2.85606	Glutamate100uM down vs Ctrl
17742537	NM_001047887 // Arsj // arylsulfatase family, member J // 2q42 // 311013 /// ENSRNOT000	Arsj	NM_001047887	NM_001047887 // RefSeq // Rattus norvegicus arylsulfatase family, member J (Arsj), mRNA	1.04013e-06	2.00467	2.00467	Glutamate100uM up vs Ctrl
17740110	NM_001164060 // Shc1 // SHC (Src homology 2 domain containing) transforming protein 1 /	Shc1	NM_001164060	NM_001164060 // RefSeq // Rattus norvegicus SHC (Src homology 2 domain containing) tran	1.05128e-06	3.20897	3.20897	Glutamate100uM up vs Ctrl
17846335	ENSRNOT00000043008 // LOC100359563 // ribosomal protein S20-like // --- // 100359563	LOC100359563	ENSRNOT00000043008	ENSRNOT00000043008 // ENSEMBL // cdna:known chromosome:RGSC3.4:8:91024061:91024457:1 ge	1.07251e-06	2.13746	2.13746	Glutamate100uM up vs Ctrl
17668907	NM_023953 // Cd200r1 // CD200 receptor 1 // 11q21 // 64357 /// ENSRNOT00000002799 // Cd	Cd200r1	NM_023953	NM_023953 // RefSeq // Rattus norvegicus CD200 receptor 1 (Cd200r1), mRNA. // chr11 //	1.0752e-06	5.14437	5.14437	Glutamate100uM up vs Ctrl
17777079	NM_001106507 // Bub1 // budding uninhibited by benzimidazoles 1 homolog (S. cerevisiae)	Bub1	NM_001106507	NM_001106507 // RefSeq // Rattus norvegicus budding uninhibited by benzimidazoles 1 hom	1.07675e-06	2.63696	2.63696	Glutamate100uM up vs Ctrl
17859327	XM_001068385 // Sgol2 // shugoshin-like 2 (S. pombe) // 9q31 // 316425 /// ENSRNOT00000	Sgol2	XM_001068385	XM_001068385 // RefSeq // PREDICTED: Rattus norvegicus shugoshin-like 2 (S. pombe) (Sgo	1.07967e-06	4.45598	4.45598	Glutamate100uM up vs Ctrl
17882273	---		---	---	1.10141e-06	2.05443	2.05443	Glutamate100uM up vs Ctrl
17683445	ENSRNOT00000003768 // Bcl2 // B-cell CLL/lymphoma 2 // 13p13 // 24224 /// NM_016993 //	Bcl2	ENSRNOT00000003768	ENSRNOT00000003768 // ENSEMBL // cdna:known chromosome:RGSC3.4:13:12730736:12905108:-1	1.10269e-06	0.438348	-2.28129	Glutamate100uM down vs Ctrl
17863056	NM_001009353 // Pla2g7 // phospholipase A2, group VII (platelet-activating factor acety	Pla2g7	NM_001009353	NM_001009353 // RefSeq // Rattus norvegicus phospholipase A2, group VII (platelet-activ	1.1989e-06	2.29311	2.29311	Glutamate100uM up vs Ctrl
17768956	ENSRNOT00000023965 // Mmp9 // matrix metallopeptidase 9 // 3q42 // 81687 /// NM_031055	Mmp9	ENSRNOT00000023965	ENSRNOT00000023965 // ENSEMBL // cdna:known chromosome:RGSC3.4:3:155985473:155993435:1	1.25541e-06	2.39457	2.39457	Glutamate100uM up vs Ctrl
17629677	NM_001013894 // Lilrb4 // leukocyte immunoglobulin-like receptor, subfamily B, member 4	Lilrb4	NM_001013894	NM_001013894 // RefSeq // Rattus norvegicus leukocyte immunoglobulin-like receptor, sub	1.26322e-06	7.11131	7.11131	Glutamate100uM up vs Ctrl
17682015	NM_001192006 // Cd84 // CD84 molecule // 13q24 // 501872 /// ENSRNOT00000050547 // Cd84	Cd84	NM_001192006	NM_001192006 // RefSeq // Rattus norvegicus CD84 molecule (Cd84), mRNA. // chr13 // 100	1.2636e-06	2.42497	2.42497	Glutamate100uM up vs Ctrl
17875543	NM_145789 // Il13ra1 // interleukin 13 receptor, alpha 1 // Xq12 // 252963 /// BC093615	Il13ra1	NM_145789	NM_145789 // RefSeq // Rattus norvegicus interleukin 13 receptor, alpha 1 (Il13ra1), mR	1.27018e-06	2.19553	2.19553	Glutamate100uM up vs Ctrl
17680619	ENSRNOT00000059146 // Aspm // asp (abnormal spindle) homolog, microcephaly associated (	Aspm	ENSRNOT00000059146	ENSRNOT00000059146 // ENSEMBL // cdna:known chromosome:RGSC3.4:13:52811658:52860925:1 g	1.28047e-06	3.05909	3.05909	Glutamate100uM up vs Ctrl
17846281	NM_001108172 // Ttk // Ttk protein kinase // 8q31 // 315852 /// ENSRNOT00000051612 // T	Ttk	NM_001108172	NM_001108172 // RefSeq // Rattus norvegicus Ttk protein kinase (Ttk), mRNA. // chr8 //	1.28635e-06	2.81078	2.81078	Glutamate100uM up vs Ctrl
17618749	ENSRNOT00000024156 // Ucp2 // uncoupling protein 2 (mitochondrial, proton carrier) // 1	Ucp2	ENSRNOT00000024156	ENSRNOT00000024156 // ENSEMBL // cdna:known chromosome:RGSC3.4:1:157922179:157928518:1	1.29031e-06	2.52743	2.52743	Glutamate100uM up vs Ctrl
17821249	---		---	ENSRNOT00000069563 // ENSEMBL // ncrna:miRNA chromosome:RGSC3.4:6:41932971:41933053:-1	1.30272e-06	2.19466	2.19466	Glutamate100uM up vs Ctrl
17703597	NM_001108381 // Ebpl // emopamil binding protein-like // 15p12 // 361054 /// ENSRNOT000	Ebpl	NM_001108381	NM_001108381 // RefSeq // Rattus norvegicus emopamil binding protein-like (Ebpl), mRNA.	1.32759e-06	2.29468	2.29468	Glutamate100uM up vs Ctrl
17605765	---		---	---	1.33217e-06	0.400012	-2.49993	Glutamate100uM down vs Ctrl
17603975	---		---	---	1.35036e-06	0.403442	-2.47867	Glutamate100uM down vs Ctrl
17736144	ENSRNOT00000050655 // Dab2 // disabled homolog 2 (Drosophila) // 2q16 // 79128 /// NM_0	Dab2	ENSRNOT00000050655	ENSRNOT00000050655 // ENSEMBL // cdna:known chromosome:RGSC3.4:2:55714880:55736359:1 ge	1.39166e-06	3.60678	3.60678	Glutamate100uM up vs Ctrl
17752759	NM_017196 // Aif1 // allograft inflammatory factor 1 // 20p12 // 29427 /// ENSRNOT00000	Aif1	NM_017196	NM_017196 // RefSeq // Rattus norvegicus allograft inflammatory factor 1 (Aif1), mRNA.	1.41075e-06	2.20142	2.20142	Glutamate100uM up vs Ctrl
17609889	---		---	---	1.41988e-06	0.329784	-3.03229	Glutamate100uM down vs Ctrl
17657767	NM_001031638 // Cd68 // Cd68 molecule // 10q24 // 287435 /// ENSRNOT00000056918 // Cd68	Cd68	NM_001031638	NM_001031638 // RefSeq // Rattus norvegicus Cd68 molecule (Cd68), mRNA. // chr10 // 100	1.42141e-06	4.39061	4.39061	Glutamate100uM up vs Ctrl
17775493	NM_001168524 // Arhgap11a // Rho GTPase activating protein 11A // 3q34 // 296060 /// EN	Arhgap11a	NM_001168524	NM_001168524 // RefSeq // Rattus norvegicus Rho GTPase activating protein 11A (Arhgap11	1.48664e-06	4.51295	4.51295	Glutamate100uM up vs Ctrl
17769779	NM_001009656 // Zgpat // zinc finger, CCCH-type with G patch domain // 3q43 // 296478 /	Zgpat	NM_001009656	NM_001009656 // RefSeq // Rattus norvegicus zinc finger, CCCH-type with G patch domain	1.50294e-06	2.06315	2.06315	Glutamate100uM up vs Ctrl
17741181	ENSRNOT00000025718 // Notch2 // notch 2 // 2q34 // 29492 /// NM_024358 // Notch2 // not	Notch2	ENSRNOT00000025718	ENSRNOT00000025718 // ENSEMBL // cdna:known chromosome:RGSC3.4:2:192855287:192986589:1	1.58063e-06	2.00282	2.00282	Glutamate100uM up vs Ctrl
17630332	ENSRNOT00000041891 // Apoe // apolipoprotein E // 1q21 // 25728 /// NM_138828 // Apoe /	Apoe	ENSRNOT00000041891	ENSRNOT00000041891 // ENSEMBL // cdna:known chromosome:RGSC3.4:1:79003635:79006413:-1 g	1.58737e-06	2.02337	2.02337	Glutamate100uM up vs Ctrl
17746941	NM_053702 // Ccna2 // cyclin A2 // 2q25 // 114494 /// ENSRNOT00000021156 // Ccna2 // cy	Ccna2	NM_053702	NM_053702 // RefSeq // Rattus norvegicus cyclin A2 (Ccna2), mRNA. // chr2 // 100 // 89	1.62027e-06	2.83735	2.83735	Glutamate100uM up vs Ctrl
17787131	NM_001007648 // Cdca3 // cell division cycle associated 3 // 4q42 // 297594 /// ENSRNOT	Cdca3	NM_001007648	NM_001007648 // RefSeq // Rattus norvegicus cell division cycle associated 3 (Cdca3), m	1.62566e-06	2.16077	2.16077	Glutamate100uM up vs Ctrl
17641159	ENSRNOT00000024775 // Gda // guanine deaminase // 1q51 // 83585 /// NM_031776 // Gda //	Gda	ENSRNOT00000024775	ENSRNOT00000024775 // ENSEMBL // cdna:known chromosome:RGSC3.4:1:224579757:224655354:-1	1.63928e-06	3.63371	3.63371	Glutamate100uM up vs Ctrl
17641662	NM_012732 // Lipa // lipase A, lysosomal acid, cholesterol esterase // 1q52 // 25055 //	Lipa	NM_012732	NM_012732 // RefSeq // Rattus norvegicus lipase A, lysosomal acid, cholesterol esterase	1.65611e-06	2.27324	2.27324	Glutamate100uM up vs Ctrl
17619522	NM_001012742 // Wee1 // wee 1 homolog (S. pombe) // 1q33 // 308937 /// ENSRNOT000000133	Wee1	NM_001012742	NM_001012742 // RefSeq // Rattus norvegicus wee 1 homolog (S. pombe) (Wee1), mRNA. // c	1.68886e-06	2.02614	2.02614	Glutamate100uM up vs Ctrl
17665170	NM_207602 // St3gal6 // ST3 beta-galactoside alpha-2,3-sialyltransferase 6 // 11q12 //	St3gal6	NM_207602	NM_207602 // RefSeq // Rattus norvegicus ST3 beta-galactoside alpha-2,3-sialyltransfera	1.69158e-06	3.29089	3.29089	Glutamate100uM up vs Ctrl
17881691	---		---	---	1.73312e-06	2.60957	2.60957	Glutamate100uM up vs Ctrl
17749998	NM_001109584 // Vangl1 // vang-like 1 (van gogh, Drosophila) // 2q34 // 690366 /// ENSR	Vangl1	NM_001109584	NM_001109584 // RefSeq // Rattus norvegicus vang-like 1 (van gogh, Drosophila) (Vangl1)	1.73988e-06	2.09378	2.09378	Glutamate100uM up vs Ctrl
17745625	ENSRNOT00000040847 // Osmr // oncostatin M receptor // 2q16 // 310132 /// NM_001005384	Osmr	ENSRNOT00000040847	ENSRNOT00000040847 // ENSEMBL // cdna:known chromosome:RGSC3.4:2:56080700:56121463:-1 g	1.74092e-06	2.54334	2.54334	Glutamate100uM up vs Ctrl
17676622	---		---	ENSRNOT00000068118 // ENSEMBL // cdna:known chromosome:RGSC3.4:12:18634286:18637867:-1	1.7644e-06	2.77936	2.77936	Glutamate100uM up vs Ctrl
17603477	---		---	---	1.76987e-06	0.369856	-2.70375	Glutamate100uM down vs Ctrl
17880872	---		---	ENSRNOT00000047587 // ENSEMBL // cdna:known chromosome:RGSC3.4:7:20084795:20085151:-1 g	1.78237e-06	2.12641	2.12641	Glutamate100uM up vs Ctrl
17790119	---		---	ENSRNOT00000053273 // ENSEMBL // ncrna:snoRNA chromosome:RGSC3.4:4:54438572:54438775:-1	1.83034e-06	3.85637	3.85637	Glutamate100uM up vs Ctrl
17609379	---		---	---	1.85187e-06	0.441024	-2.26745	Glutamate100uM down vs Ctrl
17740499	ENSRNOT00000012464 // Lce1d // late cornified envelope 1D // 2q34 // 685981	Lce1d	ENSRNOT00000012464	ENSRNOT00000012464 // ENSEMBL // cdna:known chromosome:RGSC3.4:2:185677116:185677475:1	1.87432e-06	2.55975	2.55975	Glutamate100uM up vs Ctrl
17603625	---		---	---	1.89093e-06	0.471559	-2.12062	Glutamate100uM down vs Ctrl
17883560	---		---	---	1.89912e-06	2.05705	2.05705	Glutamate100uM up vs Ctrl
17770731	---		---	ENSRNOT00000062467 // ENSEMBL // ncrna:snoRNA chromosome:RGSC3.4:3:4819579:4819710:-1 g	1.90794e-06	2.77689	2.77689	Glutamate100uM up vs Ctrl
17649101	---		---	ENSRNOT00000070574 // ENSEMBL // ncrna:snRNA chromosome:RGSC3.4:10:65783835:65783938:1	1.91618e-06	0.38551	-2.59396	Glutamate100uM down vs Ctrl
17792910	NM_001044249 // Antxr1 // anthrax toxin receptor 1 // 4q34 // 362393 /// ENSRNOT0000001	Antxr1	NM_001044249	NM_001044249 // RefSeq // Rattus norvegicus anthrax toxin receptor 1 (Antxr1), mRNA. //	1.91747e-06	2.02852	2.02852	Glutamate100uM up vs Ctrl
17748289	ENSRNOT00000013025 // Tlr2 // toll-like receptor 2 // 2q34 // 310553 /// NM_198769 // T	Tlr2	ENSRNOT00000013025	ENSRNOT00000013025 // ENSEMBL // cdna:known chromosome:RGSC3.4:2:175607991:175613992:-1	1.94573e-06	2.05718	2.05718	Glutamate100uM up vs Ctrl
17727099	NM_001106134 // Ska1 // spindle and kinetochore associated complex subunit 1 // 18q12.2	Ska1	NM_001106134	NM_001106134 // RefSeq // Rattus norvegicus spindle and kinetochore associated complex	1.95039e-06	2.03045	2.03045	Glutamate100uM up vs Ctrl
17846607	ENSRNOT00000010765 // Plscr4 // phospholipid scramblase 4 // 8q31 // 300900 /// NM_0010	Plscr4	ENSRNOT00000010765	ENSRNOT00000010765 // ENSEMBL // cdna:known chromosome:RGSC3.4:8:97428403:97466096:1 ge	1.95557e-06	2.05453	2.05453	Glutamate100uM up vs Ctrl
17722680	---		---	ENSRNOT00000069541 // ENSEMBL // ncrna:snoRNA chromosome:RGSC3.4:18:30313721:30313822:1	1.95995e-06	0.341963	-2.92429	Glutamate100uM down vs Ctrl
17718415	ENSRNOT00000018252 // Gadd45g // growth arrest and DNA-damage-inducible, gamma // 17p14	Gadd45g	ENSRNOT00000018252	ENSRNOT00000018252 // ENSEMBL // cdna:known chromosome:RGSC3.4:17:19230896:19232641:-1	1.97783e-06	2.12559	2.12559	Glutamate100uM up vs Ctrl
17772052	NM_001033701 // Zeb2 // zinc finger E-box binding homeobox 2 // 3q12 // 311071 /// ENSR	Zeb2	NM_001033701	NM_001033701 // RefSeq // Rattus norvegicus zinc finger E-box binding homeobox 2 (Zeb2)	2.0374e-06	2.20025	2.20025	Glutamate100uM up vs Ctrl
17628461	---		---	ENSRNOT00000070770 // ENSEMBL // ncrna:misc_RNA chromosome:RGSC3.4:1:42251654:42251933:	2.03862e-06	4.36632	4.36632	Glutamate100uM up vs Ctrl
17772405	NM_001012086 // Cytip // cytohesin 1 interacting protein // 3q21 // 311047 /// ENSRNOT0	Cytip	NM_001012086	NM_001012086 // RefSeq // Rattus norvegicus cytohesin 1 interacting protein (Cytip), mR	2.09025e-06	0.479818	-2.08412	Glutamate100uM down vs Ctrl
17622746	NM_001108513 // Unc93b1 // unc-93 homolog B1 (C. elegans) // 1q42 // 361689 /// ENSRNOT	Unc93b1	NM_001108513	NM_001108513 // RefSeq // Rattus norvegicus unc-93 homolog B1 (C. elegans) (Unc93b1), m	2.09552e-06	2.12467	2.12467	Glutamate100uM up vs Ctrl
17660863	ENSRNOT00000050725 // Top2a // topoisomerase (DNA) II alpha // 10q31 // 360243 /// NM_0	Top2a	ENSRNOT00000050725	ENSRNOT00000050725 // ENSEMBL // cdna:known chromosome:RGSC3.4:10:87771333:87802031:-1	2.1584e-06	3.20474	3.20474	Glutamate100uM up vs Ctrl
17664628	NM_001107111 // Il10rb // interleukin 10 receptor, beta // 11q11 // 304091 /// ENSRNOT0	Il10rb	NM_001107111	NM_001107111 // RefSeq // Rattus norvegicus interleukin 10 receptor, beta (Il10rb), mRN	2.16207e-06	2.36929	2.36929	Glutamate100uM up vs Ctrl
17777184	NM_017019 // Il1a // interleukin 1 alpha // 3q36 // 24493 /// ENSRNOT00000006113 // Il1	Il1a	NM_017019	NM_017019 // RefSeq // Rattus norvegicus interleukin 1 alpha (Il1a), mRNA. // chr3 // 1	2.17782e-06	2.41112	2.41112	Glutamate100uM up vs Ctrl
17867715	NR_046238 // Rn5-8s // 5.8S ribosomal RNA // --- // 100861534	Rn5-8s	NR_046238	NR_046238 // RefSeq // Rattus norvegicus 5.8S ribosomal RNA (Rn5-8s), ribosomal RNA. //	2.23152e-06	6.52655	6.52655	Glutamate100uM up vs Ctrl
17739800	NM_001004226 // RGD1303130 // kidney predominant protein NCU-G1 // 2q34 // 295231 /// E	RGD1303130	NM_001004226	NM_001004226 // RefSeq // Rattus norvegicus kidney predominant protein NCU-G1 (RGD13031	2.26278e-06	2.04578	2.04578	Glutamate100uM up vs Ctrl
17737287	NM_013110 // Il7 // interleukin 7 // 2q23 // 25647 /// ENSRNOT00000016091 // Il7 // int	Il7	NM_013110	NM_013110 // RefSeq // Rattus norvegicus interleukin 7 (Il7), mRNA. // chr2 // 100 // 1	2.2816e-06	3.04752	3.04752	Glutamate100uM up vs Ctrl
17719126	NM_001007732 // Serpinb9 // serpin peptidase inhibitor, clade B (ovalbumin), member 9 /	Serpinb9	NM_001007732	NM_001007732 // RefSeq // Rattus norvegicus serpin peptidase inhibitor, clade B (ovalbu	2.28177e-06	2.31443	2.31443	Glutamate100uM up vs Ctrl
17600207	---		---	---	2.43659e-06	0.336444	-2.97226	Glutamate100uM down vs Ctrl
17767178	ENSRNOT00000055510 // RGD1565648 // similar to Chain A, Solution Structure Of Rabbit Ap	RGD1565648	ENSRNOT00000055510	ENSRNOT00000055510 // ENSEMBL // cdna:known chromosome:RGSC3.4:3:140651081:140651392:1	2.46065e-06	4.0974	4.0974	Glutamate100uM up vs Ctrl
17611551	---		---	ENSRNOT00000054091 // ENSEMBL // ncrna:snoRNA chromosome:RGSC3.4:1:36508256:36508325:1	2.46287e-06	0.266632	-3.75049	Glutamate100uM down vs Ctrl
17849723	---		---	ENSRNOT00000054091 // ENSEMBL // ncrna:snoRNA chromosome:RGSC3.4:1:36508256:36508325:1	2.46287e-06	0.266632	-3.75049	Glutamate100uM down vs Ctrl
17603329	---		---	---	2.47469e-06	0.401582	-2.49015	Glutamate100uM down vs Ctrl
17789470	---		---	FQ235271 // GenBank // Rattus norvegicus TL0AEA55YN09 mRNA sequence. // chr4 // 100 //	2.52694e-06	2.66218	2.66218	Glutamate100uM up vs Ctrl
17860366	NM_001031658 // Slc11a1 // solute carrier family 11 (proton-coupled divalent metal ion	Slc11a1	NM_001031658	NM_001031658 // RefSeq // Rattus norvegicus solute carrier family 11 (proton-coupled di	2.5747e-06	3.14195	3.14195	Glutamate100uM up vs Ctrl
17669971	NM_145789 // Il13ra1 // interleukin 13 receptor, alpha 1 // Xq12 // 252963 /// BC093615	Il13ra1	NM_145789	NM_145789 // RefSeq // Rattus norvegicus interleukin 13 receptor, alpha 1 (Il13ra1), mR	2.59404e-06	2.19099	2.19099	Glutamate100uM up vs Ctrl
17853421	---		---	ENSRNOT00000012404 // ENSEMBL // cdna:known chromosome:RGSC3.4:8:68336299:68366316:-1 g	2.60355e-06	2.04459	2.04459	Glutamate100uM up vs Ctrl
17783436	NM_001039008 // Tmem176a // transmembrane protein 176A // 4q24 // 297077 /// ENSRNOT000	Tmem176a	NM_001039008	NM_001039008 // RefSeq // Rattus norvegicus transmembrane protein 176A (Tmem176a), mRNA	2.61921e-06	3.02306	3.02306	Glutamate100uM up vs Ctrl
17603811	---		---	---	2.62883e-06	0.458917	-2.17904	Glutamate100uM down vs Ctrl
17732171	---		---	ENSRNOT00000054139 // ENSEMBL // ncrna:snRNA chromosome:RGSC3.4:19:21805850:21805956:-1	2.67933e-06	0.44487	-2.24785	Glutamate100uM down vs Ctrl
17882157	---		---	---	2.74602e-06	3.10767	3.10767	Glutamate100uM up vs Ctrl
17755219	NM_001005539 // Smpdl3a // sphingomyelin phosphodiesterase, acid-like 3A // 20q11 // 29	Smpdl3a	NM_001005539	NM_001005539 // RefSeq // Rattus norvegicus sphingomyelin phosphodiesterase, acid-like	2.75378e-06	2.84492	2.84492	Glutamate100uM up vs Ctrl
17801129	NM_001044267 // Mknk1 // MAP kinase-interacting serine/threonine kinase 1 // 5q36 // 50	Mknk1	NM_001044267	NM_001044267 // RefSeq // Rattus norvegicus MAP kinase-interacting serine/threonine kin	2.75819e-06	2.04968	2.04968	Glutamate100uM up vs Ctrl
17609495	---		---	---	2.80832e-06	0.352306	-2.83845	Glutamate100uM down vs Ctrl
17648839	---		---	ENSRNOT00000070775 // ENSEMBL // ncrna:snRNA chromosome:RGSC3.4:10:64162282:64162410:1	2.83231e-06	0.496625	-2.01359	Glutamate100uM down vs Ctrl
17604369	---		---	---	2.8604e-06	0.442185	-2.2615	Glutamate100uM down vs Ctrl
17684954	NM_133551 // Pla2g4a // phospholipase A2, group IVA (cytosolic, calcium-dependent) // 1	Pla2g4a	NM_133551	NM_133551 // RefSeq // Rattus norvegicus phospholipase A2, group IVA (cytosolic, calciu	2.86634e-06	2.80672	2.80672	Glutamate100uM up vs Ctrl
17747873	ENSRNOT00000013987 // Trim59 // tripartite motif-containing 59 // 2q33 // 365813 /// NM	Trim59	ENSRNOT00000013987	ENSRNOT00000013987 // ENSEMBL // cdna:known chromosome:RGSC3.4:2:159016208:159027934:-1	2.88133e-06	2.41295	2.41295	Glutamate100uM up vs Ctrl
17732888	---		---	FQ233924 // GenBank // Rattus norvegicus TL0AEA5YN11 mRNA sequence. // chr19 // 92 // 1	2.93737e-06	2.80458	2.80458	Glutamate100uM up vs Ctrl
17732459	NM_138539 // Dnase2a // deoxyribonuclease II alpha // 19q11 // 171575 /// ENSRNOT000000	Dnase2a	NM_138539	NM_138539 // RefSeq // Rattus norvegicus deoxyribonuclease II alpha (Dnase2a), mRNA. //	2.96907e-06	2.08614	2.08614	Glutamate100uM up vs Ctrl
17781129	NM_012623 // Abcb1b // ATP-binding cassette, subfamily B (MDR/TAP), member 1B // 4q12 /	Abcb1b	NM_012623	NM_012623 // RefSeq // Rattus norvegicus ATP-binding cassette, subfamily B (MDR/TAP), m	2.98122e-06	2.31807	2.31807	Glutamate100uM up vs Ctrl
17835023	XM_002726881 // Gas2l3 // growth arrest-specific 2 like 3 // 7q13 // 680280 /// ENSRNOT	Gas2l3	XM_002726881	XM_002726881 // RefSeq // PREDICTED: Rattus norvegicus growth arrest-specific 2 like 3	2.98574e-06	4.05093	4.05093	Glutamate100uM up vs Ctrl
17860906	ENSRNOT00000021730 // Ccl20 // chemokine (C-C motif) ligand 20 // 9q34 // 29538 /// NM_	Ccl20	ENSRNOT00000021730	ENSRNOT00000021730 // ENSEMBL // cdna:known chromosome:RGSC3.4:9:82440964:82443542:1 ge	3.01541e-06	2.30131	2.30131	Glutamate100uM up vs Ctrl
17600163	---		---	---	3.0206e-06	0.467227	-2.14029	Glutamate100uM down vs Ctrl
17647342	NM_053749 // Aurkb // aurora kinase B // 10q24 // 114592 /// ENSRNOT00000008492 // Aurk	Aurkb	NM_053749	NM_053749 // RefSeq // Rattus norvegicus aurora kinase B (Aurkb), mRNA. // chr10 // 96	3.07622e-06	2.17172	2.17172	Glutamate100uM up vs Ctrl
17631448	---		---	ENSRNOT00000056901 // ENSEMBL // cdna:known chromosome:RGSC3.4:1:84917955:84919063:-1 g	3.13909e-06	0.452275	-2.21104	Glutamate100uM down vs Ctrl
17781673	NM_133651 // Cav1 // caveolin 1, caveolae protein // 4q21 // 25404 /// NM_031556 // Cav	Cav1	NM_133651	NM_133651 // RefSeq // Rattus norvegicus caveolin 1, caveolae protein (Cav1), transcrip	3.22379e-06	2.30903	2.30903	Glutamate100uM up vs Ctrl
17872868	ENSRNOT00000040148 // Msn // moesin // Xq31 // 81521 /// NM_030863 // Msn // moesin //	Msn	ENSRNOT00000040148	ENSRNOT00000040148 // ENSEMBL // cdna:known chromosome:RGSC3.4:X:83760548:83784357:1 ge	3.26514e-06	2.93514	2.93514	Glutamate100uM up vs Ctrl
17873058	AF155826 // Kif4a // kinesin family member 4A // Xq31 // 84393	Kif4a	AF155826	AF155826 // GenBank // Rattus norvegicus kinesin-like protein KIF4 mRNA, partial cds. /	3.28492e-06	3.31266	3.31266	Glutamate100uM up vs Ctrl
17683791	NM_001110763 // Tmem163 // transmembrane protein 163 // 13q12 // 360839 /// ENSRNOT0000	Tmem163	NM_001110763	NM_001110763 // RefSeq // Rattus norvegicus transmembrane protein 163 (Tmem163), mRNA.	3.34875e-06	0.423103	-2.36349	Glutamate100uM down vs Ctrl
17791215	ENSRNOT00000011327 // Tmem176b // transmembrane protein 176B // 4q24 // 171411 /// NM_1	Tmem176b	ENSRNOT00000011327	ENSRNOT00000011327 // ENSEMBL // cdna:known chromosome:RGSC3.4:4:76911931:76918859:-1 g	3.35134e-06	2.60861	2.60861	Glutamate100uM up vs Ctrl
17645066	---		---	ENSRNOT00000059629 // ENSEMBL // cdna:known chromosome:RGSC3.4:10:27822357:27822485:1 g	3.38477e-06	0.333059	-3.00247	Glutamate100uM down vs Ctrl
17754713	NM_001134576 // RGD1306739 // similar to RIKEN cDNA 1700040L02 // 20p11 // 361834 /// E	RGD1306739	NM_001134576	NM_001134576 // RefSeq // Rattus norvegicus similar to RIKEN cDNA 1700040L02 (RGD130673	3.3908e-06	2.30276	2.30276	Glutamate100uM up vs Ctrl
17604061	---		---	---	3.40021e-06	0.428232	-2.33518	Glutamate100uM down vs Ctrl
17726963	NM_053459 // Rab27b // RAB27B, member RAS oncogene family // 18q12.1 // 84590 /// ENSRN	Rab27b	NM_053459	NM_053459 // RefSeq // Rattus norvegicus RAB27B, member RAS oncogene family (Rab27b), m	3.41247e-06	2.28912	2.28912	Glutamate100uM up vs Ctrl
17746926	ENSRNOT00000019554 // Anxa5 // annexin A5 // 2q25 // 25673 /// NM_013132 // Anxa5 // an	Anxa5	ENSRNOT00000019554	ENSRNOT00000019554 // ENSEMBL // cdna:known chromosome:RGSC3.4:2:122949195:122979810:-1	3.41371e-06	2.45013	2.45013	Glutamate100uM up vs Ctrl
17602799	---		---	---	3.49573e-06	0.48314	-2.06979	Glutamate100uM down vs Ctrl
17882025	---		---	---	3.60201e-06	2.54404	2.54404	Glutamate100uM up vs Ctrl
17711701	NM_001025673 // Mlf1ip // myeloid leukemia factor 1 interacting protein // 16q11 // 306	Mlf1ip	NM_001025673	NM_001025673 // RefSeq // Rattus norvegicus myeloid leukemia factor 1 interacting prote	3.62761e-06	2.31096	2.31096	Glutamate100uM up vs Ctrl
17768360	NM_001258011 // Snhg11 // small nucleolar RNA host gene 11 (non-protein coding) // 3q42	Snhg11	NM_001258011	NM_001258011 // RefSeq // Rattus norvegicus small nucleolar RNA host gene 11 (non-prote	3.67436e-06	2.62638	2.62638	Glutamate100uM up vs Ctrl
17687757	NR_037334 // Mir3556b // microRNA mir-3556b // --- // 100526572	Mir3556b	NR_037334	NR_037334 // RefSeq // Rattus norvegicus microRNA mir-3556b (Mir3556b), microRNA. // ch	3.76111e-06	0.465642	-2.14757	Glutamate100uM down vs Ctrl
17819882	NM_001036626 // Zfp36l2 // zinc finger protein 36, C3H type-like 2 // 6q12 // 298765 //	Zfp36l2	NM_001036626	NM_001036626 // RefSeq // Rattus norvegicus zinc finger protein 36, C3H type-like 2 (Zf	3.772e-06	2.9121	2.9121	Glutamate100uM up vs Ctrl
17600499	---		---	---	3.7767e-06	0.3613	-2.76779	Glutamate100uM down vs Ctrl
17740581	NM_001004095 // S100a11 // S100 calcium binding protein A11 (calizzarin) // 2q34 // 445	S100a11	NM_001004095	NM_001004095 // RefSeq // Rattus norvegicus S100 calcium binding protein A11 (calizzari	3.77915e-06	2.85987	2.85987	Glutamate100uM up vs Ctrl
17648590	NM_001105812 // Slc43a2 // solute carrier family 43, member 2 // 10q24 // 287532 /// EN	Slc43a2	NM_001105812	NM_001105812 // RefSeq // Rattus norvegicus solute carrier family 43, member 2 (Slc43a2	3.78815e-06	2.29908	2.29908	Glutamate100uM up vs Ctrl
17603649	---		---	---	3.79555e-06	0.437918	-2.28353	Glutamate100uM down vs Ctrl
17856909	ENSRNOT00000065721 // Sgol1 // shugoshin-like 1 (S. pombe) // 9q11 // 363174 /// ENSRNO	Sgol1	ENSRNOT00000065721	ENSRNOT00000065721 // ENSEMBL // cdna:known chromosome:RGSC3.4:9:863665:876390:1 gene:E	3.8202e-06	2.19019	2.19019	Glutamate100uM up vs Ctrl
17603627	---		---	---	3.82363e-06	0.464378	-2.15342	Glutamate100uM down vs Ctrl
17676805	---		---	GENSCAN00000035640 // ENSEMBL // cdna:genscan chromosome:RGSC3.4:12:19958915:19963751:-	3.90303e-06	2.44758	2.44758	Glutamate100uM up vs Ctrl
17628389	NM_019357 // Ezr // ezrin // 1q11 // 54319 /// ENSRNOT00000046746 // Ezr // ezrin // 1q	Ezr	NM_019357	NM_019357 // RefSeq // Rattus norvegicus ezrin (Ezr), mRNA. // chr1 // 100 // 100 // 17	3.98126e-06	2.09975	2.09975	Glutamate100uM up vs Ctrl
17882637	---		---	---	3.99724e-06	2.9296	2.9296	Glutamate100uM up vs Ctrl
17883528	---		---	---	4.00028e-06	2.03054	2.03054	Glutamate100uM up vs Ctrl
17843480	NR_037614 // Vof16 // ischemia related factor vof-16 // 8q22 // 259227 /// AB089206 //	Vof16	NR_037614	NR_037614 // RefSeq // Rattus norvegicus ischemia related factor vof-16 (Vof16), non-co	4.01134e-06	2.79544	2.79544	Glutamate100uM up vs Ctrl
17749936	ENSRNOT00000021162 // Ptgfrn // prostaglandin F2 receptor negative regulator // 2q34 //	Ptgfrn	ENSRNOT00000021162	ENSRNOT00000021162 // ENSEMBL // cdna:known chromosome:RGSC3.4:2:196091505:196162949:-1	4.02599e-06	2.3124	2.3124	Glutamate100uM up vs Ctrl
17603639	---		---	---	4.05813e-06	0.351403	-2.84574	Glutamate100uM down vs Ctrl
17686562	---		---	FQ228770 // GenBank // Rattus norvegicus TL0ADA51YO10 mRNA sequence. // chr13 // 100 //	4.08919e-06	3.34584	3.34584	Glutamate100uM up vs Ctrl
17604293	---		---	---	4.09704e-06	0.347062	-2.88133	Glutamate100uM down vs Ctrl
17718561	NM_001106103 // Ogn // osteoglycin // 17p14 // 291015 /// ENSRNOT00000020532 // Ogn //	Ogn	NM_001106103	NM_001106103 // RefSeq // Rattus norvegicus osteoglycin (Ogn), mRNA. // chr17 // 100 //	4.10597e-06	2.36692	2.36692	Glutamate100uM up vs Ctrl
17667416	NM_001047102 // Cadm2 // cell adhesion molecule 2 // 11p12 // 360687 /// ENSRNOT0000004	Cadm2	NM_001047102	NM_001047102 // RefSeq // Rattus norvegicus cell adhesion molecule 2 (Cadm2), mRNA. //	4.17081e-06	0.398048	-2.51226	Glutamate100uM down vs Ctrl
17787136	---		---	---	4.19488e-06	2.50269	2.50269	Glutamate100uM up vs Ctrl
17609395	---		---	---	4.22309e-06	0.386711	-2.58591	Glutamate100uM down vs Ctrl
17604431	---		---	---	4.22776e-06	0.413928	-2.41588	Glutamate100uM down vs Ctrl
17605501	---		---	---	4.35616e-06	0.443197	-2.25633	Glutamate100uM down vs Ctrl
17765104	NM_001107762 // Nusap1 // nucleolar and spindle associated protein 1 // 3q35 // 311336	Nusap1	NM_001107762	NM_001107762 // RefSeq // Rattus norvegicus nucleolar and spindle associated protein 1	4.37435e-06	2.78272	2.78272	Glutamate100uM up vs Ctrl
17821879	ENSRNOT00000007219 // Egln3 // EGL nine homolog 3 (C. elegans) // 6q23 // 54702 /// NM_	Egln3	ENSRNOT00000007219	ENSRNOT00000007219 // ENSEMBL // cdna:known chromosome:RGSC3.4:6:74451038:74476506:-1 g	4.38002e-06	2.32885	2.32885	Glutamate100uM up vs Ctrl
17772999	NM_001009654 // Spc25 // SPC25, NDC80 kinetochore complex component, homolog (S. cerevi	Spc25	NM_001009654	NM_001009654 // RefSeq // Rattus norvegicus SPC25, NDC80 kinetochore complex component,	4.38486e-06	3.12215	3.12215	Glutamate100uM up vs Ctrl
17722652	NM_001014780 // Pcdhb6 // protocadherin beta 6 // 18p11 // 291653	Pcdhb6	NM_001014780	NM_001014780 // RefSeq // Rattus norvegicus protocadherin beta 6 (Pcdhb6), mRNA. // chr	4.39402e-06	0.295745	-3.38129	Glutamate100uM down vs Ctrl
17704792	ENSRNOT00000012167 // Diaph3 // diaphanous homolog 3 (Drosophila) // 15q12 // 290396	Diaph3	ENSRNOT00000012167	ENSRNOT00000012167 // ENSEMBL // cdna:known chromosome:RGSC3.4:15:68905784:69127759:-1	4.46917e-06	2.06195	2.06195	Glutamate100uM up vs Ctrl
17618127	NM_017097 // Ctsc // cathepsin C // 1q32 // 25423 /// ENSRNOT00000022342 // Ctsc // cat	Ctsc	NM_017097	NM_017097 // RefSeq // Rattus norvegicus cathepsin C (Ctsc), mRNA. // chr1 // 100 // 88	4.52029e-06	3.85766	3.85766	Glutamate100uM up vs Ctrl
17791708	---		---	ENSRNOT00000007437 // ENSEMBL // cdna:known chromosome:RGSC3.4:4:92311726:92312106:-1 g	4.59718e-06	3.26712	3.26712	Glutamate100uM up vs Ctrl
17882275	---		---	---	4.6423e-06	2.09976	2.09976	Glutamate100uM up vs Ctrl
17883532	---		---	---	4.68854e-06	2.42348	2.42348	Glutamate100uM up vs Ctrl
17832121	NM_001011995 // Tuba1c // tubulin, alpha 1C // 7q36 // 300218 /// ENSRNOT00000020932 //	Tuba1c	NM_001011995	NM_001011995 // RefSeq // Rattus norvegicus tubulin, alpha 1C (Tuba1c), mRNA. // chr7 /	4.70032e-06	4.62575	4.62575	Glutamate100uM up vs Ctrl
17766258	ENSRNOT00000050172 // LOC100360642 // ribosomal protein S12-like // --- // 100360642	LOC100360642	ENSRNOT00000050172	ENSRNOT00000050172 // ENSEMBL // cdna:known chromosome:RGSC3.4:3:117901781:117902275:1	4.77546e-06	2.33258	2.33258	Glutamate100uM up vs Ctrl
17737644	NM_001044696 // Lrrc34 // leucine rich repeat containing 34 // 2q24 // 499589 /// ENSRN	Lrrc34	NM_001044696	NM_001044696 // RefSeq // Rattus norvegicus leucine rich repeat containing 34 (Lrrc34),	4.83211e-06	2.43183	2.43183	Glutamate100uM up vs Ctrl
17602941	---		---	---	4.84197e-06	0.393176	-2.54339	Glutamate100uM down vs Ctrl
17750841	NM_012889 // Vcam1 // vascular cell adhesion molecule 1 // 2q41 // 25361 /// ENSRNOT000	Vcam1	NM_012889	NM_012889 // RefSeq // Rattus norvegicus vascular cell adhesion molecule 1 (Vcam1), mRN	4.96118e-06	2.41032	2.41032	Glutamate100uM up vs Ctrl
17634958	---		---	ENSRNOT00000070778 // ENSEMBL // ncrna:snoRNA chromosome:RGSC3.4:1:149551354:149551520:	5.0677e-06	0.26905	-3.71678	Glutamate100uM down vs Ctrl
17743784	NM_053295 // Cast // calpastatin // 2q11 // 25403 /// ENSRNOT00000062055 // Cast // cal	Cast	NM_053295	NM_053295 // RefSeq // Rattus norvegicus calpastatin (Cast), transcript variant 1, mRNA	5.15038e-06	2.13443	2.13443	Glutamate100uM up vs Ctrl
17602709	---		---	---	5.30776e-06	0.360316	-2.77534	Glutamate100uM down vs Ctrl
17883512	---		---	---	5.32978e-06	2.33374	2.33374	Glutamate100uM up vs Ctrl
17608089	---		---	---	5.42316e-06	0.339556	-2.94502	Glutamate100uM down vs Ctrl
17660052	NM_031833 // Nme2 // non-metastatic cells 2, protein (NM23B) expressed in // 10q26 // 8	Nme2	NM_031833	NM_031833 // RefSeq // Rattus norvegicus non-metastatic cells 2, protein (NM23B) expres	5.4303e-06	2.02672	2.02672	Glutamate100uM up vs Ctrl
17794729	ENSRNOT00000016330 // C1s // complement component 1, s subcomponent // 4q42 // 192262 /	C1s	ENSRNOT00000016330	ENSRNOT00000016330 // ENSEMBL // cdna:known chromosome:RGSC3.4:4:160736133:160748150:-1	5.50376e-06	2.3985	2.3985	Glutamate100uM up vs Ctrl
17634466	---		---	ENSRNOT00000063293 // ENSEMBL // ncrna:miRNA chromosome:RGSC3.4:1:137321240:137321305:-	5.50866e-06	0.486154	-2.05696	Glutamate100uM down vs Ctrl
17799396	ENSRNOT00000014020 // Tlr4 // toll-like receptor 4 // 5q24 // 29260 /// NM_019178 // Tl	Tlr4	ENSRNOT00000014020	ENSRNOT00000014020 // ENSEMBL // cdna:known chromosome:RGSC3.4:5:83564096:83577731:1 ge	5.53551e-06	2.20997	2.20997	Glutamate100uM up vs Ctrl
17872081	NM_001097582 // Tlr7 // toll-like receptor 7 // Xq21 // 317468 /// ENSRNOT00000005620 /	Tlr7	NM_001097582	NM_001097582 // RefSeq // Rattus norvegicus toll-like receptor 7 (Tlr7), mRNA. // chrX	5.54265e-06	3.6388	3.6388	Glutamate100uM up vs Ctrl
17841953	NM_001014205 // Tmem123 // transmembrane protein 123 // 8q11 // 363013 /// ENSRNOT00000	Tmem123	NM_001014205	NM_001014205 // RefSeq // Rattus norvegicus transmembrane protein 123 (Tmem123), mRNA.	5.74041e-06	2.40489	2.40489	Glutamate100uM up vs Ctrl
17700075	NM_001012044 // Lcp1 // lymphocyte cytosolic protein 1 // 15q11 // 306071 /// ENSRNOT00	Lcp1	NM_001012044	NM_001012044 // RefSeq // Rattus norvegicus lymphocyte cytosolic protein 1 (Lcp1), mRNA	5.7435e-06	2.65165	2.65165	Glutamate100uM up vs Ctrl
17731597	ENSRNOT00000022128 // Cx3cl1 // chemokine (C-X3-C motif) ligand 1 // 19p12 // 89808 ///	Cx3cl1	ENSRNOT00000022128	ENSRNOT00000022128 // ENSEMBL // cdna:known chromosome:RGSC3.4:19:10666935:10676425:-1	5.77513e-06	2.51678	2.51678	Glutamate100uM up vs Ctrl
17846515	ENSRNOT00000019285 // Ctsh // cathepsin H // 8q31 // 25425 /// NM_012939 // Ctsh // cat	Ctsh	ENSRNOT00000019285	ENSRNOT00000019285 // ENSEMBL // cdna:known chromosome:RGSC3.4:8:94971674:94990410:1 ge	5.80043e-06	2.13048	2.13048	Glutamate100uM up vs Ctrl
17786952	ENSRNOT00000013308 // Clec4a3 // C-type lectin domain family 4, member A3 // 4q42 // 36	Clec4a3	ENSRNOT00000013308	ENSRNOT00000013308 // ENSEMBL // cdna:known chromosome:RGSC3.4:4:159464410:159474023:1	5.84749e-06	3.18844	3.18844	Glutamate100uM up vs Ctrl
17609203	---		---	---	5.98189e-06	0.481148	-2.07836	Glutamate100uM down vs Ctrl
17694868	FQ222654 // Ncapg // non-SMC condensin I complex, subunit G // 14q21 // 305392	Ncapg	FQ222654	FQ222654 // GenBank // Rattus norvegicus TL0ADA20YJ19 mRNA sequence. // chr14 // 92 //	6.14362e-06	2.1002	2.1002	Glutamate100uM up vs Ctrl
17609331	---		---	---	6.19307e-06	0.424526	-2.35557	Glutamate100uM down vs Ctrl
17794610	NM_012907 // Apobec1 // apolipoprotein B mRNA editing enzyme, catalytic polypeptide 1 /	Apobec1	NM_012907	NM_012907 // RefSeq // Rattus norvegicus apolipoprotein B mRNA editing enzyme, catalyti	6.19591e-06	3.1454	3.1454	Glutamate100uM up vs Ctrl
17787135	---		---	---	6.22606e-06	2.28287	2.28287	Glutamate100uM up vs Ctrl
17749620	NM_001100836 // Fcgr1a // Fc fragment of IgG, high affinity Ia, receptor (CD64) // 2q34	Fcgr1a	NM_001100836	NM_001100836 // RefSeq // Rattus norvegicus Fc fragment of IgG, high affinity Ia, recep	6.23807e-06	2.08401	2.08401	Glutamate100uM up vs Ctrl
17653408	---		---	ENSRNOT00000062788 // ENSEMBL // ncrna:snoRNA chromosome:RGSC3.4:10:110439270:110439388	6.39839e-06	2.66344	2.66344	Glutamate100uM up vs Ctrl
17726085	NM_001170534 // Mcc // mutated in colorectal cancers // 18q11 // 307449	Mcc	NM_001170534	NM_001170534 // RefSeq // Rattus norvegicus mutated in colorectal cancers (Mcc), mRNA.	6.59888e-06	2.05929	2.05929	Glutamate100uM up vs Ctrl
17879499	---		---	ENSRNOT00000047448 // ENSEMBL // cdna:known chromosome:RGSC3.4:X:143866417:143866911:-1	6.69263e-06	2.48486	2.48486	Glutamate100uM up vs Ctrl
17832774	NM_001108119 // Nckap1l // NCK associated protein 1 like // 7q36 // 315348 /// ENSRNOT0	Nckap1l	NM_001108119	NM_001108119 // RefSeq // Rattus norvegicus NCK associated protein 1 like (Nckap1l), mR	6.70206e-06	2.11807	2.11807	Glutamate100uM up vs Ctrl
17669608	---		---	ENSRNOT00000053274 // ENSEMBL // ncrna:snoRNA chromosome:RGSC3.4:11:69190552:69190682:-	6.73615e-06	0.473257	-2.11302	Glutamate100uM down vs Ctrl
17604151	---		---	---	6.738e-06	0.496933	-2.01235	Glutamate100uM down vs Ctrl
17600463	---		---	---	6.83784e-06	0.437504	-2.28569	Glutamate100uM down vs Ctrl
17742852	NM_001173973 // Slc9b1 // solute carrier family 9, subfamily B (cation proton antiporte	Slc9b1	NM_001173973	NM_001173973 // RefSeq // Rattus norvegicus solute carrier family 9, subfamily B (catio	6.8885e-06	2.58174	2.58174	Glutamate100uM up vs Ctrl
17873489	ENSRNOT00000038868 // RGD1562655 // similar to toll-like receptor 13 // Xq31 // 317227	RGD1562655	ENSRNOT00000038868	ENSRNOT00000038868 // ENSEMBL // cdna:known chromosome:RGSC3.4:X:94289845:94292855:1 ge	6.91696e-06	2.78513	2.78513	Glutamate100uM up vs Ctrl
17603323	---		---	---	6.96928e-06	0.496068	-2.01585	Glutamate100uM down vs Ctrl
17870022	NM_016994 // C3 // complement component 3 // 9q11 // 24232	C3	NM_016994	NM_016994 // RefSeq // Rattus norvegicus complement component 3 (C3), mRNA. // chrUn //	7.15888e-06	2.33591	2.33591	Glutamate100uM up vs Ctrl
17784549	ENSRNOT00000019571 // Retsat // retinol saturase (all trans retinol 13,14 reductase) //	Retsat	ENSRNOT00000019571	ENSRNOT00000019571 // ENSEMBL // cdna:known chromosome:RGSC3.4:4:106100103:106108866:1	7.1706e-06	2.30885	2.30885	Glutamate100uM up vs Ctrl
17715279	NM_001009275 // Eci3 // enoyl-Coenzyme A delta isomerase 3 // 17p12 // 291076 /// ENSRN	Eci3	NM_001009275	NM_001009275 // RefSeq // Rattus norvegicus enoyl-Coenzyme A delta isomerase 3 (Eci3),	7.21779e-06	2.6862	2.6862	Glutamate100uM up vs Ctrl
17707089	NM_001030026 // Ifi30 // interferon gamma inducible protein 30 // 16p14 // 290644 /// E	Ifi30	NM_001030026	NM_001030026 // RefSeq // Rattus norvegicus interferon gamma inducible protein 30 (Ifi3	7.45436e-06	2.03517	2.03517	Glutamate100uM up vs Ctrl
17883310	---		---	---	7.52874e-06	2.02333	2.02333	Glutamate100uM up vs Ctrl
17868304	---		---	---	7.6097e-06	0.256274	-3.90207	Glutamate100uM down vs Ctrl
17703375	NM_001108379 // Ska3 // spindle and kinetochore associated complex subunit 3 // 15p12 /	Ska3	NM_001108379	NM_001108379 // RefSeq // Rattus norvegicus spindle and kinetochore associated complex	7.83644e-06	2.11726	2.11726	Glutamate100uM up vs Ctrl
17869279	NM_001008882 // Uhrf1 // ubiquitin-like with PHD and ring finger domains 1 // 9q11 // 3	Uhrf1	NM_001008882	NM_001008882 // RefSeq // Rattus norvegicus ubiquitin-like with PHD and ring finger dom	7.95602e-06	2.05578	2.05578	Glutamate100uM up vs Ctrl
17717183	ENSRNOT00000067124 // Mrc1 // mannose receptor, C type 1 // 17q12.3 // 291327 /// NM_00	Mrc1	ENSRNOT00000067124	ENSRNOT00000067124 // ENSEMBL // cdna:known chromosome:RGSC3.4:17:88411265:88492007:1 g	7.96229e-06	3.34209	3.34209	Glutamate100uM up vs Ctrl
17787134	---		---	---	8.20033e-06	2.45978	2.45978	Glutamate100uM up vs Ctrl
17878974	ENSRNOT00000003300 // Rab9b // RAB9B, member RAS oncogene family // Xq35 // 367915	Rab9b	ENSRNOT00000003300	ENSRNOT00000003300 // ENSEMBL // cdna:known chromosome:RGSC3.4:X:124527886:124528491:-1	8.3046e-06	0.424836	-2.35385	Glutamate100uM down vs Ctrl
17600385	---		---	---	8.30764e-06	0.498823	-2.00472	Glutamate100uM down vs Ctrl
17615249	NM_212525 // Tyrobp // Tyro protein tyrosine kinase binding protein // 1q21 // 361537 /	Tyrobp	NM_212525	NM_212525 // RefSeq // Rattus norvegicus Tyro protein tyrosine kinase binding protein (	8.36353e-06	3.04458	3.04458	Glutamate100uM up vs Ctrl
17717103	ENSRNOT00000057898 // Mt1a // metallothionein 1a // 19p12 // 24567	Mt1a	ENSRNOT00000057898	ENSRNOT00000057898 // ENSEMBL // cdna:known chromosome:RGSC3.4:17:85905733:85906124:1 g	8.39857e-06	2.99565	2.99565	Glutamate100uM up vs Ctrl
17862389	---		---	FQ223177 // GenBank // Rattus norvegicus TL0ADA14YJ11 mRNA sequence. // chr9 // 100 //	8.40599e-06	4.51723	4.51723	Glutamate100uM up vs Ctrl
17707242	NM_031653 // Ncan // neurocan // 16p14 // 58982 /// ENSRNOT00000064308 // Ncan // neuro	Ncan	NM_031653	NM_031653 // RefSeq // Rattus norvegicus neurocan (Ncan), mRNA. // chr16 // 100 // 100	8.44875e-06	2.00881	2.00881	Glutamate100uM up vs Ctrl
17821226	NM_020306 // Adam17 // ADAM metallopeptidase domain 17 // 6q16 // 57027 /// ENSRNOT0000	Adam17	NM_020306	NM_020306 // RefSeq // Rattus norvegicus ADAM metallopeptidase domain 17 (Adam17), mRNA	8.53767e-06	2.44156	2.44156	Glutamate100uM up vs Ctrl
17883564	---		---	---	8.54003e-06	2.62545	2.62545	Glutamate100uM up vs Ctrl
17604197	---		---	---	8.6215e-06	0.388652	-2.573	Glutamate100uM down vs Ctrl
17798407	NM_001108662 // Melk // maternal embryonic leucine zipper kinase // 5q22 // 362510 ///	Melk	NM_001108662	NM_001108662 // RefSeq // Rattus norvegicus maternal embryonic leucine zipper kinase (M	8.80259e-06	2.06136	2.06136	Glutamate100uM up vs Ctrl
17792893	NM_024155 // Anxa4 // annexin A4 // 4q34 // 79124 /// ENSRNOT00000024436 // Anxa4 // an	Anxa4	NM_024155	NM_024155 // RefSeq // Rattus norvegicus annexin A4 (Anxa4), mRNA. // chr4 // 100 // 10	8.92619e-06	2.29932	2.29932	Glutamate100uM up vs Ctrl
17609251	---		---	---	9.03026e-06	0.446748	-2.2384	Glutamate100uM down vs Ctrl
17748426	---		---	ENSRNOT00000062664 // ENSEMBL // ncrna:snoRNA chromosome:RGSC3.4:2:178094862:178094935:	9.12704e-06	0.407564	-2.4536	Glutamate100uM down vs Ctrl
17681998	NM_139103 // Cd48 // Cd48 molecule // 13q24 // 245962 /// ENSRNOT00000006306 // Cd48 //	Cd48	NM_139103	NM_139103 // RefSeq // Rattus norvegicus Cd48 molecule (Cd48), mRNA. // chr13 // 100 //	9.20747e-06	2.52826	2.52826	Glutamate100uM up vs Ctrl
17750311	ENSRNOT00000024344 // Cd53 // Cd53 molecule // 2q34-q41 // 24251 /// NM_012523 // Cd53	Cd53	ENSRNOT00000024344	ENSRNOT00000024344 // ENSEMBL // cdna:known chromosome:RGSC3.4:2:202186125:202234580:-1	9.27035e-06	2.84393	2.84393	Glutamate100uM up vs Ctrl
17679144	---		---	ENSRNOT00000041981 // ENSEMBL // cdna:known chromosome:RGSC3.4:12:46694733:46700928:-1	9.37452e-06	0.465909	-2.14634	Glutamate100uM down vs Ctrl
17643612	NM_001007721 // Emp2 // epithelial membrane protein 2 // 10q11 // 360468 /// ENSRNOT000	Emp2	NM_001007721	NM_001007721 // RefSeq // Rattus norvegicus epithelial membrane protein 2 (Emp2), mRNA.	9.46798e-06	2.17741	2.17741	Glutamate100uM up vs Ctrl
17818391	---		---	---	9.68763e-06	2.35157	2.35157	Glutamate100uM up vs Ctrl
17607293	---		---	---	9.86044e-06	0.465185	-2.14968	Glutamate100uM down vs Ctrl
17813849	ENSRNOT00000034991 // Epas1 // endothelial PAS domain protein 1 // 6q12 // 29452 /// NM	Epas1	ENSRNOT00000034991	ENSRNOT00000034991 // ENSEMBL // cdna:known chromosome:RGSC3.4:6:10245065:10297215:1 ge	1.00202e-05	2.0504	2.0504	Glutamate100uM up vs Ctrl
17625302	NM_001169112 // Kif11 // kinesin family member 11 // 1q53 // 171304 /// ENSRNOT00000022	Kif11	NM_001169112	NM_001169112 // RefSeq // Rattus norvegicus kinesin family member 11 (Kif11), mRNA. //	1.00614e-05	2.35326	2.35326	Glutamate100uM up vs Ctrl
17732408	---		---	ENSRNOT00000062293 // ENSEMBL // ncrna:snoRNA chromosome:RGSC3.4:19:24762953:24763022:-	1.00848e-05	2.33453	2.33453	Glutamate100uM up vs Ctrl
17658124	NM_001017478 // Cxcl16 // chemokine (C-X-C motif) ligand 16 // 10q24 // 497942 /// ENSR	Cxcl16	NM_001017478	NM_001017478 // RefSeq // Rattus norvegicus chemokine (C-X-C motif) ligand 16 (Cxcl16),	1.01987e-05	2.55672	2.55672	Glutamate100uM up vs Ctrl
17786945	ENSRNOT00000029072 // Clec4a1 // C-type lectin domain family 4, member A1 // 4q42 // 36	Clec4a1	ENSRNOT00000029072	ENSRNOT00000029072 // ENSEMBL // cdna:known chromosome:RGSC3.4:4:159426792:159436328:1	1.03021e-05	3.40591	3.40591	Glutamate100uM up vs Ctrl
17821133	ENSRNOT00000005774 // Trib2 // tribbles homolog 2 (Drosophila) // 6q15 // 313974 /// NM	Trib2	ENSRNOT00000005774	ENSRNOT00000005774 // ENSEMBL // cdna:known chromosome:RGSC3.4:6:39474247:39496945:-1 g	1.03875e-05	2.10188	2.10188	Glutamate100uM up vs Ctrl
17619705	---		---	ENSRNOT00000039493 // ENSEMBL // cdna:known chromosome:RGSC3.4:1:170920399:170922391:1	1.08798e-05	2.05452	2.05452	Glutamate100uM up vs Ctrl
17648902	---		---	ENSRNOT00000062711 // ENSEMBL // ncrna:snoRNA chromosome:RGSC3.4:10:64453788:64453858:1	1.08809e-05	0.453802	-2.20361	Glutamate100uM down vs Ctrl
17604297	---		---	---	1.11396e-05	0.46709	-2.14092	Glutamate100uM down vs Ctrl
17717140	NM_022224 // Pter // phosphotriesterase related // 17q12.3 // 63852 /// ENSRNOT00000023	Pter	NM_022224	NM_022224 // RefSeq // Rattus norvegicus phosphotriesterase related (Pter), mRNA. // ch	1.16553e-05	2.1628	2.1628	Glutamate100uM up vs Ctrl
17768892	NM_001106542 // Ube2c // ubiquitin-conjugating enzyme E2C // 3q42 // 296368 /// ENSRNOT	Ube2c	NM_001106542	NM_001106542 // RefSeq // Rattus norvegicus ubiquitin-conjugating enzyme E2C (Ube2c), m	1.178e-05	2.52954	2.52954	Glutamate100uM up vs Ctrl
17603675	---		---	---	1.19763e-05	0.324072	-3.08574	Glutamate100uM down vs Ctrl
17622112	ENSRNOT00000005645 // Ifitm1 // interferon induced transmembrane protein 1 // 1q41 // 2	Ifitm1	ENSRNOT00000005645	ENSRNOT00000005645 // ENSEMBL // cdna:known chromosome:RGSC3.4:1:201154450:201155509:1	1.20063e-05	2.5177	2.5177	Glutamate100uM up vs Ctrl
17609205	---		---	---	1.24585e-05	0.429287	-2.32945	Glutamate100uM down vs Ctrl
17880943	---		---	ENSRNOT00000005230 // ENSEMBL // cdna:known chromosome:RGSC3.4:9:45020749:45021201:1 ge	1.2792e-05	2.11683	2.11683	Glutamate100uM up vs Ctrl
17602529	---		---	---	1.29258e-05	0.425084	-2.35248	Glutamate100uM down vs Ctrl
17795965	ENSRNOT00000007577 // Mgp // matrix Gla protein // 4q43 // 25333 /// NM_012862 // Mgp /	Mgp	ENSRNOT00000007577	ENSRNOT00000007577 // ENSEMBL // cdna:known chromosome:RGSC3.4:4:173910585:173913947:-1	1.30746e-05	2.09729	2.09729	Glutamate100uM up vs Ctrl
17631766	NM_053469 // Hamp // hepcidin antimicrobial peptide // 1q21 // 84604 /// ENSRNOT0000002	Hamp	NM_053469	NM_053469 // RefSeq // Rattus norvegicus hepcidin antimicrobial peptide (Hamp), mRNA. /	1.31234e-05	0.483985	-2.06618	Glutamate100uM down vs Ctrl
17797097	NM_030857 // Lyn // v-yes-1 Yamaguchi sarcoma viral related oncogene homolog // 5q12 //	Lyn	NM_030857	NM_030857 // RefSeq // Rattus norvegicus v-yes-1 Yamaguchi sarcoma viral related oncoge	1.31851e-05	2.47688	2.47688	Glutamate100uM up vs Ctrl
17684931	NM_001047084 // Rgs18 // regulator of G-protein signaling 18 // 13q21 // 289076 /// ENS	Rgs18	NM_001047084	NM_001047084 // RefSeq // Rattus norvegicus regulator of G-protein signaling 18 (Rgs18)	1.32175e-05	2.52016	2.52016	Glutamate100uM up vs Ctrl
17600331	---		---	---	1.34586e-05	0.392138	-2.55013	Glutamate100uM down vs Ctrl
[truncated: 514 more rows]

## Sheet: Ctrl vs Candesartan 
List of genes differentialy expressed between Candesartan and Control
[truncated: 56 more rows]
