# Supplementary material for: An integrative genome-wide transcriptome reveals that candesartan is neuroprotective and a candidate therapeutic for Alzheimer’s disease
Source: Alzheimers Res Ther. 2016 Jan 28;8:5. doi: 10.1186/s13195-015-0167-5 (PMC4731966; doi:10.1186/s13195-015-0167-5)
Supplement: Additional file 6: Table S3. — IPA disease and/or function list for genes altered in glutamate versus glutamate + candesartan groups. (XLSX 67 kb) [file 13195_2015_167_MOESM6_ESM.xlsx]

## Sheet: Glutamate_vs_GlutamateCandy_IPA
Additional Table 3 xls
IPA disease and function analysis of genes altered in Glutamate versus Glutamate+Candesartan
Categories	Diseases or Functions Annotation	p-Value	Activation z-score	Molecules	# Molecules
Inflammatory Response	inflammatory response	1.98e-64	-6.083	ADAM17,AIF1,ALOX5,ALOX5AP,ANGPTL4,ANXA1,ANXA2,AXL,BIRC3,BLNK,C3,C3AR1,CAPG,CCL19,Ccl2,CCL20,CCL3L3,CCL4,CCL5,CCND1,CD14,CD151,CD38,CD4,CD74,CDKN1A,CFH,CHI3L1,CLEC7A,CSF1,CSF1R,CTSS,CX3CL1,CXCL10,CXCL11,CXCL13,CXCL16,CXCL2,CYBB,EDN1,EGR1,EPAS1,ETS1,FCER1G,FCGR1A,FCGR2A,FCGR2B,FN1,GADD45A,GLRB,GPX1,GRN,HLA-A,HMOX1,HPGDS,HSPB1,ICAM1,IER3,IGF1,IL10RB,IL18,IL1A,IL1B,IL1R1,IL1RL2,IL1RN,IL33,IL6,IL7,IRA…	118
Cellular Movement, Immune Cell Trafficking	leukocyte migration	2.04e-62	-6.851	Abcb1b,ADAM17,AIF1,ALCAM,ALOX5,ALOX5AP,ANXA1,ANXA2,C3,C3AR1,CAPG,CCBE1,CCL19,Ccl2,CCL20,CCL3L3,CCL4,CCL5,Ccl6,Ccl7,CCND1,CD14,CD151,CD274,CD38,CD4,CD48,CD74,CD80,CD93,CDKN1A,CFH,CHI3L1,CLEC7A,CSF1,CSF1R,CTSC,CTSS,CX3CL1,CXCL10,CXCL11,CXCL13,CXCL16,CXCL2,CYBB,CYP1B1,CYR61,EDN1,EGR1,ENPP2,EPAS1,ETS1,FCER1G,FCGR2A,FCGR2B,FCGR3A/FCGR3B,FN1,FYB,GLRB,GPR34,GRN,HCLS1,HLA-A,HMOX1,HSPB1,ICAM1,IFNGR1,IGF1,…	123
Cellular Movement, Hematological System Development and Function, Immune Cell Trafficking	cell movement of leukocytes	1.05e-55	-6.072	Abcb1b,ADAM17,AIF1,ALCAM,ALOX5,ALOX5AP,ANXA1,ANXA2,C3,C3AR1,CAPG,CCL19,Ccl2,CCL20,CCL3L3,CCL4,CCL5,Ccl6,CCND1,CD14,CD151,CD274,CD38,CD4,CD48,CD74,CD80,CD93,CDKN1A,CFH,CSF1,CSF1R,CTSS,CX3CL1,CXCL10,CXCL11,CXCL13,CXCL16,CXCL2,CYBB,CYR61,EDN1,ENPP2,EPAS1,ETS1,FCER1G,FCGR2A,FCGR2B,FCGR3A/FCGR3B,FN1,FYB,GLRB,GRN,HCLS1,HLA-A,HMOX1,HSPB1,ICAM1,IFNGR1,IL18,IL1A,IL1B,IL1R1,IL1RN,IL33,IL6,IL7,ITGA5,ITGAL,I…	109
Cellular Movement	migration of cells	4.15e-53	-7.687	Abcb1b,ADAM12,ADAM17,AIF1,ALCAM,ALOX5,ALOX5AP,ANGPTL4,ANXA1,ANXA2,ANXA3,ARHGDIB,AXL,BMP6,BTG2,C3,C3AR1,CAPG,CCBE1,CCL19,Ccl2,CCL20,CCL3L3,CCL4,CCL5,Ccl6,Ccl7,CCND1,CD14,CD151,CD274,CD38,CD4,CD48,CD74,CD80,CD82,CD93,CDK6,CDKN1A,CFH,CHI3L1,CLDN11,CLEC7A,CSF1,CSF1R,CTSC,CTSH,CTSS,CX3CL1,CXCL10,CXCL11,CXCL13,CXCL16,CXCL2,CYBB,CYP1B1,CYR61,DAB2,EDN1,EGR1,ENPP2,EPAS1,EREG,ETS1,FCER1G,FCGR2A,FCGR2B,FCGR…	163
Cellular Function and Maintenance	function of blood cells	2e-52	-2.076	Abcb1b,ALOX5,AMPD3,ARHGDIB,AXL,BIRC3,C3,C3AR1,CAPG,CCBE1,Ccl2,CCL5,CD14,CD200R1,CD274,CD4,CD74,CD80,CD84,CDKN1A,CHI3L1,CLEC7A,CSF1,CSF1R,CTSC,CTSS,CXCL10,CXCL13,CYBB,EGR1,EMR1,ETS1,FCER1G,FCGR1A,FCGR2A,FCGR2B,FYB,GADD45B,GADD45G,GDF15,GPX1,GRN,HCLS1,HLA-A,HSPB1,ICAM1,IFI30,IFNGR1,IL13RA1,IL18,IL1B,IL1R1,IL23R,IL33,IL6,IL7,ITGAL,ITGAM,LCP1,LILRB4,LY96,LYN,MMP3,MMP9,MSR1,Mt1,NCF1,NFKB2,NFKBIZ,NLRP3…	94
Cellular Movement	cell movement	8.33e-52	-7.518	Abcb1b,ADAM12,ADAM17,AIF1,ALCAM,ALOX5,ALOX5AP,ANGPTL4,ANXA1,ANXA2,ANXA3,ARHGDIB,AXL,BMP6,BTG2,C3,C3AR1,CAPG,CCBE1,CCL19,Ccl2,CCL20,CCL3L3,CCL4,CCL5,Ccl6,Ccl7,CCND1,CD14,CD151,CD274,CD38,CD4,CD48,CD74,CD80,CD82,CD93,CDK6,CDKN1A,CFH,CHI3L1,CLDN11,CLEC7A,CSF1,CSF1R,CTSC,CTSH,CTSS,CX3CL1,CXCL10,CXCL11,CXCL13,CXCL16,CXCL2,CYBB,CYP1B1,CYR61,DAB2,DUSP6,EDN1,EGR1,ENPP2,EPAS1,EREG,ETS1,FCER1G,FCGR2A,FCGR2…	170
Cellular Function and Maintenance	function of leukocytes	7.18e-51	-2.076	Abcb1b,ALOX5,ARHGDIB,AXL,BIRC3,C3,C3AR1,CAPG,CCBE1,Ccl2,CCL5,CD14,CD200R1,CD274,CD4,CD74,CD80,CD84,CHI3L1,CLEC7A,CSF1,CSF1R,CTSC,CTSS,CXCL10,CXCL13,CYBB,EGR1,EMR1,ETS1,FCER1G,FCGR1A,FCGR2A,FCGR2B,FYB,GADD45B,GADD45G,GDF15,GRN,HCLS1,HLA-A,HSPB1,ICAM1,IFI30,IFNGR1,IL13RA1,IL18,IL1B,IL1R1,IL23R,IL33,IL6,IL7,ITGAL,ITGAM,LCP1,LILRB4,LY96,LYN,MMP3,MMP9,MSR1,Mt1,NCF1,NFKB2,NFKBIZ,NLRP3,P2RY6,PILRA,PLA2G…	89
Cell-To-Cell Signaling and Interaction, Cellular Movement	recruitment of cells	1.61e-49	-5.972	ADAM17,ALOX5,ALOX5AP,ANXA1,C3,C3AR1,CCL19,Ccl2,CCL20,CCL3L3,CCL4,CCL5,Ccl6,Ccl7,CD14,CD4,CD74,CD93,CHI3L1,CLEC7A,CSF1,CSF1R,CTSC,CX3CL1,CXCL10,CXCL11,CXCL13,CXCL16,CXCL2,CYP1B1,CYR61,EDN1,EGR1,ETS1,FCGR2A,FCGR2B,FCGR3A/FCGR3B,FN1,HMOX1,ICAM1,IL18,IL1A,IL1B,IL1R1,IL1RN,IL33,IL6,IL7,ITGAM,KITLG,LY96,LYN,LYZ,MMP2,MMP9,NLRP3,PGF,PTGS2,SEMA3A,SERPINE1,SHC1,SLC11A1,SOD2,SPP1,STAT6,TGFB1,THBS2,TLR2,TLR3…	72
Cell-To-Cell Signaling and Interaction, Cellular Movement, Hematological System Development and Function, Immune Cell Trafficking	recruitment of leukocytes	2.43e-48	-5.777	ADAM17,ALOX5,ALOX5AP,ANXA1,C3,C3AR1,CCL19,Ccl2,CCL20,CCL3L3,CCL4,CCL5,Ccl6,Ccl7,CD14,CD4,CD74,CD93,CHI3L1,CLEC7A,CSF1,CSF1R,CTSC,CX3CL1,CXCL10,CXCL11,CXCL16,CXCL2,CYP1B1,CYR61,EDN1,EGR1,ETS1,FCGR2A,FCGR2B,FCGR3A/FCGR3B,FN1,HMOX1,ICAM1,IL18,IL1A,IL1B,IL1R1,IL1RN,IL33,IL6,IL7,ITGAM,KITLG,LY96,LYN,LYZ,MMP2,MMP9,NLRP3,PGF,SEMA3A,SERPINE1,SOD2,SPP1,STAT6,TGFB1,THBS2,TLR2,TLR3,TLR7,UCP2,VCAM1	68
Hematological System Development and Function, Tissue Morphology	quantity of leukocytes	1.16e-46	-2.28	Abcb1b,ADAM12,ADAM17,ALOX5,ARHGDIB,AXL,BIRC3,BLNK,C1QA,C3,C3AR1,CCBE1,CCL19,Ccl2,CCL20,CCL3L3,CCL4,CCL5,Ccl7,CD180,CD200R1,CD274,CD38,CD4,CD48,CD74,CD80,CD84,CDK6,CDKN1A,CFH,CHI3L1,CLEC7A,CSF1,CSF1R,CTSS,CX3CL1,CXCL10,CXCL13,CXCL16,CXCL2,CYBB,EGR1,ETS1,FCER1G,FCGR1A,FCGR2A,FCGR2B,FYB,GADD45A,GADD45B,GADD45G,GDF15,HCLS1,HLA-A,HMOX1,ICAM1,IFI30,IFNGR1,IGF1,IL10RB,IL13RA1,IL18,IL1A,IL1B,IL1R1,IL1RN,…	108
Inflammatory Response	inflammation of body region	4.56e-46	1.745	ADAM17,ALCAM,ALOX5,AMPD3,ANXA1,ANXA3,AXL,BIRC3,C1QA,C3,C3AR1,Ccl2,CCL3L3,CCL4,CCL5,Ccl6,CD14,CD151,CD274,CD4,CD74,CD80,CDKN1A,CFH,CH25H,CLEC7A,CSF1,CSF1R,CTSS,CXCL10,CXCL16,CXCL2,CYBB,CYR61,EDN1,EGR1,EMR1,EPAS1,EREG,FCER1G,FCGR1A,FCGR2A,FCGR2B,FCGR3A/FCGR3B,GADD45A,GADD45B,GADD45G,GPX1,HLA-A,HMOX1,HPGDS,ICAM1,IFI30,IFNGR1,IGF1,IL10RB,IL18,IL1A,IL1B,IL1R1,IL1RN,IL23R,IL33,IL6,IL7,IRAK3,ITGAL,ITGAM…	108
Hematological System Development and Function, Tissue Morphology	quantity of blood cells	4.8e-46	-2.441	Abcb1b,ADAM12,ADAM17,ALOX5,ARHGDIB,AXL,BIRC3,BLNK,C1QA,C3,C3AR1,CCBE1,CCL19,Ccl2,CCL20,CCL3L3,CCL4,CCL5,Ccl7,CCND1,CD180,CD200R1,CD274,CD38,CD4,CD48,CD74,CD80,CD84,CDK6,CDKN1A,CFH,CHI3L1,CLEC7A,CSF1,CSF1R,CTSS,CX3CL1,CXCL10,CXCL13,CXCL16,CXCL2,CYBB,EGR1,EPAS1,ETS1,FCER1G,FCGR1A,FCGR2A,FCGR2B,FYB,GADD45A,GADD45B,GADD45G,GDF15,HCLS1,HLA-A,HMOX1,ICAM1,IFI30,IFNGR1,IGF1,IL10RB,IL13RA1,IL18,IL1A,IL1B,…	114
Inflammatory Response	inflammation of organ	1.61e-45	1.96	ADAM12,ADAM17,ALCAM,ALOX5,AMPD3,ANXA1,ANXA3,AXL,C1QA,C3,C3AR1,CAPG,Ccl2,CCL20,CCL3L3,CCL4,CCL5,Ccl6,CD14,CD151,CD274,CD4,CD74,CD80,CDKN1A,CFH,CH25H,CLEC7A,CSF1,CSF1R,CTSS,CX3CL1,CXCL10,CXCL13,CXCL16,CXCL2,CYBB,CYR61,EDN1,EGR1,EMR1,EPAS1,EREG,FCER1G,FCGR1A,FCGR2A,FCGR2B,FCGR3A/FCGR3B,GADD45A,GADD45B,GADD45G,GPX1,HLA-A,HMOX1,HPGDS,ICAM1,IFI30,IFNGR1,IGF1,IL10RB,IL18,IL1A,IL1B,IL1R1,IL1RN,IL23R,IL33…	119
Cellular Movement, Hematological System Development and Function, Immune Cell Trafficking, Inflammatory Response	cell movement of phagocytes	1.38e-44	-5.958	ADAM17,AIF1,ALCAM,ALOX5,ALOX5AP,ANXA1,ANXA2,C3,C3AR1,CAPG,CCL19,Ccl2,CCL20,CCL3L3,CCL4,CCL5,CCND1,CD14,CD151,CD38,CD4,CD74,CD80,CDKN1A,CFH,CSF1,CSF1R,CTSS,CX3CL1,CXCL10,CXCL11,CXCL13,CXCL2,CYBB,CYR61,EDN1,EPAS1,FCER1G,FCGR2A,FN1,GLRB,GRN,HCLS1,HMOX1,HSPB1,ICAM1,IL18,IL1A,IL1B,IL1R1,IL1RN,IL33,IL6,ITGA5,ITGAL,ITGAM,KITLG,LCAT,LYN,MMP9,MYO1F,NCF1,NCKAP1L,NFKBIZ,NLRP3,P2RY6,PGF,PLA2G4A,PLAU,PTGS2,RA…	83
Cellular Movement	infiltration	1.45e-44	-3.33	ADAM17,ALOX5AP,ANXA1,C3,C3AR1,CCL19,Ccl2,CCL3L3,CCL4,CCL5,CD14,CD274,CD48,CD80,CD93,CFH,CSF1,CSF1R,CX3CL1,CXCL10,CXCL16,CXCL2,CYBB,CYR61,EDN1,ETS1,FCER1G,FCGR2B,FGL2,FN1,FST,HLA-A,HMOX1,HSPB1,ICAM1,IFNGR1,IL18,IL1A,IL1B,IL1R1,IL1RN,IL33,IL6,ITGAL,ITGAM,KITLG,LCAT,LCP2,MMP2,MMP9,MSR1,NCF1,NFKB2,NFKBIZ,NLRP3,PGF,PLA2G4A,PLAU,PTGS2,RAC2,REG3A,SERPINE1,SIGLEC8,SPP1,STAT6,TCIRG1,TGFB1,THBS2,TIMP1,TLR2…	73
Organismal Injury and Abnormalities	Lesion Formation	1.67e-44	-2.098	AEBP1,ALOX5,ANXA1,APOBEC1,AXL,C1QA,C3,Ccl2,CCL3L3,CD38,CD4,CSF1,CTSS,CX3CL1,CXCL10,CXCL2,CYBB,DUSP6,EFEMP2,EGR1,FCER1G,FCGR2B,GDF15,GPX1,GRN,HAS2,HLA-A,HMOX1,HPGDS,ICAM1,IFNGR1,IGF1,IL18,IL1A,IL1B,IL1R1,IL1RN,IL33,IL6,ITGAM,LCAT,LPL,MGP,mir-154,MMP2,MMP3,MMP9,MSR1,Mt1,NCF1,NFKBIZ,PDGFRA,PGF,PLA2G4A,PLAU,Pmaip1,PTGS2,SCARB1,SERPINA3,SERPINE1,SHC1,SOAT1,SOD2,SPP1,STAT6,TGFB1,TIMP1,TLR2,TLR3,TNFRSF1…	73
Cellular Movement, Hematological System Development and Function, Immune Cell Trafficking	cell movement of myeloid cells	2.08e-44	-5.567	ADAM17,AIF1,ALOX5,ALOX5AP,ANXA1,ANXA2,C3,C3AR1,CAPG,CCL19,Ccl2,CCL20,CCL3L3,CCL4,CCL5,CCND1,CD14,CD151,CD4,CD48,CD74,CDKN1A,CFH,CSF1,CSF1R,CTSS,CX3CL1,CXCL10,CXCL11,CXCL2,CYBB,CYR61,EDN1,EPAS1,FCER1G,FCGR2A,FN1,GLRB,GRN,HMOX1,HSPB1,ICAM1,IFNGR1,IL18,IL1A,IL1B,IL1R1,IL1RN,IL33,IL6,ITGAL,ITGAM,KITLG,LCAT,LYN,MMP9,MSR1,MYO1F,NCF1,NCKAP1L,NFKBIZ,NLRP3,P2RY6,PGF,PLA2G4A,PLAU,PTGS2,PTPRC,RAC2,SEMA3A,SE…	82
Cellular Movement	infiltration of cells	7e-44	-3.294	ADAM17,ALOX5AP,ANXA1,C3,C3AR1,CCL19,Ccl2,CCL3L3,CCL4,CCL5,CD14,CD274,CD48,CD80,CD93,CFH,CSF1,CSF1R,CX3CL1,CXCL10,CXCL16,CXCL2,CYBB,CYR61,EDN1,ETS1,FCER1G,FCGR2B,FGL2,FN1,FST,HLA-A,HMOX1,HSPB1,ICAM1,IFNGR1,IL18,IL1A,IL1B,IL1R1,IL1RN,IL33,IL6,ITGAL,ITGAM,KITLG,LCAT,LCP2,MMP2,MMP9,MSR1,NCF1,NFKB2,NFKBIZ,NLRP3,PGF,PLA2G4A,PLAU,PTGS2,RAC2,REG3A,SERPINE1,SIGLEC8,SPP1,STAT6,TCIRG1,TGFB1,TIMP1,TLR2,TLR3,…	72
Cell-To-Cell Signaling and Interaction	activation of cells	1.06e-42	-5.45	ADAM12,ANXA1,ANXA2,AXL,BLNK,C1QA,C3,C3AR1,Ccl2,CCL4,CCL5,Ccl6,CCND1,CD14,CD180,CD274,CD38,CD4,CD48,CD74,CD80,CD84,CD93,CDKN1A,CFH,CHI3L1,CLEC7A,CSF1,CSF1R,CTSH,CTSS,CX3CL1,CXCL10,CXCL2,CYBB,EDN1,ETS1,FCER1G,FCGR1A,FCGR2A,FCGR2B,FCGR3A/FCGR3B,FMOD,FN1,FZD6,GADD45A,GPX1,GRN,HLA-A,HMOX1,HSPB8,ICAM1,IGF1,IL18,IL1A,IL1B,IL1R1,IL1RN,IL33,IL6,IL7,IRAK3,ITGA5,ITGAL,ITGAM,KITLG,LAPTM5,LCP2,let-7,LILRB4,LT…	107
Cardiovascular Disease	vascular disease	1.33e-42	-2.063	ALOX5,ALOX5AP,ANXA2,APOBEC1,ARHGDIB,AXL,BIRC3,BTG2,C1QA,C3,C3AR1,CAPG,Ccl2,CCL3L3,CCL5,CD14,CD274,CD53,CD80,CDKN1A,CFH,CHI3L1,CLEC4A,CTSC,CTSS,CX3CL1,CXCL10,CXCL16,CXCL2,CYBB,DAB2,EDN1,EFEMP2,EGR1,EPAS1,EVI2A,FCGR1A,FCGR2A,FCGR2B,FCGR3A/FCGR3B,FN1,FYB,GABRA6,GDF15,GPX1,GULP1,HCLS1,HMOX1,ICAM1,IFI30,IFNGR1,IGF1,IGFBP5,IL18,IL1A,IL1B,IL1R1,IL1RN,IL33,IL6,ITGAL,ITGAM,JUNB,LAPTM5,LCAT,LCP1,LEPREL1,LP…	105
Connective Tissue Disorders, Inflammatory Disease, Skeletal and Muscular Disorders	arthritis	3.02e-42	-2.835	AIF1,ALOX5,ALOX5AP,ANXA1,ARHGDIB,BLNK,C1QA,C1R,C3,C3AR1,CCL19,Ccl2,CCL20,CCL3L3,CCL4,CCL5,Ccl6,Ccl7,CD180,CD200R1,CD274,CD4,CD68,CD74,CD80,CDK6,CDKN1A,CHI3L1,CLEC4A,CSF1,CTSC,CTSS,CXCL10,CXCL13,CXCL16,CXCL2,EDN1,EFEMP2,ENPP2,FCER1G,FCGR1A,FCGR2A,FCGR2B,FCGR3A/FCGR3B,FMOD,FN1,GABRA6,GADD45B,GRN,HCLS1,HLA-A,HMOX1,HSPB8,ICAM1,IFNGR1,IGF1,IGFBP5,IL18,IL1A,IL1B,IL1R1,IL1RN,IL23R,IL33,IL6,IL7,ITGA5,ITG…	105
Tissue Morphology	quantity of cells	9.95e-42	-3.556	Abcb1b,ADAM12,ADAM17,ALCAM,ALOX5,ANXA1,ARHGDIB,AXL,BIRC3,BLNK,BMP6,C1QA,C3,C3AR1,CCBE1,CCL19,Ccl2,CCL20,CCL3L3,CCL4,CCL5,Ccl7,CCND1,CD151,CD180,CD200R1,CD274,CD38,CD4,CD48,CD74,CD80,CD84,CDK6,CDKN1A,CFH,CHI3L1,CLEC7A,CSF1,CSF1R,CTSS,CX3CL1,CXCL10,CXCL13,CXCL16,CXCL2,CYBB,DUSP6,EDN1,EGR1,EPAS1,ETS1,FCER1G,FCGR1A,FCGR2A,FCGR2B,FN1,FST,FYB,GADD45A,GADD45B,GADD45G,GDA,GDF15,GFRA2,GPX1,HCLS1,HLA-A,HMO…	139
Connective Tissue Disorders, Inflammatory Disease, Skeletal and Muscular Disorders	Rheumatic Disease	1.05e-41	-2.538	ADAM17,AIF1,ALOX5,ALOX5AP,ANXA1,ARHGDIB,BLNK,C1QA,C1QB,C1R,C1S,C3,C3AR1,CCL19,Ccl2,CCL20,CCL3L3,CCL4,CCL5,Ccl6,Ccl7,CD180,CD200R1,CD274,CD4,CD68,CD74,CD80,CDK6,CDKN1A,CHI3L1,CLEC4A,CSF1,CTSC,CTSS,CXCL10,CXCL13,CXCL16,CXCL2,EDN1,EFEMP2,ENPP2,FCER1G,FCGR1A,FCGR2A,FCGR2B,FCGR3A/FCGR3B,FMOD,FN1,GABRA6,GADD45B,GRN,HCLS1,HLA-A,HMOX1,HSPB8,ICAM1,IFNGR1,IGF1,IGFBP5,IL18,IL1A,IL1B,IL1R1,IL1RN,IL23R,IL33,I…	110
Cell-To-Cell Signaling and Interaction, Cellular Movement, Hematological System Development and Function, Immune Cell Trafficking, Inflammatory Response	recruitment of phagocytes	1.78e-41	-5.141	ADAM17,ALOX5,ALOX5AP,ANXA1,C3AR1,CCL19,Ccl2,CCL20,CCL3L3,CCL4,CCL5,Ccl7,CD14,CD4,CD74,CHI3L1,CSF1,CSF1R,CTSC,CX3CL1,CXCL10,CXCL2,CYP1B1,CYR61,EDN1,ETS1,FCGR2A,FCGR2B,FCGR3A/FCGR3B,ICAM1,IL18,IL1A,IL1B,IL1R1,IL1RN,IL33,IL6,IL7,ITGAM,LY96,LYZ,MMP2,MMP9,NLRP3,PGF,SEMA3A,SERPINE1,SOD2,SPP1,STAT6,TGFB1,THBS2,TLR2,UCP2,VCAM1	55
Cellular Movement, Hematological System Development and Function, Immune Cell Trafficking	infiltration of leukocytes	1.82e-41	-3.516	ADAM17,ALOX5AP,ANXA1,C3,C3AR1,CCL19,Ccl2,CCL3L3,CCL4,CCL5,CD14,CD274,CD48,CD80,CD93,CFH,CSF1,CSF1R,CX3CL1,CXCL10,CXCL16,CXCL2,CYBB,CYR61,EDN1,ETS1,FCER1G,FCGR2B,FN1,HLA-A,HMOX1,HSPB1,ICAM1,IFNGR1,IL18,IL1A,IL1B,IL1R1,IL1RN,IL33,IL6,ITGAL,ITGAM,KITLG,LCAT,MMP2,MMP9,MSR1,NCF1,NFKB2,NFKBIZ,NLRP3,PGF,PLA2G4A,PLAU,PTGS2,RAC2,SERPINE1,SIGLEC8,SPP1,STAT6,TCIRG1,TGFB1,TIMP1,TLR2,TLR3,UCP2,VCAM1	68
Cellular Movement	homing	3.62e-41	-6.592	ADAM17,AIF1,ALOX5,ANXA1,ANXA2,AXL,C3,C3AR1,CAPG,CCL19,Ccl2,CCL20,CCL3L3,CCL4,CCL5,Ccl6,CCND1,CD151,CD38,CD4,CD74,CDKN1A,CSF1,CSF1R,CX3CL1,CXCL10,CXCL11,CXCL13,CXCL16,CXCL2,CYBB,CYR61,DUSP6,EDN1,ENPP2,FCER1G,FCGR2A,FN1,FOSL1,FYB,GLRB,GRN,HCLS1,ICAM1,IGF1,IL18,IL1A,IL1B,IL1R1,IL33,IL6,IL7,ITGA5,ITGAL,ITGAM,KITLG,LCP1,LYN,mir-154,MMP2,MMP9,MYO1F,NCKAP1L,NFKB2,PDGFRA,PGF,PLAU,PTGS2,PTPRC,RAC2,SEMA3A,…	81
Cell-To-Cell Signaling and Interaction, Hematological System Development and Function	activation of blood cells	3.7e-41	-5.195	ANXA1,ANXA2,AXL,BLNK,C1QA,C3,C3AR1,Ccl2,CCL4,CCL5,CD14,CD180,CD274,CD38,CD4,CD48,CD74,CD80,CD84,CD93,CDKN1A,CFH,CHI3L1,CLEC7A,CSF1,CSF1R,CTSH,CTSS,CX3CL1,CXCL10,CYBB,EDN1,ETS1,FCER1G,FCGR1A,FCGR2A,FCGR2B,FCGR3A/FCGR3B,FN1,FZD6,GADD45A,GRN,HLA-A,HMOX1,HSPB8,ICAM1,IGF1,IL18,IL1A,IL1B,IL1R1,IL1RN,IL33,IL6,IL7,ITGA5,ITGAL,ITGAM,KITLG,LAPTM5,LCP2,let-7,LTBP1,LY96,LYN,Mbp,MMP9,MSR1,NCF1,NFKB2,NFKBIZ,P2…	92
Cell-To-Cell Signaling and Interaction, Hematological System Development and Function, Immune Cell Trafficking, Inflammatory Response	activation of leukocytes	3.85e-41	-5.256	ANXA1,ANXA2,AXL,BLNK,C1QA,C3,C3AR1,Ccl2,CCL4,CCL5,CD14,CD180,CD274,CD38,CD4,CD48,CD74,CD80,CD84,CD93,CDKN1A,CFH,CHI3L1,CLEC7A,CSF1,CSF1R,CTSH,CTSS,CX3CL1,CXCL10,CYBB,EDN1,ETS1,FCER1G,FCGR1A,FCGR2A,FCGR2B,FCGR3A/FCGR3B,FN1,GADD45A,GRN,HLA-A,HMOX1,HSPB8,ICAM1,IGF1,IL18,IL1A,IL1B,IL1R1,IL1RN,IL33,IL6,IL7,ITGA5,ITGAL,ITGAM,KITLG,LAPTM5,LCP2,let-7,LTBP1,LY96,LYN,Mbp,MMP9,MSR1,NCF1,NFKB2,NFKBIZ,PSMB9,P…	89
Cardiovascular Disease	occlusion of artery	6.63e-41	-3.523	ALOX5,ALOX5AP,APOBEC1,ARHGDIB,BIRC3,BTG2,C3AR1,CAPG,Ccl2,CCL3L3,CD14,CD53,CDKN1A,CFH,CHI3L1,CLEC4A,CTSC,CTSS,CX3CL1,CXCL10,CXCL16,CXCL2,DAB2,EDN1,EGR1,EVI2A,FCGR1A,FCGR2A,FCGR3A/FCGR3B,FN1,FYB,GABRA6,GDF15,GPX1,GULP1,HCLS1,HMOX1,ICAM1,IFI30,IFNGR1,IGF1,IGFBP5,IL18,IL1A,IL1B,IL1R1,IL33,IL6,ITGAL,ITGAM,JUNB,LAPTM5,LCAT,LCP1,LEPREL1,LPL,LYN,MMP2,MMP3,MMP9,MSR1,NCF1,P2RY12,PDLIM5,PGF,PLA2G4A,PLAU,PTG…	84
Cellular Development, Cellular Growth and Proliferation	proliferation of blood cells	7.25e-41	-2.554	AIF1,ANXA1,ARHGDIB,AXL,BIRC3,BLNK,C3,Ccl2,CCL20,CCL3L3,CCL4,CCL5,CCND1,CD14,CD151,CD180,CD274,CD38,CD4,CD48,CD74,CD80,CD84,CDK6,CDKN1A,CSF1,CSF1R,CXCL10,CXCL16,CXCL2,EGR1,EPAS1,ETS1,FCER1G,FCGR2B,FCGR3A/FCGR3B,FGL2,FN1,FYB,GADD45A,GADD45B,GDF15,HCLS1,HMOX1,HPGDS,ICAM1,IFNGR1,IGF1,IGFBP2,IL13RA1,IL18,IL1A,IL1B,IL1R1,IL1RN,IL33,IL6,IL7,ITGA5,ITGAL,ITGAM,JUNB,KITLG,LAPTM5,LCP1,LCP2,LILRB4,LTBP1,LY86…	97
Immunological Disease	systemic autoimmune syndrome	7.31e-41	-0.348	9930111J21Rik1/Gm12185,AIF1,ALOX5,ALOX5AP,ANXA1,ARHGDIB,BLNK,C1QA,C1R,C1S,C3,C3AR1,CCL19,Ccl2,CCL20,CCL3L3,CCL4,CCL5,Ccl6,Ccl7,CD151,CD180,CD274,CD38,CD4,CD68,CD74,CD80,CD84,CDK6,CFH,CHI3L1,CLEC4A,Clec4a3,CSF1,CTSC,CTSS,CXCL10,CXCL13,CXCL16,CXCL2,CYBB,ETS1,EVI2A,FCER1G,FCGR1A,FCGR2A,FCGR2B,FCGR3A/FCGR3B,FXYD5,GABRA6,GADD45B,GPNMB,GRN,HCLS1,HLA-A,HMOX1,HSPB8,ICAM1,Ifi47,IFNGR1,IGF1,IGFBP5,IL18,IL1…	108
Inflammatory Response	inflammation of body cavity	8.5e-41	1.68	ADAM17,AMPD3,ANXA1,ANXA3,C1QA,C3,Ccl2,CCL3L3,CCL4,CCL5,Ccl6,CD14,CD151,CD274,CD4,CD80,CDKN1A,CFH,CH25H,CLEC7A,CSF1,CTSS,CXCL10,CXCL16,CXCL2,CYBB,CYR61,EGR1,EPAS1,FCGR1A,FCGR2A,FCGR2B,FCGR3A/FCGR3B,GADD45A,GADD45B,GADD45G,GPX1,HLA-A,HMOX1,ICAM1,IFNGR1,IGF1,IL10RB,IL18,IL1A,IL1B,IL1R1,IL1RN,IL23R,IL33,IL6,ITGAL,ITGAM,LCP2,let-7,LYN,mir-186,mir-374,MMP2,MMP9,Mt1,NCF1,NFKB2,NFKBIZ,NLRP3,P2RY12,PDGFRA…	87
Cellular Function and Maintenance	function of antigen presenting cells	1.38e-40	-1.982	AXL,BIRC3,CAPG,CCBE1,Ccl2,CCL5,CD14,CD200R1,CD274,CD74,CHI3L1,CLEC7A,CSF1,CSF1R,CTSS,CXCL10,CYBB,EGR1,FCER1G,FCGR1A,FCGR2A,FCGR2B,GADD45B,GDF15,GRN,HSPB1,ICAM1,IFI30,IL18,IL1B,IL6,ITGAM,LCP1,LY96,LYN,MMP9,MSR1,Mt1,NFKB2,NLRP3,P2RY6,PLA2G4A,PLAU,PTGS2,SEMA3A,SPP1,STAT6,TCIRG1,TGFB1,TLR2,TLR3,TLR7,TYROBP,UCP2,ZFP36	55
Cellular Movement	homing of cells	2.39e-40	-6.746	ADAM17,AIF1,ALOX5,ANXA1,ANXA2,AXL,C3,C3AR1,CAPG,CCL19,Ccl2,CCL20,CCL3L3,CCL4,CCL5,Ccl6,CCND1,CD151,CD38,CD4,CD74,CDKN1A,CSF1,CSF1R,CX3CL1,CXCL10,CXCL11,CXCL13,CXCL16,CXCL2,CYBB,CYR61,DUSP6,EDN1,ENPP2,FCER1G,FCGR2A,FN1,FYB,GLRB,GRN,HCLS1,ICAM1,IGF1,IL18,IL1A,IL1B,IL1R1,IL33,IL6,IL7,ITGA5,ITGAL,ITGAM,KITLG,LCP1,LYN,MMP2,MMP9,MYO1F,NCKAP1L,NFKB2,PDGFRA,PGF,PLAU,PTGS2,PTPRC,RAC2,SEMA3A,SERPINA3,SERPI…	79
Cellular Function and Maintenance, Hematological System Development and Function	function of myeloid cells	4.25e-40	-2.19	ALOX5,AXL,BIRC3,C3AR1,CAPG,CCBE1,Ccl2,CCL5,CD14,CLEC7A,CSF1,CSF1R,CXCL10,CYBB,EGR1,FCER1G,FCGR1A,FCGR2A,FCGR2B,GDF15,GRN,HSPB1,ICAM1,IL18,IL1B,IL1R1,IL6,ITGAL,ITGAM,LCP1,LY96,LYN,MMP9,MSR1,Mt1,NCF1,NFKB2,NLRP3,P2RY6,PILRA,PLA2G4A,PLAU,PTGS2,RAC2,SIGLEC8,SPP1,STAT6,STX11,TCIRG1,TLR2,TLR3,TYROBP,UCP2,ZFP36	54
Inflammatory Response	immune response of cells	4.98e-40	-4.629	Abcb1b,ANXA1,ANXA3,AXL,BIRC3,C1QA,C3,C3AR1,CAPG,CCL19,Ccl2,CD14,CD180,CD274,CD38,CD4,CD48,CD68,CD74,CD80,CD93,CDKN1A,CH25H,CLEC7A,CSF1,CTSS,CXCL10,CYP1B1,ETS1,FCER1G,FCGR1A,FCGR2A,FCGR2B,FCGR3A/FCGR3B,FN1,GULP1,HLA-A,HMOX1,HSPB1,ICAM1,IFNGR1,IL10RB,IL18,IL1B,IL23R,IL33,IL6,IL7,ITGAL,ITGAM,LCP2,LILRB4,LTBP1,LY96,LYN,MRC1,MSR1,Myh9,NCF1,PLA2G4A,PLAU,PLD4,Pmaip1,PNP,POSTN,PTPRC,RAC2,SCARB1,SERPINE1,…	79
Cellular Function and Maintenance	function of phagocytes	7.29e-40	-2.213	ALOX5,AXL,BIRC3,C3,CAPG,CCBE1,Ccl2,CCL5,CD14,CD200R1,CD274,CHI3L1,CLEC7A,CSF1,CSF1R,CXCL10,CYBB,EGR1,FCER1G,FCGR1A,FCGR2A,FCGR2B,GADD45B,GDF15,GRN,HSPB1,ICAM1,IL18,IL1B,IL1R1,IL6,ITGAL,ITGAM,LCP1,LILRB4,LY96,LYN,MMP9,MSR1,Mt1,NCF1,NFKB2,NLRP3,P2RY6,PILRA,PLA2G4A,PLAU,PTGS2,RAC2,SEMA3A,SPP1,STAT6,STX11,TCIRG1,TLR2,TLR3,TLR7,TYROBP,UCP2,ZFP36	60
Cellular Movement	chemotaxis	1.93e-39	-6.54	ADAM17,AIF1,ALOX5,ANXA1,ANXA2,AXL,C3,C3AR1,CAPG,CCL19,Ccl2,CCL20,CCL3L3,CCL4,CCL5,Ccl6,CCND1,CD151,CD38,CD4,CD74,CDKN1A,CSF1,CSF1R,CX3CL1,CXCL10,CXCL11,CXCL13,CXCL16,CXCL2,CYBB,CYR61,DUSP6,EDN1,ENPP2,FCER1G,FCGR2A,FN1,FOSL1,GLRB,GRN,HCLS1,ICAM1,IGF1,IL18,IL1A,IL1B,IL1R1,IL33,IL6,IL7,ITGAL,ITGAM,KITLG,LCP1,LYN,mir-154,MMP2,MMP9,MYO1F,NCKAP1L,NFKB2,PDGFRA,PGF,PLAU,PTGS2,PTPRC,RAC2,SEMA3A,SERPINA3,S…	77
Cardiovascular Disease	disorder of artery	9.88e-39	-2.714	ALOX5,ALOX5AP,APOBEC1,ARHGDIB,BIRC3,BTG2,C3AR1,CAPG,Ccl2,CCL3L3,CD14,CD53,CDKN1A,CFH,CHI3L1,CLEC4A,CTSC,CTSS,CX3CL1,CXCL10,CXCL16,CXCL2,DAB2,EDN1,EFEMP2,EGR1,EVI2A,FCGR1A,FCGR2A,FCGR3A/FCGR3B,FN1,FYB,GABRA6,GDF15,GPX1,GULP1,HCLS1,HMOX1,ICAM1,IFI30,IFNGR1,IGF1,IGFBP5,IL18,IL1A,IL1B,IL1R1,IL1RN,IL33,IL6,ITGAL,ITGAM,JUNB,LAPTM5,LCAT,LCP1,LEPREL1,LPL,LTBP1,LYN,MGP,mir-374,MMP2,MMP3,MMP9,MSR1,NCF1,P2R…	89
Cellular Movement	chemotaxis of cells	1e-38	-6.705	ADAM17,AIF1,ALOX5,ANXA1,ANXA2,AXL,C3,C3AR1,CAPG,CCL19,Ccl2,CCL20,CCL3L3,CCL4,CCL5,Ccl6,CCND1,CD151,CD38,CD4,CD74,CDKN1A,CSF1,CSF1R,CX3CL1,CXCL10,CXCL11,CXCL13,CXCL16,CXCL2,CYBB,CYR61,DUSP6,EDN1,ENPP2,FCER1G,FCGR2A,FN1,GLRB,GRN,HCLS1,ICAM1,IGF1,IL18,IL1A,IL1B,IL1R1,IL33,IL6,IL7,ITGAL,ITGAM,KITLG,LCP1,LYN,MMP2,MMP9,MYO1F,NCKAP1L,NFKB2,PDGFRA,PGF,PLAU,PTGS2,PTPRC,RAC2,SEMA3A,SERPINA3,SERPINE1,SHC1,S…	75
Cellular Development, Cellular Growth and Proliferation, Hematological System Development and Function	proliferation of immune cells	2.68e-38	-2.952	AIF1,ANXA1,ARHGDIB,AXL,BIRC3,BLNK,C3,Ccl2,CCL20,CCL4,CCL5,CD14,CD151,CD180,CD274,CD38,CD4,CD48,CD74,CD80,CD84,CDK6,CDKN1A,CSF1,CSF1R,CXCL10,CXCL16,CXCL2,EGR1,ETS1,FCER1G,FCGR2B,FCGR3A/FCGR3B,FGL2,FN1,FYB,GADD45A,GADD45B,HCLS1,HMOX1,HPGDS,ICAM1,IFNGR1,IGF1,IGFBP2,IL13RA1,IL18,IL1A,IL1B,IL1R1,IL1RN,IL33,IL6,IL7,ITGA5,ITGAL,ITGAM,JUNB,KITLG,LAPTM5,LCP1,LCP2,LILRB4,LTBP1,LY86,LY96,LYN,MMP3,MMP9,NCKAP…	91
Cell-To-Cell Signaling and Interaction	binding of cells	3.19e-38	-4.668	ALCAM,ANXA2,AXL,C3,CCL19,CCL20,CCL4,CCL5,CD14,CD151,CD38,CD4,CD48,CD68,CD74,CD80,CD82,CD84,CLEC7A,CSF1,CX3CL1,CXCL10,CXCL11,CXCL13,CXCL2,CYR61,FCGR1A,FCGR2A,FCGR2B,FCGR3A/FCGR3B,FN1,FYB,HAS2,HLA-A,ICAM1,IFNGR1,IGF1,IGFBP2,IGFBP5,IL13RA1,IL1A,IL1B,IL1R1,IL6,IL7,ITGA5,ITGAL,ITGAM,KITLG,LAMA4,LCP2,LGALS3BP,LPL,LY96,LYN,MMP2,MRC1,MSR1,P2RY12,PGF,PLAU,PTPRC,SCARB1,SDC4,SEMA3A,SERPINE1,SPP1,TGFB1,THBS2…	72
Cell-To-Cell Signaling and Interaction, Hematological System Development and Function, Immune Cell Trafficking, Inflammatory Response	activation of myeloid cells	3.55e-38	-4.992	ANXA1,ANXA2,C3,Ccl2,CCL4,CCL5,CD14,CD4,CD48,CD80,CD93,CFH,CHI3L1,CSF1,CSF1R,CX3CL1,CXCL10,CYBB,EDN1,FCER1G,FCGR2A,FCGR2B,FN1,GRN,HLA-A,HMOX1,ICAM1,IGF1,IL18,IL1A,IL1B,IL1R1,IL1RN,IL33,IL6,IL7,ITGA5,ITGAM,KITLG,LCP2,let-7,LTBP1,LY96,LYN,MMP9,MSR1,PTGS2,REG3A,SHC1,SIGLEC8,SLC11A1,SLC7A2,SPP1,STAT6,TGFB1,TLR2,TLR3,TLR7,TNFRSF12A,TYROBP,VCAM1	61
Cell-To-Cell Signaling and Interaction, Inflammatory Response	immune response of leukocytes	3.26e-37	-3.643	ANXA1,AXL,C3,C3AR1,CAPG,CCL19,Ccl2,CD14,CD180,CD274,CD38,CD48,CD68,CD74,CD80,CD93,CH25H,CTSS,CXCL10,ETS1,FCER1G,FCGR1A,FCGR2A,FCGR2B,FCGR3A/FCGR3B,FN1,HMOX1,ICAM1,IFNGR1,IL10RB,IL18,IL1B,IL23R,IL33,IL6,IL7,ITGAL,ITGAM,LCP2,LILRB4,LY96,LYN,MSR1,PLAU,Pmaip1,PNP,POSTN,PTPRC,SCARB1,SERPINE1,TGFB1,TLR2,TLR3,TLR7,TYROBP,UCP2,VCAM1	57
Cell-To-Cell Signaling and Interaction, Tissue Development	adhesion of blood cells	3.32e-37	-5.876	ADAM17,ALCAM,ANXA1,AXL,C1QA,C3,CCL19,Ccl2,CCL20,CCL3L3,CCL4,CCL5,CCND1,CD14,CD151,CD200R1,CD38,CD4,CD48,CD74,CSF1,CX3CL1,CXCL10,CXCL11,CXCL13,CXCL2,CYBB,FCER1G,FCGR1A,FCGR2A,FCGR3A/FCGR3B,FN1,FYB,ICAM1,IFNGR1,IL1A,IL1B,IL33,IL6,IL7,ITGA5,ITGAL,ITGAM,KITLG,LCP1,LYN,MRC1,MSR1,NFKB2,P2RY12,PILRA,PLAU,PTGS2,PTPRC,RAC2,RGS16,SCARB1,SPP1,STAT6,TGFB1,THBS2,TLR2,VCAM1	63
Cellular Movement	homing of blood cells	3.32e-37	-5.545	ADAM17,AIF1,ALOX5,ANXA1,C3,C3AR1,CAPG,CCL19,Ccl2,CCL20,CCL3L3,CCL4,CCL5,CCND1,CD151,CD38,CD4,CD74,CDKN1A,CSF1,CSF1R,CX3CL1,CXCL10,CXCL11,CXCL13,CXCL16,CXCL2,CYBB,EDN1,ENPP2,FCER1G,FCGR2A,FN1,FYB,GLRB,GRN,ICAM1,IL18,IL1A,IL1B,IL1R1,IL33,ITGAL,ITGAM,KITLG,LCP1,LYN,MMP9,MYO1F,NCKAP1L,NFKB2,PLAU,PTPRC,RAC2,SERPINA3,SERPINE1,SHC1,SPP1,STAT6,TCIRG1,TGFB1,THBS2,TLR2	63
Cell-To-Cell Signaling and Interaction, Hematological System Development and Function, Immune Cell Trafficking, Inflammatory Response	activation of phagocytes	3.5e-37	-4.881	ANXA1,ANXA2,AXL,C3,Ccl2,CCL4,CCL5,CD14,CD4,CD48,CD80,CD93,CFH,CHI3L1,CLEC7A,CSF1,CSF1R,CX3CL1,CXCL10,CYBB,EDN1,FCER1G,FCGR2A,FN1,GRN,HLA-A,HMOX1,HSPB8,ICAM1,IGF1,IL18,IL1A,IL1B,IL1R1,IL1RN,IL33,IL6,IL7,ITGA5,ITGAM,KITLG,LCP2,let-7,LTBP1,LY96,LYN,MMP9,MSR1,PTGS2,REG3A,SHC1,SIGLEC8,SLC11A1,SLC7A2,SPP1,STAT6,TGFB1,TLR2,TLR3,TLR7,TNFRSF12A,TYROBP	62
Cellular Development, Cellular Growth and Proliferation, Hematological System Development and Function	proliferation of mononuclear leukocytes	9.69e-37	-3.016	AIF1,ANXA1,ARHGDIB,AXL,BIRC3,BLNK,C3,Ccl2,CCL4,CCL5,CD14,CD151,CD180,CD274,CD38,CD4,CD48,CD74,CD80,CD84,CDK6,CDKN1A,CSF1,CSF1R,CXCL2,EGR1,ETS1,FCER1G,FCGR2B,FCGR3A/FCGR3B,FGL2,FN1,FYB,GADD45A,GADD45B,HCLS1,HMOX1,HPGDS,ICAM1,IFNGR1,IGF1,IGFBP2,IL13RA1,IL18,IL1A,IL1B,IL1R1,IL1RN,IL33,IL6,IL7,ITGA5,ITGAL,ITGAM,JUNB,KITLG,LAPTM5,LCP1,LCP2,LILRB4,LTBP1,LY86,LY96,LYN,MMP3,MMP9,NCKAP1L,NFKB2,PLAU,PNP,PT…	86
Cell Death and Survival	apoptosis	1.02e-36	0.395	ADAM12,ADAM17,AIF1,ALCAM,ALDH1A3,ALOX5,ANGPTL4,ANXA1,ANXA2,ARHGDIB,ASS1,AXL,BIRC3,BLNK,BMP6,BTG2,C1QA,C3,CCBE1,CCL19,Ccl2,CCL3L3,CCL4,CCL5,Ccl6,CCND1,CD14,CD151,CD274,CD38,CD4,CD48,CD53,CD74,CD80,CD82,CDK6,CDKN1A,CFH,CHI3L1,CKAP2,CSF1,CSF1R,CTSC,CTSH,CTSS,CX3CL1,CXCL10,CXCL2,CYBB,CYP1B1,CYR61,DAB2,DUSP6,EDN1,EGR1,EPAS1,EREG,ETS1,FCER1G,FCGR1A,FCGR2B,FCGR3A/FCGR3B,FGL2,FMOD,FN1,FOSL1,FST,GADD45A,G…	169
Cellular Growth and Proliferation	proliferation of cells	1.12e-36	-5.226	Abcb1b,ADAM12,ADAM17,AEBP1,AIF1,AKR1B10,ALCAM,ALOX5,ALOX5AP,ANGPTL4,ANXA1,ANXA2,APOBEC1,ARHGDIB,AXL,BICC1,BIRC3,BLNK,BMP6,BTG2,C3,C3AR1,CCL19,Ccl2,CCL20,CCL3L3,CCL4,CCL5,CCND1,CD14,CD151,CD180,CD274,CD38,CD4,CD48,CD74,CD80,CD82,CD84,CDK6,CDKN1A,CHI3L1,CLDN1,CLDN11,CLEC7A,COL8A1,CSF1,CSF1R,CTSC,CTSH,CTSS,CX3CL1,CXCL10,CXCL11,CXCL16,CXCL2,CYBB,CYP1B1,CYR61,DAB2,DUSP6,EDN1,EFEMP2,EGR1,EMP1,EMP3,ENPP…	203
Endocrine System Disorders, Gastrointestinal Disease, Metabolic Disease	diabetes mellitus	1.6e-36	-1.075	9930111J21Rik1/Gm12185,AEBP1,AIF1,ALOX5AP,ANXA1,BTG2,C1S,C3,C3AR1,CCL19,Ccl2,CCL3L3,CCL4,CCL5,Ccl6,CCND1,CD180,CD274,CD38,CD4,CD74,CD80,CD84,CDKN1A,CFH,CHI3L1,CLEC4A,Clec4a3,CTSH,CTSS,CXCL10,CXCL13,CXCL16,CYBB,EVI2A,FCER1G,FCGR1A,FCGR2A,FCGR2B,FN1,FXYD5,GABRA6,GDF15,GPNMB,HCLS1,HLA-A,HSPB1,ICAM1,Ifi47,IFITM3,IFNGR1,IGF1,IGFBP2,IL18,IL1A,IL1B,IL1R1,IL1RN,IL6,IRAK3,KCNJ6,LCP1,LILRB4,LPL,LY86,LYZ,MG…	102
Cell-To-Cell Signaling and Interaction, Hematological System Development and Function, Immune Cell Trafficking, Tissue Development	adhesion of immune cells	2.2e-36	-5.427	ADAM17,ALCAM,ANXA1,AXL,C1QA,C3,CCL19,Ccl2,CCL20,CCL3L3,CCL4,CCL5,CCND1,CD14,CD151,CD200R1,CD38,CD4,CD48,CD74,CSF1,CX3CL1,CXCL10,CXCL11,CXCL13,CXCL2,FCGR1A,FCGR2A,FCGR3A/FCGR3B,FN1,FYB,ICAM1,IFNGR1,IL1A,IL1B,IL33,IL6,IL7,ITGA5,ITGAL,ITGAM,KITLG,LCP1,LYN,MRC1,MSR1,NFKB2,PILRA,PLAU,PTGS2,PTPRC,RAC2,RGS16,SCARB1,SPP1,STAT6,TGFB1,THBS2,TLR2,VCAM1	60
Cellular Movement, Hematological System Development and Function, Immune Cell Trafficking	homing of leukocytes	2.3e-36	-5.545	ADAM17,AIF1,ALOX5,ANXA1,C3,C3AR1,CAPG,CCL19,Ccl2,CCL20,CCL3L3,CCL4,CCL5,CCND1,CD151,CD38,CD4,CD74,CDKN1A,CSF1,CSF1R,CX3CL1,CXCL10,CXCL11,CXCL13,CXCL16,CXCL2,CYBB,EDN1,ENPP2,FCER1G,FCGR2A,FN1,FYB,GLRB,GRN,ICAM1,IL18,IL1A,IL1B,IL1R1,IL33,ITGAL,ITGAM,KITLG,LCP1,LYN,MMP9,MYO1F,NCKAP1L,NFKB2,PLAU,PTPRC,RAC2,SERPINA3,SERPINE1,SHC1,SPP1,STAT6,TGFB1,THBS2,TLR2	62
Cellular Movement, Hematological System Development and Function, Immune Cell Trafficking, Inflammatory Response	chemotaxis of leukocytes	3.83e-36	-5.581	ADAM17,AIF1,ALOX5,ANXA1,C3,C3AR1,CAPG,CCL19,Ccl2,CCL20,CCL3L3,CCL4,CCL5,CCND1,CD151,CD38,CD4,CD74,CDKN1A,CSF1,CSF1R,CX3CL1,CXCL10,CXCL11,CXCL13,CXCL16,CXCL2,CYBB,EDN1,FCER1G,FCGR2A,FN1,GLRB,GRN,ICAM1,IL18,IL1A,IL1B,IL1R1,IL33,ITGAL,ITGAM,KITLG,LCP1,LYN,MMP9,MYO1F,NCKAP1L,NFKB2,PLAU,PTPRC,RAC2,SERPINA3,SERPINE1,SHC1,SPP1,STAT6,TGFB1,THBS2,TLR2	60
Hematological System Development and Function, Inflammatory Response, Tissue Morphology	quantity of phagocytes	1.15e-35	-0.697	ADAM12,ADAM17,BIRC3,C1QA,C3,C3AR1,CCBE1,CCL19,Ccl2,CCL20,CCL3L3,Ccl7,CD200R1,CDKN1A,CFH,CLEC7A,CSF1,CSF1R,CTSS,CX3CL1,CXCL10,CXCL13,CYBB,FCER1G,FCGR1A,FCGR2A,FCGR2B,GDF15,ICAM1,IFNGR1,IL18,IL1A,IL1B,IL1R1,IL1RN,IL33,IL6,IRAK3,ITGAL,ITGAM,KITLG,LILRB4,LYN,MMP3,MMP9,Mt1,NFKB2,PILRA,PLAU,RAC2,SCARB1,SHC1,SOAT1,SPP1,STAT6,STEAP4,STX11,TGFB1,TIMP1,TLR2,TYROBP,VCAM1,ZFP36,ZFP36L2	64
Infectious Disease	infection of mammalia	1.55e-35	3.803	C1QA,C3,CAPG,Ccl2,CCL3L3,CD14,CD200R1,CD274,CD4,CD74,CH25H,CLEC7A,CXCL10,CXCL16,CYBB,FCER1G,FCGR1A,FCGR2B,GPR34,GRN,GSTM1,HMOX1,IFI30,Ifi47,IFNGR1,IL13RA1,IL18,IL1B,IL1R1,IL1RN,IL33,IL6,ITGAM,LCP1,LY96,MMP2,MMP3,MMP9,MSR1,NCF1,NFKB2,NFKBIZ,NLRP3,PILRB,PLAU,PSMB9,RAC2,RGS16,SERPINE1,SLC11A1,SPP1,STAT6,STX11,TIMP1,TLR2,TLR3,TLR7,UCP2,UNC93B1	59
Cellular Movement, Hematological System Development and Function, Immune Cell Trafficking, Inflammatory Response	cell movement of neutrophils	1.82e-35	-4.571	ADAM17,ALOX5,ALOX5AP,ANXA1,C3,C3AR1,CAPG,CCL19,Ccl2,CCL3L3,CCL4,CCL5,CD14,CD151,CD74,CFH,CSF1,CX3CL1,CXCL10,CXCL2,CYBB,EDN1,FCER1G,FCGR2A,FN1,GRN,HMOX1,HSPB1,ICAM1,IL18,IL1A,IL1B,IL1R1,IL1RN,IL33,IL6,ITGAL,ITGAM,LYN,MMP9,MYO1F,NCF1,NCKAP1L,NLRP3,PGF,PLAU,PTGS2,RAC2,SPP1,STAT6,TGFB1,TIMP1,TLR2,TLR3,VCAM1	55
Cell-To-Cell Signaling and Interaction, Cellular Movement, Hematological System Development and Function, Immune Cell Trafficking	recruitment of myeloid cells	1.91e-35	-4.809	ADAM17,ALOX5,ALOX5AP,ANXA1,C3,C3AR1,CCL19,Ccl2,CCL20,CCL3L3,CCL4,CCL5,Ccl7,CD14,CHI3L1,CSF1,CSF1R,CTSC,CXCL10,CXCL2,CYP1B1,EDN1,FCGR2A,FCGR2B,FCGR3A/FCGR3B,ICAM1,IL18,IL1A,IL1B,IL1R1,IL1RN,IL33,IL6,IL7,ITGAM,KITLG,LY96,LYN,LYZ,MMP2,MMP9,NLRP3,SERPINE1,SOD2,SPP1,STAT6,TLR2,VCAM1	48
Cell Death and Survival	cell death	2.16e-35	-1.102	ADAM12,ADAM17,AIF1,ALCAM,ALDH1A3,ALOX5,AMPD3,ANGPTL4,ANXA1,ANXA2,ARHGDIB,ASS1,AXL,BIRC3,BLNK,BMP6,BTG2,C1QA,C3,CCBE1,CCL19,Ccl2,CCL3L3,CCL4,CCL5,Ccl6,CCND1,CD14,CD151,CD274,CD38,CD4,CD48,CD53,CD74,CD80,CD82,CDK6,CDKN1A,CFH,CHI3L1,CKAP2,CSF1,CSF1R,CTSC,CTSH,CTSS,CX3CL1,CXCL10,CXCL11,CXCL2,CYBB,CYP1B1,CYR61,DAB2,DUSP6,EDN1,EGR1,EMP1,EMP3,EPAS1,EREG,ETS1,FCER1G,FCGR1A,FCGR2A,FCGR2B,FCGR3A/FCGR3B,FGL…	191
Cellular Function and Maintenance, Hematological System Development and Function	function of macrophages	3.34e-35	-1.982	AXL,BIRC3,CAPG,CCBE1,Ccl2,CCL5,CD14,CLEC7A,CSF1,CSF1R,CXCL10,CYBB,EGR1,FCER1G,FCGR1A,FCGR2A,FCGR2B,GDF15,GRN,HSPB1,ICAM1,IL18,IL1B,IL6,ITGAM,LCP1,LY96,LYN,MSR1,Mt1,NFKB2,NLRP3,P2RY6,PLA2G4A,PLAU,PTGS2,SPP1,STAT6,TCIRG1,TLR2,TLR3,TYROBP,UCP2,ZFP36	44
Infectious Disease	Bacterial Infection	5.95e-35	1.32	ADAM17,ALOX5AP,BIRC3,BLNK,C1QA,C1QB,C3,CAPG,CCL3L3,CCL4,CD14,CD274,CD4,CD80,CXCL10,CXCL13,CXCL16,CYBB,ENPP2,EPAS1,FCER1G,FCGR1A,FCGR2A,FCGR2B,FCGR3A/FCGR3B,GABRA6,GDF15,GRN,ICAM1,IFI30,IFNGR1,IL18,IL1B,IL1R1,IL1RN,IL6,IL7,ITGAL,ITGAM,LCP1,LY86,LY96,LYZ,MMP2,MMP3,MMP9,MSR1,NCF1,NLRP3,PILRB,PTGS1,PTGS2,RAC2,SERPINE1,SLC11A1,SPP1,STAT6,TGFB1,TIMP1,TLR2,UCP2,UNC93B1,ZFP36	63
Cellular Development, Cellular Growth and Proliferation, Hematological System Development and Function	proliferation of lymphocytes	8.94e-35	-2.78	AIF1,ANXA1,ARHGDIB,AXL,BIRC3,BLNK,C3,Ccl2,CCL4,CCL5,CD14,CD151,CD180,CD274,CD38,CD4,CD48,CD74,CD80,CD84,CDK6,CDKN1A,EGR1,ETS1,FCER1G,FCGR2B,FCGR3A/FCGR3B,FGL2,FN1,FYB,GADD45A,GADD45B,HCLS1,HMOX1,HPGDS,ICAM1,IFNGR1,IGF1,IGFBP2,IL13RA1,IL18,IL1A,IL1B,IL1R1,IL1RN,IL33,IL6,IL7,ITGA5,ITGAL,ITGAM,JUNB,KITLG,LAPTM5,LCP1,LCP2,LILRB4,LTBP1,LY86,LY96,LYN,MMP3,MMP9,NCKAP1L,NFKB2,PLAU,PNP,PTGS2,PTPRC,RAC2,SH…	83
Cell Death and Survival	cell death of immune cells	1.15e-34	-0.738	ADAM17,ANXA1,BIRC3,BLNK,C1QA,C3,CCL19,Ccl2,CCL4,CCL5,CD14,CD274,CD38,CD4,CD74,CD80,CDKN1A,CHI3L1,CSF1,CSF1R,CX3CL1,CXCL10,CXCL2,CYBB,EGR1,ETS1,FCER1G,FCGR1A,FCGR2B,FCGR3A/FCGR3B,FGL2,FN1,GADD45B,HCLS1,HMOX1,ICAM1,IER3,IFNGR1,IGF1,IL18,IL1B,IL1RN,IL33,IL6,IL7,IRAK3,ITGA5,ITGAL,ITGAM,KITLG,LYN,LYZ,mir-154,MSR1,Mt1,NFKB2,NLRP3,PDGFRA,PLA2G4A,Pmaip1,PNP,PTPRC,RAC2,SCARB1,SERPINA3,SHC1,SIGLEC8,SOAT1,S…	79
Cellular Movement, Hematological System Development and Function, Immune Cell Trafficking	cell movement of granulocytes	1.38e-34	-4.234	ADAM17,ALOX5,ALOX5AP,ANXA1,C3,C3AR1,CAPG,CCL19,Ccl2,CCL3L3,CCL4,CCL5,CD14,CD151,CD48,CD74,CFH,CSF1,CX3CL1,CXCL10,CXCL11,CXCL2,CYBB,EDN1,FCER1G,FCGR2A,FN1,GRN,HMOX1,HSPB1,ICAM1,IFNGR1,IL18,IL1A,IL1B,IL1R1,IL1RN,IL33,IL6,ITGAL,ITGAM,LYN,MMP9,MSR1,MYO1F,NCF1,NCKAP1L,NLRP3,PGF,PLAU,PTGS2,RAC2,SIGLEC8,SPP1,STAT6,TGFB1,TIMP1,TLR2,TLR3,VCAM1	60
Cell-To-Cell Signaling and Interaction, Hematological System Development and Function, Immune Cell Trafficking, Inflammatory Response	activation of antigen presenting cells	2.37e-34	-5.301	ANXA2,AXL,C3,Ccl2,CCL4,CCL5,CD14,CD4,CD74,CD80,CHI3L1,CLEC7A,CSF1,CSF1R,CTSH,CTSS,CX3CL1,CXCL10,CYBB,EDN1,FCER1G,FCGR1A,FCGR2A,FN1,HLA-A,HMOX1,HSPB8,ICAM1,IGF1,IL18,IL1B,IL1R1,IL1RN,IL33,IL6,IL7,ITGA5,let-7,LTBP1,LYN,MMP9,MSR1,PSMB9,PTGS2,RAB32,REG3A,SLC11A1,SLC7A2,STAT6,TGFB1,TLR2,TLR3,TLR7,TNFRSF12A,TYROBP	55
Cell-To-Cell Signaling and Interaction, Cellular Movement, Hematological System Development and Function, Immune Cell Trafficking	recruitment of granulocytes	3.9e-34	-4.593	ADAM17,ALOX5,ALOX5AP,ANXA1,C3,C3AR1,CCL19,Ccl2,CCL20,CCL3L3,CCL4,CCL5,Ccl7,CD14,CHI3L1,CSF1,CTSC,CXCL10,CXCL2,CYP1B1,EDN1,FCGR2A,FCGR2B,FCGR3A/FCGR3B,ICAM1,IL18,IL1A,IL1B,IL1R1,IL1RN,IL33,IL6,IL7,ITGAM,KITLG,LY96,LYZ,MMP2,MMP9,NLRP3,SERPINE1,SOD2,SPP1,STAT6,TLR2,VCAM1	46
Cell Death and Survival	cell death of blood cells	4.92e-34	-0.793	ADAM17,ANXA1,BIRC3,BLNK,C1QA,C3,CCL19,Ccl2,CCL3L3,CCL4,CCL5,CD14,CD274,CD38,CD4,CD74,CD80,CDKN1A,CHI3L1,CSF1,CSF1R,CX3CL1,CXCL10,CXCL2,CYBB,EGR1,ETS1,FCER1G,FCGR1A,FCGR2B,FCGR3A/FCGR3B,FGL2,FN1,GADD45B,HCLS1,HMOX1,ICAM1,IER3,IFNGR1,IGF1,IL18,IL1B,IL1RN,IL33,IL6,IL7,IRAK3,ITGA5,ITGAL,ITGAM,KITLG,LYN,LYZ,mir-154,MSR1,Mt1,NFKB2,NLRP3,PDGFRA,PLA2G4A,Pmaip1,PNP,PTPRC,RAC2,SCARB1,SERPINA3,SHC1,SIGLEC8,…	80
Cell-To-Cell Signaling and Interaction, Cellular Movement, Hematological System Development and Function, Immune Cell Trafficking, Inflammatory Response	recruitment of neutrophils	5.79e-34	-4.241	ADAM17,ALOX5,ALOX5AP,ANXA1,C3AR1,CCL19,Ccl2,CCL20,CCL3L3,CCL4,CCL5,Ccl7,CD14,CHI3L1,CSF1,CTSC,CXCL10,CXCL2,CYP1B1,EDN1,FCGR2A,FCGR2B,FCGR3A/FCGR3B,ICAM1,IL18,IL1A,IL1B,IL1R1,IL1RN,IL33,IL6,IL7,ITGAM,LY96,LYZ,MMP2,MMP9,NLRP3,SERPINE1,SOD2,SPP1,STAT6,TLR2	43
Metabolic Disease	glucose metabolism disorder	1.13e-33	-0.657	9930111J21Rik1/Gm12185,AEBP1,AIF1,ALOX5AP,ANXA1,BTG2,C1QA,C1S,C3,C3AR1,CCL19,Ccl2,CCL3L3,CCL4,CCL5,Ccl6,CCND1,CD180,CD274,CD38,CD4,CD74,CD80,CD84,CDKN1A,CFH,CHI3L1,CLEC4A,Clec4a3,CTSH,CTSS,CXCL10,CXCL13,CXCL16,CYBB,EPAS1,EVI2A,FCER1G,FCGR1A,FCGR2A,FCGR2B,FN1,FXYD5,GABRA6,GDF15,GPNMB,GPX1,HCLS1,HLA-A,HSPB1,ICAM1,Ifi47,IFITM3,IFNGR1,IGF1,IGFBP2,IL18,IL1A,IL1B,IL1R1,IL1RN,IL6,IRAK3,KCNJ6,LCP1,LILRB4…	109
Inflammatory Disease	chronic inflammatory disorder	1.54e-33	1.222	ADAM17,AIF1,ALOX5,ANXA1,ARHGDIB,AXL,BLNK,C1QA,C1R,C3,C3AR1,CAPG,CCL19,Ccl2,CCL20,CCL4,CCL5,Ccl6,Ccl7,CD274,CD4,CD68,CD74,CD80,CDK6,CDKN1A,CFH,CHI3L1,CLEC4A,CSF1,CTSC,CXCL10,CXCL13,CXCL16,CXCL2,CYBB,EDN1,EREG,FCGR1A,FCGR2A,FCGR2B,FCGR3A/FCGR3B,GABRA6,GADD45B,GLRB,GRN,HCLS1,HLA-A,HMOX1,HPGDS,HSPB8,ICAM1,IFNGR1,IGF1,IGFBP5,IL10RB,IL18,IL1A,IL1B,IL1R1,IL1RN,IL23R,IL6,IL7,ITGA5,LCP1,LYZ,MMP2,MMP3,MMP9…	94
Cell Death and Survival	apoptosis of leukocytes	1.67e-33	0.657	ADAM17,ANXA1,BIRC3,BLNK,C1QA,CCL19,Ccl2,CCL4,CCL5,CD14,CD274,CD38,CD4,CD80,CDKN1A,CHI3L1,CSF1,CX3CL1,CXCL2,CYBB,EGR1,ETS1,FCER1G,FCGR1A,FCGR2B,FCGR3A/FCGR3B,FGL2,GADD45B,ICAM1,IER3,IFNGR1,IGF1,IL18,IL1B,IL1RN,IL33,IL6,IL7,IRAK3,ITGAM,KITLG,LYN,mir-154,MSR1,Mt1,NFKB2,PLA2G4A,Pmaip1,PNP,PTPRC,RAC2,SERPINA3,SHC1,SIGLEC8,SOAT1,SOD2,SPP1,STAT6,STK17B,TGFB1,THBS2,TIMP1,TLR2,TLR3,TLR7	65
Organismal Survival	survival of organism	3.55e-33	-0.904	Abcb1b,AEBP1,ANXA1,APOBEC1,ARHGDIB,BIRC3,C3,Ccl2,CCL3L3,CD14,CD274,CD4,CD48,CD74,CD80,CDK6,CDKN1A,CH25H,CSF1,CTSC,CXCL10,CXCL11,CXCL2,CYBB,EPAS1,EREG,ETS1,FCGR2B,FGL2,FST,GPX1,HMOX1,ICAM1,IFNGR1,IGF1,IL18,IL1B,IL1R1,IL1RN,IL6,IL7,ITGAL,ITGAM,JUNB,KITLG,LPL,LY96,LYZ,mir-374,MMP2,MMP9,Mt1,NCF1,NLRP3,PGF,PNP,PTGS1,PTGS2,PTPRC,RAC2,RSAD2,SCARB1,SEMA3A,SERPINE1,SHC1,SLC11A1,SLC14A1,SLC40A1,SNCG,SOD2,S…	79
Endocrine System Disorders, Gastrointestinal Disease, Immunological Disease, Metabolic Disease	insulin-dependent diabetes mellitus	2.13e-32	-0.282	9930111J21Rik1/Gm12185,AIF1,ALOX5AP,ANXA1,C3AR1,CCL19,Ccl2,CCL3L3,CCL4,CCL5,Ccl6,CD180,CD274,CD38,CD4,CD74,CD80,CD84,CFH,CLEC4A,Clec4a3,CTSS,CXCL10,CXCL13,CXCL16,CYBB,EVI2A,FCER1G,FCGR1A,FCGR2A,FCGR2B,FXYD5,GPNMB,HCLS1,HLA-A,ICAM1,Ifi47,IFNGR1,IGF1,IL18,IL1B,IL1R1,IL6,IRAK3,LCP1,LILRB4,LY86,LYZ,MRC1,MYO1F,NCF1,PILRB,PLBD1,PLD4,PSMB9,PTGS2,STAT6,TGFB1,TLR2,TYROBP,UCP2,VCAM1,ZNF705A	63
Cellular Movement, Hematological System Development and Function, Immune Cell Trafficking, Inflammatory Response	migration of phagocytes	2.43e-32	-4.929	ADAM17,ALCAM,ANXA1,ANXA2,C3,CCL19,Ccl2,CCL20,CCL3L3,CCL4,CCL5,CCND1,CD38,CD74,CD80,CSF1,CSF1R,CTSS,CX3CL1,CXCL10,CXCL11,CXCL13,CXCL2,CYBB,EPAS1,FN1,HCLS1,ICAM1,IL18,IL1B,IL1RN,IL6,ITGA5,ITGAL,ITGAM,KITLG,MMP9,NLRP3,P2RY6,PLAU,PTGS2,RAC2,SEMA3A,SERPINE1,SPP1,TGFB1,TIMP1,TLR2,TYROBP,VCAM1	50
Cell Death and Survival	necrosis	2.48e-32	-0.526	ADAM12,ADAM17,ALCAM,ALOX5,ANXA1,ANXA2,ASS1,AXL,BIRC3,BLNK,BMP6,BTG2,C1QA,C3,CCL19,Ccl2,CCL3L3,CCL4,CCL5,CCND1,CD14,CD151,CD274,CD38,CD4,CD48,CD74,CD80,CDK6,CDKN1A,CFH,CHI3L1,CKAP2,CSF1,CSF1R,CTSS,CX3CL1,CXCL10,CXCL11,CXCL2,CYBB,CYP1B1,CYR61,DAB2,DUSP6,EDN1,EGR1,EMP1,EMP3,EPAS1,EREG,ETS1,FCER1G,FCGR1A,FCGR2B,FCGR3A/FCGR3B,FGL2,FMOD,FN1,FOSL1,FST,GADD45A,GADD45B,GADD45G,GALNT3,GDA,GDF15,GFRA2,GPX1,…	159
Cell Death and Survival	apoptosis of blood cells	2.58e-32	0.493	ADAM17,ANXA1,BIRC3,BLNK,C1QA,CCL19,Ccl2,CCL3L3,CCL4,CCL5,CD14,CD274,CD38,CD4,CD80,CDKN1A,CHI3L1,CSF1,CX3CL1,CXCL2,CYBB,EGR1,ETS1,FCER1G,FCGR1A,FCGR2B,FCGR3A/FCGR3B,FGL2,GADD45B,ICAM1,IER3,IFNGR1,IGF1,IL18,IL1B,IL1RN,IL33,IL6,IL7,IRAK3,ITGAM,KITLG,LYN,mir-154,MSR1,Mt1,NFKB2,PLA2G4A,Pmaip1,PNP,PTPRC,RAC2,SERPINA3,SHC1,SIGLEC8,SOAT1,SOD2,SPP1,STAT6,STK17B,TGFB1,THBS2,TIMP1,TLR2,TLR3,TLR7	66
Hematological System Development and Function, Immune Cell Trafficking, Inflammatory Response, Tissue Development	accumulation of leukocytes	3.71e-32	-2.618	ALOX5,ANXA1,Ccl2,CCL3L3,CCL5,Ccl7,CD274,CD80,CSF1,CTSC,CX3CL1,CXCL10,CXCL2,CYBB,EDN1,EGR1,ENPP2,FCGR2A,FCGR3A/FCGR3B,FOSL1,GRN,HMOX1,ICAM1,IER3,IFNGR1,IL18,IL1B,IL1R1,IL1RN,IL33,IL6,IL7,ITGA5,ITGAL,ITGAM,MMP3,MMP9,NCF1,PLAU,POSTN,RGS16,SPP1,STAT6,TGFB1,TIMP1,TLR3,TLR7,TYROBP,VCAM1	49
Organismal Injury and Abnormalities, Tissue Morphology	size of lesion	7.61e-32	-1.31	ANXA1,C1QA,C3,Ccl2,CD38,CD4,CSF1,CTSS,CX3CL1,DUSP6,EGR1,FCER1G,GDF15,GPX1,GRN,HLA-A,HMOX1,HPGDS,ICAM1,IGF1,IL18,IL1A,IL1B,IL1R1,IL1RN,IL33,IL6,ITGAM,LCAT,LPL,MGP,mir-154,MMP3,MMP9,MSR1,PLA2G4A,Pmaip1,PTGS2,SCARB1,SHC1,SOAT1,SPP1,TIMP1,TLR2,TLR3,TNFRSF12A,UCP2,VCAM1	48
Cardiovascular Disease	vascular lesion	1.42e-31	-2.3	ALOX5,APOBEC1,C1QA,Ccl2,CCL3L3,CD4,CTSC,CTSS,CX3CL1,CXCL10,CXCL16,CXCL2,EFEMP2,EGR1,GPX1,HAS2,HMOX1,ICAM1,IFNGR1,IGF1,IL18,IL1B,IL33,IL6,LCAT,LPL,MGP,MMP2,MMP3,MMP9,MSR1,NCF1,PGF,PLAU,PTGS2,SCARB1,SERPINE1,SHC1,SOAT1,SPP1,STAT6,TIMP1,TLR2,VCAM1,ZFP36	45
Tissue Development	accumulation of cells	1.63e-31	-2.829	ALOX5,ANXA1,Ccl2,CCL3L3,CCL5,Ccl7,CCND1,CD274,CD80,CDKN1A,CSF1,CTSC,CX3CL1,CXCL10,CXCL16,CXCL2,CYBB,EDN1,EGR1,ENPP2,FCGR2A,FCGR3A/FCGR3B,FOSL1,GADD45G,GRN,HMOX1,ICAM1,IER3,IFNGR1,IGF1,IL18,IL1B,IL1R1,IL1RN,IL33,IL6,IL7,ITGA5,ITGAL,ITGAM,MMP3,MMP9,NCF1,PLAU,POSTN,RAC2,RGS16,SPP1,STAT6,TGFB1,TIMP1,TLR3,TLR7,TYROBP,VCAM1	55
Inflammatory Response, Respiratory Disease	inflammation of respiratory system	3.98e-31	-0.803	ADAM17,AMPD3,ANXA1,ANXA3,C3,C3AR1,Ccl2,CCL3L3,CCL5,Ccl6,CD14,CD4,CD48,CH25H,CLEC7A,CTSS,CXCL10,CYBB,EGR1,FCGR2A,FCGR2B,GLRB,GPX1,HLA-A,HMOX1,ICAM1,IFNGR1,IGF1,IL1B,IL1R1,IL33,IL6,LCP2,let-7,LYN,mir-186,mir-374,MMP9,Mt1,NCF1,NFKBIZ,NLRP3,P2RY12,PDGFRA,PLA2G4A,PLAU,Pmaip1,PTGS1,PTGS2,PTPRC,SERPINE1,SIGLEC8,STAT6,TGFB1,THBS2,TIMP1,TLR2,TLR3	58
Cellular Development, Hematological System Development and Function	differentiation of blood cells	4.64e-31	-5.03	ADAM17,ALOX5,ANXA1,AXL,BLNK,BTG2,C3AR1,CD14,CD274,CD38,CD4,CD74,CD80,CDK6,CDKN1A,CSF1,CSF1R,CXCL10,CYR61,EGR1,EPAS1,ETS1,FCGR1A,FCGR2B,FN1,FOSL1,GADD45B,GADD45G,HCLS1,HIST1H4J,HMOX1,ICAM1,IFNGR1,IGF1,IL10RB,IL18,IL1A,IL1B,IL1R1,IL1RL2,IL1RN,IL23R,IL33,IL6,IL7,ITGAL,ITGAM,JUNB,KITLG,LCP1,LCP2,let-7,LILRB4,LTBP1,LYN,MMP9,NCKAP1L,NFAM1,NFKB2,PDGFRA,PGF,PLA2G4A,PNP,PTGS2,PTPRC,RAC2,RSAD2,RUNX1T1,SEMA…	82
Cardiovascular Disease	Infarction	5.1e-31	-0.797	ANXA1,C1QA,C3,Ccl2,CCL3L3,CD14,CSF1,CSF1R,CX3CL1,CYBB,DUSP6,EGR1,FCER1G,FCGR1A,FCGR2A,FCGR2B,FCGR3A/FCGR3B,FN1,GDF15,GPX1,GRN,GSTM1,HLA-A,HMOX1,HPGDS,HSPB1,IGF1,IL18,IL1A,IL1B,IL1R1,IL1RN,IL6,ITGAL,ITGAM,KITLG,mir-154,MMP9,P2RY12,PLA2G4A,Pmaip1,POSTN,PTGS1,PTGS2,SCARB1,SERPINE1,SOAT1,TIMP1,TLR2,TLR3,TNFRSF12A,UCP2	52
Inflammatory Response	inflammation of central nervous system	1.16e-30	-0.55	ALCAM,ALOX5,C3,C3AR1,Ccl2,CCL3L3,CD274,CD4,CD74,CD80,CXCL10,FCER1G,FCGR1A,FCGR2A,FCGR2B,FCGR3A/FCGR3B,GADD45B,HLA-A,IFI30,IFNGR1,IGF1,IL18,IL1B,IL1R1,IL1RN,IL23R,IL6,ITGAL,LCP2,let-7,LYN,MMP2,MMP9,Mt1,NCF1,NFKB2,NLRP3,PLA2G4A,PTGS2,PTPRC,SPP1,STAT6,STK17B,TGFB1,TIMP1,TLR3,TNFRSF12A,TYROBP,UNC93B1,VCAM1	50
Cellular Movement, Hematological System Development and Function, Immune Cell Trafficking	cell movement of mononuclear leukocytes	1.23e-30	-5.686	Abcb1b,ADAM17,AIF1,ALOX5,ANXA1,ANXA2,C3,CCL19,Ccl2,CCL20,CCL3L3,CCL4,CCL5,Ccl6,CD151,CD274,CD4,CD48,CD80,CTSS,CX3CL1,CXCL10,CXCL11,CXCL13,CXCL16,ENPP2,ETS1,FN1,FYB,HLA-A,HMOX1,ICAM1,IFNGR1,IL18,IL1B,IL33,IL6,IL7,ITGA5,ITGAL,ITGAM,LCP1,MMP9,NFKB2,NFKBIZ,NLRP3,PLAU,PTGS2,RAC2,RGS16,SEMA3A,SERPINA3,SERPINE1,SHC1,SPP1,TCIRG1,TGFB1,THBS2,TIMP1,TLR2,UCP2,VCAM1	62
Cellular Movement, Hematological System Development and Function, Immune Cell Trafficking, Inflammatory Response	chemotaxis of phagocytes	1.53e-30	-5.233	AIF1,ALOX5,ANXA1,C3,C3AR1,CAPG,CCL19,Ccl2,CCL20,CCL3L3,CCL4,CCL5,CCND1,CD151,CD38,CD4,CD74,CDKN1A,CSF1,CSF1R,CX3CL1,CXCL10,CXCL2,CYBB,EDN1,FCER1G,FCGR2A,GLRB,GRN,ICAM1,IL18,IL1A,IL1B,IL1R1,IL33,ITGAL,ITGAM,KITLG,LYN,MYO1F,NCKAP1L,PLAU,RAC2,SERPINA3,SERPINE1,SPP1,STAT6,TGFB1,THBS2,TLR2	50
Immunological Disease	hypersensitive reaction	1.61e-30	-2.227	ADAM17,ALCAM,ALOX5,ALOX5AP,ANXA1,C3,C3AR1,CAPG,Ccl2,CCL20,CCL3L3,CCL4,CCL5,CD4,CD74,CFH,CXCL10,FCER1G,FCGR1A,FCGR2A,FCGR2B,GADD45A,GADD45G,GPR34,HLA-A,HPGDS,ICAM1,IFI30,IL18,IL1A,IL1B,IL1R1,IL1RN,IL33,JUNB,LAPTM5,LCP2,LGALS3BP,LILRB4,LPL,LYN,MMP3,MMP9,NCF1,NFKBIZ,NLRP3,OSMR,PGF,PLA2G4A,PTGS1,PTGS2,PTPRC,S100A11,SOD2,SPP1,TCIRG1,TGFB1,TIMP1,TLR2,ZFP36	60
Inflammatory Response, Respiratory Disease	inflammation of respiratory system component	1.76e-30	-0.954	ADAM17,AMPD3,ANXA1,ANXA3,C3,C3AR1,Ccl2,CCL3L3,CCL5,Ccl6,CD14,CD4,CD48,CH25H,CLEC7A,CTSS,CXCL10,CYBB,EGR1,FCGR2A,FCGR2B,GLRB,GPX1,HLA-A,HMOX1,ICAM1,IFNGR1,IGF1,IL1B,IL1R1,IL33,IL6,LCP2,let-7,LYN,mir-186,mir-374,MMP9,Mt1,NCF1,NFKBIZ,NLRP3,P2RY12,PDGFRA,PLA2G4A,PLAU,Pmaip1,PTGS1,PTGS2,PTPRC,SIGLEC8,STAT6,TGFB1,THBS2,TIMP1,TLR2,TLR3	57
Cellular Development, Hematological System Development and Function, Hematopoiesis	differentiation of leukocytes	4.44e-30	-4.833	ADAM17,ALOX5,ANXA1,AXL,BLNK,C3AR1,CD14,CD274,CD38,CD4,CD74,CD80,CDK6,CDKN1A,CSF1,CSF1R,CXCL10,CYR61,EGR1,ETS1,FCGR1A,FCGR2B,GADD45B,GADD45G,HCLS1,HMOX1,ICAM1,IFNGR1,IGF1,IL10RB,IL18,IL1A,IL1B,IL1R1,IL1RL2,IL1RN,IL23R,IL33,IL6,IL7,ITGAL,ITGAM,JUNB,KITLG,LCP1,LCP2,let-7,LILRB4,LTBP1,LYN,MMP9,NCKAP1L,NFAM1,NFKB2,PDGFRA,PGF,PLA2G4A,PNP,PTGS2,PTPRC,RAC2,RSAD2,RUNX1T1,SEMA3A,SHC1,SIGLEC8,STAT6,TGFB1,TI…	74
Cellular Movement, Hematological System Development and Function, Immune Cell Trafficking, Inflammatory Response	chemotaxis of myeloid cells	1.06e-29	-5.172	AIF1,ALOX5,ANXA1,C3,C3AR1,CAPG,CCL19,Ccl2,CCL20,CCL3L3,CCL4,CCL5,CCND1,CD151,CD4,CD74,CDKN1A,CSF1,CSF1R,CX3CL1,CXCL10,CXCL2,CYBB,EDN1,FCER1G,FCGR2A,GLRB,GRN,ICAM1,IL18,IL1B,IL1R1,IL33,ITGAL,ITGAM,KITLG,LYN,MYO1F,NCKAP1L,PLAU,PTPRC,RAC2,SERPINA3,SERPINE1,SPP1,STAT6,TGFB1,THBS2,TLR2	49
Hematological System Development and Function, Tissue Morphology	quantity of mononuclear leukocytes	1.32e-29	-2.507	Abcb1b,ARHGDIB,AXL,BLNK,C3,C3AR1,CCL19,Ccl2,CCL4,CCL5,Ccl7,CD180,CD274,CD38,CD4,CD48,CD74,CD80,CD84,CDK6,CDKN1A,CHI3L1,CSF1,CSF1R,CTSS,CX3CL1,CXCL10,CXCL13,CXCL16,EGR1,ETS1,FCER1G,FCGR1A,FCGR2A,FCGR2B,FYB,GADD45A,GADD45B,GADD45G,HCLS1,HLA-A,ICAM1,IFI30,IFNGR1,IGF1,IL13RA1,IL18,IL1A,IL1R1,IL33,IL6,IL7,ITGAL,ITGAM,KITLG,LCP2,LILRB4,LYN,MMP9,Mt1,NFKB2,PLAU,Pmaip1,PNP,PSMB9,PTPRC,RAC2,SPP1,STAT6,STK1…	77
Inflammatory Disease, Inflammatory Response, Neurological Disease	Encephalitis	3.16e-29	-0.842	ALCAM,ALOX5,C3,C3AR1,Ccl2,CD274,CD4,CD74,CD80,CXCL10,FCER1G,FCGR1A,FCGR2A,FCGR2B,FCGR3A/FCGR3B,GADD45B,HLA-A,IFI30,IFNGR1,IGF1,IL18,IL1B,IL1R1,IL1RN,IL23R,IL6,ITGAL,LCP2,let-7,LYN,MMP2,MMP9,Mt1,NCF1,NFKB2,NLRP3,PLA2G4A,PTPRC,SPP1,STAT6,STK17B,TGFB1,TIMP1,TLR3,TNFRSF12A,TYROBP,UNC93B1,VCAM1	48
Connective Tissue Disorders, Immunological Disease, Inflammatory Disease, Skeletal and Muscular Disorders	rheumatoid arthritis	1.21e-28	-1.226	AIF1,ALOX5,ANXA1,ARHGDIB,BLNK,C1QA,C1R,C3AR1,CCL19,Ccl2,CCL20,CCL4,CCL5,Ccl6,Ccl7,CD274,CD4,CD68,CD74,CD80,CDK6,CHI3L1,CLEC4A,CSF1,CTSC,CXCL10,CXCL13,CXCL16,CXCL2,FCGR2A,FCGR2B,FCGR3A/FCGR3B,GABRA6,GADD45B,GRN,HCLS1,HLA-A,HMOX1,HSPB8,ICAM1,IGF1,IGFBP5,IL18,IL1B,IL1R1,IL1RN,IL23R,IL6,IL7,ITGA5,LCP1,LYZ,MMP2,MMP3,MMP9,MRC1,PSMB9,PTGS1,PTGS2,PTPRC,SDC4,SLC7A2,SPP1,STAT6,STEAP4,STK17B,TCIRG1,TGFB1,TI…	74
Cardiovascular Disease	atherosclerotic lesion	1.23e-28	-2.428	ALOX5,APOBEC1,Ccl2,CCL3L3,CTSS,CX3CL1,CXCL10,CXCL16,CXCL2,EGR1,GPX1,HMOX1,ICAM1,IFNGR1,IGF1,IL18,IL1B,IL33,LCAT,LPL,MMP2,MMP3,MMP9,MSR1,NCF1,PGF,PLAU,SCARB1,SERPINE1,SHC1,SOAT1,SPP1,TIMP1,TLR2,VCAM1,ZFP36	36
Cellular Movement, Hematological System Development and Function, Immune Cell Trafficking	cell movement of antigen presenting cells	1.48e-28	-4.66	ADAM17,ALCAM,ANXA1,C3,C3AR1,CCL19,Ccl2,CCL20,CCL3L3,CCL4,CCL5,CCND1,CD38,CD74,CD80,CDKN1A,CSF1,CSF1R,CX3CL1,CXCL10,CXCL11,CXCL13,CYBB,CYR61,EDN1,EPAS1,GLRB,HCLS1,HMOX1,ICAM1,IL18,IL1A,IL1B,IL1RN,IL33,ITGA5,ITGAL,LCAT,NLRP3,P2RY6,PLA2G4A,PLAU,PTGS2,RAC2,SERPINE1,SPP1,TGFB1,THBS2,TIMP1,TLR2,TLR3,TYROBP	52
Cell-To-Cell Signaling and Interaction	response of mononuclear leukocytes	1.5e-28	-2.444	AXL,C3AR1,CCL19,Ccl2,CD180,CD200R1,CD274,CD38,CD4,CD48,CD80,CD93,CH25H,CLEC7A,CTSS,CXCL11,ETS1,FCGR2A,FCGR2B,HMOX1,ICAM1,IFNGR1,IL18,IL1B,IL1R1,IL23R,IL33,IL6,IL7,LCP2,LYN,MSR1,NFKB2,Pmaip1,PNP,POSTN,PTPRC,TGFB1,TLR2,TLR3,TLR7,UCP2,VCAM1	43
Hematological System Development and Function, Tissue Morphology	quantity of lymphocytes	1.72e-28	-2.073	Abcb1b,ARHGDIB,AXL,BLNK,C3,C3AR1,CCL19,Ccl2,CCL4,CCL5,CD180,CD274,CD38,CD4,CD48,CD74,CD80,CD84,CDK6,CDKN1A,CHI3L1,CSF1,CSF1R,CTSS,CXCL10,CXCL13,CXCL16,EGR1,ETS1,FCER1G,FCGR1A,FCGR2A,FCGR2B,FYB,GADD45A,GADD45B,GADD45G,HCLS1,HLA-A,ICAM1,IFI30,IFNGR1,IGF1,IL13RA1,IL18,IL1R1,IL33,IL6,IL7,ITGAL,ITGAM,KITLG,LCP2,LILRB4,LYN,MMP9,Mt1,NFKB2,PLAU,Pmaip1,PNP,PSMB9,PTPRC,RAC2,SPP1,STAT6,STK17B,TCIRG1,TGFB1,T…	74
Cellular Development, Cellular Growth and Proliferation, Hematological System Development and Function	proliferation of T lymphocytes	1.99e-28	-2.666	AIF1,ANXA1,ARHGDIB,AXL,BIRC3,C3,Ccl2,CCL4,CCL5,CD14,CD151,CD274,CD38,CD4,CD48,CD74,CD80,CD84,CDK6,CDKN1A,EGR1,ETS1,FCER1G,FCGR2B,FCGR3A/FCGR3B,FGL2,FN1,FYB,GADD45A,GADD45B,HCLS1,HMOX1,ICAM1,IFNGR1,IGF1,IGFBP2,IL18,IL1A,IL1B,IL1R1,IL6,IL7,ITGAL,ITGAM,KITLG,LAPTM5,LCP1,LCP2,LILRB4,LTBP1,MMP9,NCKAP1L,NFKB2,PLAU,PNP,PTGS2,PTPRC,RAC2,SHC1,SPP1,STAT6,STK17B,TCIRG1,TGFB1,TLR2,TLR3,TYROBP,VCAM1	68
Hematological System Development and Function, Tissue Morphology	quantity of granulocytes	2.58e-28	1.118	ADAM17,ALOX5,ARHGDIB,C1QA,C3,C3AR1,Ccl2,CCL3L3,CD200R1,CDKN1A,CFH,CLEC7A,CSF1,CSF1R,CYBB,FCGR1A,FCGR2A,FCGR2B,GADD45A,ICAM1,IL13RA1,IL18,IL1A,IL1B,IL1R1,IL33,IL6,IRAK3,ITGAL,ITGAM,KITLG,LYN,MMP3,MMP9,Mt1,NFKB2,PILRA,RAC2,SERPINE1,SIGLEC8,STAT6,STX11,TCIRG1,TGFB1,TIMP1,TLR2,VCAM1,ZFP36,ZFP36L2	49
Dermatological Diseases and Conditions	psoriasis	2.89e-28	-1.706	ADAM12,ADAM17,ALDH1A3,ANXA1,ANXA2,ANXA3,ARHGDIB,BLNK,C3,C3AR1,Ccl2,CCL20,CCND1,CD4,CLEC7A,CTSS,CX3CL1,CXCL10,CXCL11,CYP1B1,EGR1,FCGR3A/FCGR3B,FN1,FOSL1,GSTM1,HMOX1,ICAM1,IFI30,IFNGR1,IL13RA1,IL18,IL1A,IL1B,IL1RL2,IL1RN,IL23R,IL33,IL6,ITGA5,ITGAL,JUNB,LCE1C,LGALS3BP,MMP2,MMP9,NMI,OSMR,PARP9,PGF,PLAU,POSTN,PTGS1,PTGS2,PTPRC,RSAD2,S100A11,SEMA3A,SERPINE1,SHC1,SOD2,TAGLN,TGFB1,TLR2,TLR3,VCAM1,ZFP36	66
Organismal Injury and Abnormalities	Wound	6.81e-28	-2.025	AEBP1,ANXA1,ANXA2,Ccl2,CD38,CX3CL1,EGR1,EREG,ETS1,FN1,FST,GADD45A,GRN,HSPB1,ICAM1,IGF1,IGFBP5,IL18,IL1A,IL1R1,IL6,ITGA5,MMP3,MMP9,Mt1,PDGFRA,PGF,PLA2G4A,PLAU,POSTN,PTGS1,PTGS2,RAC2,SCARB1,SDC4,SERPINE1,SLC11A1,SPP1,TGFB1,THBS2,TLR2,TLR3	42
Cellular Movement	invasion of cells	7.28e-28	-5.995	ADAM17,ALCAM,ALOX5,ANGPTL4,ANXA1,ANXA2,AXL,BMP6,CCL19,CCND1,CD14,CD151,CD274,CD53,CD82,CDKN1A,CHI3L1,CLDN1,CSF1,CTSH,CTSS,CXCL10,CYP1B1,CYR61,DAB2,EDN1,EGR1,ENPP2,EPAS1,ETS1,FMOD,FN1,FOSL1,FST,FXYD5,GDF15,GLRB,GRN,HAS2,HMOX1,IER3,IGF1,IGFBP2,IL18,IL1B,IL33,IL6,ITGA5,ITGAL,ITGAM,JUNB,KITLG,LCP1,let-7,LYN,mir-9,MMP2,MMP3,MMP9,PDGFRA,PLAU,POSTN,PPIC,PTGS2,SDC4,SERPINE1,SHC1,SKAP2,SNCG,SOD2,SPP1,TAGL…	79
Cardiovascular System Development and Function, Organismal Development	development of blood vessel	1.07e-27	-5.105	ADAM17,ALCAM,ANGPTL4,ANXA2,ANXA3,AXL,BMP6,C1QA,C3,C3AR1,Ccl2,CCL5,CD151,CDKN1A,CHI3L1,COL8A1,CSF1,CSF1R,CTSH,CTSS,CX3CL1,CXCL10,CXCL2,CYBB,CYP1B1,CYR61,DAB2,EDN1,EGR1,ENPP2,EPAS1,EREG,ETS1,FMOD,FN1,GADD45A,GPX1,GRN,GSTM1,HAS2,HMOX1,HSPB1,HSPB8,ICAM1,IER3,IGF1,IL18,IL1A,IL1B,IL6,ITGA5,JUNB,KITLG,LAMA4,LTBP1,MGP,mir-329,MMP2,MMP3,MMP9,MYOF,PDGFRA,PGF,PLA2G4A,PLAU,PTGS2,RAC2,SCARB1,SDC4,SEMA3A,SEMA3…	83
Cardiovascular Disease	arteriosclerosis	1.26e-27	-3.513	ALOX5,ALOX5AP,APOBEC1,BIRC3,Ccl2,CCL3L3,CD14,CDKN1A,CHI3L1,CTSS,CX3CL1,CXCL10,CXCL16,CXCL2,EDN1,EGR1,FN1,GABRA6,GDF15,GPX1,HMOX1,ICAM1,IFNGR1,IGF1,IL18,IL1A,IL1B,IL1R1,IL33,IL6,ITGAL,ITGAM,JUNB,LCAT,LPL,MGP,MMP2,MMP3,MMP9,MSR1,NCF1,P2RY12,PGF,PLAU,PTGS1,PTGS2,RSAD2,SCARB1,SERPINE1,SHC1,SOAT1,SPP1,TGFB1,TIMP1,TLR2,TMEM163,TUBA1C,VCAM1,ZFP36	59
Cell-To-Cell Signaling and Interaction, Hematological System Development and Function	response of lymphocytes	1.44e-27	-2.085	AXL,C3AR1,CCL19,Ccl2,CD180,CD200R1,CD274,CD38,CD4,CD48,CD80,CH25H,CLEC7A,CTSS,CXCL11,ETS1,FCGR2A,FCGR2B,HMOX1,ICAM1,IFNGR1,IL18,IL1B,IL1R1,IL23R,IL33,IL6,IL7,LCP2,LYN,MSR1,NFKB2,Pmaip1,PNP,POSTN,TGFB1,TLR3,TLR7,UCP2	39
Cellular Movement, Hematological System Development and Function, Immune Cell Trafficking	cell movement of lymphocytes	1.44e-27	-5.516	Abcb1b,ADAM17,ALOX5,ANXA1,C3,CCL19,Ccl2,CCL20,CCL3L3,CCL4,CCL5,Ccl6,CD151,CD274,CD4,CD48,CD80,CTSS,CX3CL1,CXCL10,CXCL11,CXCL13,CXCL16,ENPP2,ETS1,FN1,FYB,HLA-A,HMOX1,ICAM1,IFNGR1,IL18,IL1B,IL6,IL7,ITGA5,ITGAL,LCP1,MMP9,NFKB2,NLRP3,PLAU,PTGS2,RAC2,RGS16,SEMA3A,SHC1,SPP1,TGFB1,THBS2,TIMP1,TLR2,UCP2,VCAM1	54
Cardiovascular System Development and Function	angiogenesis	1.47e-27	-5.31	ADAM17,ALCAM,ANGPTL4,ANXA2,ANXA3,AXL,C1QA,C3,C3AR1,Ccl2,CCL5,CCND1,CD151,CDKN1A,CHI3L1,COL8A1,CSF1,CTSH,CTSS,CX3CL1,CXCL10,CYBB,CYP1B1,CYR61,EDN1,ENPP2,EPAS1,EREG,ETS1,FMOD,FN1,FOSL1,GADD45A,GPX1,GSTM1,HMOX1,HSPB1,HSPB8,ICAM1,IER3,IGF1,IL18,IL1A,IL1B,IL1RN,IL6,ITGA5,JUNB,KITLG,LAMA4,let-7,LTBP1,MGP,mir-329,MMP2,MMP3,MMP9,NCF1,PDGFRA,PGF,PLA2G4A,PLAU,PTGS1,PTGS2,RAC2,SDC4,SEMA3A,SERPINE1,SHC1,SOD2…	77
Hematological System Development and Function, Tissue Morphology	quantity of myeloid cells	1.85e-27	0.297	ADAM17,ALOX5,ARHGDIB,C1QA,C3,C3AR1,Ccl2,CCL3L3,CD200R1,CDKN1A,CFH,CLEC7A,CSF1,CSF1R,CYBB,FCGR1A,FCGR2A,FCGR2B,GADD45A,ICAM1,IGF1,IL13RA1,IL18,IL1A,IL1B,IL1R1,IL33,IL6,IRAK3,ITGAL,ITGAM,KITLG,LYN,MMP3,MMP9,Mt1,NFKB2,PILRA,RAC2,SERPINE1,SIGLEC8,STAT6,STX11,TCIRG1,TGFB1,TIMP1,TLR2,TYROBP,VCAM1,ZFP36,ZFP36L2	51
Cell-To-Cell Signaling and Interaction, Hematological System Development and Function, Immune Cell Trafficking, Inflammatory Response	activation of macrophages	2.08e-27	-5.136	ANXA2,C3,Ccl2,CCL4,CCL5,CD14,CD4,CHI3L1,CSF1,CSF1R,CX3CL1,CXCL10,CYBB,EDN1,FCER1G,FN1,HLA-A,HMOX1,ICAM1,IGF1,IL18,IL1B,IL1R1,IL1RN,IL33,IL6,IL7,ITGA5,let-7,LTBP1,MMP9,MSR1,PTGS2,REG3A,SLC11A1,SLC7A2,STAT6,TGFB1,TLR2,TLR3,TNFRSF12A,TYROBP	42
Cell-To-Cell Signaling and Interaction	binding of blood cells	3.62e-27	-4.649	AXL,C3,CCL19,CCL20,CCL4,CCL5,CD14,CD4,CD48,CD84,CSF1,CX3CL1,CXCL10,CXCL11,CXCL13,CXCL2,FCGR1A,FCGR2A,FCGR2B,FCGR3A/FCGR3B,FN1,FYB,ICAM1,IFNGR1,IL1A,IL7,ITGA5,ITGAL,ITGAM,KITLG,LCP2,LYN,MRC1,MSR1,P2RY12,PTPRC,SCARB1,SEMA3A,TGFB1,TLR2,VCAM1	41
Cardiovascular Disease	atherosclerosis	4.35e-27	-3.513	ALOX5,ALOX5AP,APOBEC1,BIRC3,Ccl2,CCL3L3,CD14,CDKN1A,CHI3L1,CTSS,CX3CL1,CXCL10,CXCL16,CXCL2,EDN1,EGR1,FN1,GABRA6,GDF15,GPX1,HMOX1,ICAM1,IFNGR1,IGF1,IL18,IL1A,IL1B,IL1R1,IL33,IL6,ITGAL,ITGAM,JUNB,LCAT,LPL,MMP2,MMP3,MMP9,MSR1,NCF1,P2RY12,PGF,PLAU,PTGS1,PTGS2,RSAD2,SCARB1,SERPINE1,SHC1,SOAT1,SPP1,TGFB1,TIMP1,TLR2,TMEM163,TUBA1C,VCAM1,ZFP36	58
Free Radical Scavenging	synthesis of reactive oxygen species	5.38e-27	-4.578	ALOX5,ANXA1,ARHGDIB,C3,C3AR1,CCL4,CCL5,CD14,CDKN1A,CFH,CLEC7A,CSF1,CX3CL1,CYBB,CYP1B1,CYR61,EDN1,EPAS1,ETS1,FCGR2A,FCGR3A/FCGR3B,FN1,GPX1,GRN,HAS2,HMOX1,HSPB1,ICAM1,IGF1,IL18,IL1B,IL6,ITGA5,ITGAM,LCAT,LCP2,let-7,LTBP1,LYN,MRC1,MSR1,NCF1,PLA2G4A,PTGS1,PTGS2,RAC2,SCARB1,SERPINA3,SHC1,SOD2,SPP1,TAGLN,TGFB1,TLR2,TLR3,TLR7,TYROBP,UCP2,VCAM1	59
Organismal Development	morphology of body cavity	5.85e-27		ADAM12,ADAM17,AEBP1,ALOX5,ANGPTL4,ARHGDIB,AXL,BIRC3,BLNK,C3,CCBE1,Ccl2,CCND1,CD151,CD38,CD4,CD80,CDK6,CDKN1A,CFH,CLEC7A,CSF1,CSF1R,CTBS,CYBB,DAB2,EDN1,EGR1,EPAS1,ETS1,FCER1G,FCGR2B,FMOD,FN1,GADD45A,GADD45G,GDF15,GRN,HAS2,HMOX1,HSPB8,IER3,IFNGR1,IGF1,IGFBP2,IGFBP5,IL10RB,IL18,IL1B,IL1RN,IL6,IL7,IRAK3,JUNB,KIRREL,LAMA4,LCAT,LCP2,LPL,LTBP1,LYN,MGP,MMP2,MMP9,MSR1,Mt1,NCF1,NFKB2,NFKBIZ,NUPR1,OSMR,PDGF…	97
Cellular Movement, Hematological System Development and Function, Immune Cell Trafficking	infiltration of granulocytes	6.12e-27	-1.901	ADAM17,ALOX5AP,ANXA1,C3,C3AR1,CCL19,CCL4,CCL5,CD14,CD48,CFH,CSF1,CXCL10,CXCL2,FCER1G,HMOX1,HSPB1,ICAM1,IFNGR1,IL18,IL1A,IL1B,IL1R1,IL1RN,IL33,IL6,ITGAL,ITGAM,MMP9,MSR1,NCF1,PGF,PTGS2,RAC2,SIGLEC8,SPP1,STAT6,TIMP1,TLR2,TLR3	40
Connective Tissue Disorders, Inflammatory Disease, Skeletal and Muscular Disorders	experimentally-induced arthritis	1.7e-26	-1.978	ANXA1,C3,CCL3L3,CCL4,CD180,CD200R1,CTSS,CXCL13,CXCL2,FCGR1A,FCGR2A,FCGR2B,FCGR3A/FCGR3B,FN1,HMOX1,IFNGR1,IL18,IL1B,IL1R1,IL1RN,IL33,IL6,MMP2,MMP9,MSR1,PLA2G4A,PLAU,PTGS1,SLC11A1,SPP1,STAT6,TCIRG1,TGFB1,TLR2	34
Cellular Movement, Hematological System Development and Function, Immune Cell Trafficking	migration of mononuclear leukocytes	2.1e-26	-5.742	Abcb1b,ADAM17,ALOX5,ANXA1,ANXA2,C3,CCL19,Ccl2,CCL20,CCL3L3,CCL4,CCL5,Ccl6,CD151,CD274,CD4,CD48,CD80,CTSS,CX3CL1,CXCL10,CXCL11,CXCL13,CXCL16,ENPP2,ETS1,FN1,FYB,HLA-A,ICAM1,IFNGR1,IL18,IL1B,IL6,IL7,ITGA5,ITGAL,ITGAM,LCP1,MMP9,NFKB2,NLRP3,PLAU,RGS16,SEMA3A,SPP1,TGFB1,THBS2,TIMP1,TLR2,VCAM1	51
Hematological System Development and Function, Immune Cell Trafficking, Inflammatory Response, Tissue Development	accumulation of myeloid cells	2.87e-26	-2.517	ALOX5,ANXA1,Ccl2,CCL5,Ccl7,CSF1,CTSC,CX3CL1,CXCL10,CXCL2,EDN1,EGR1,FCGR2A,FCGR3A/FCGR3B,FOSL1,GRN,HMOX1,IFNGR1,IL18,IL1B,IL1R1,IL1RN,IL33,ITGA5,ITGAM,MMP3,MMP9,NCF1,PLAU,POSTN,SPP1,STAT6,TIMP1,TLR3,TLR7,VCAM1	36
Organismal Development	abnormal morphology of body cavity	6.03e-26		ADAM12,ADAM17,AEBP1,ALOX5,ANGPTL4,ARHGDIB,AXL,BIRC3,BLNK,C3,CCBE1,Ccl2,CCND1,CD151,CD38,CD4,CD80,CDK6,CDKN1A,CFH,CLEC7A,CSF1,CSF1R,CTBS,CYBB,DAB2,EDN1,EGR1,EPAS1,ETS1,FCER1G,FCGR2B,FMOD,FN1,GADD45A,GADD45G,GDF15,GRN,HAS2,HMOX1,HSPB8,IER3,IFNGR1,IGF1,IGFBP2,IGFBP5,IL10RB,IL18,IL1RN,IL6,IL7,IRAK3,KIRREL,LAMA4,LCAT,LCP2,LPL,LTBP1,LYN,MGP,MMP2,MMP9,MSR1,Mt1,NCF1,NFKB2,NFKBIZ,NUPR1,PDLIM5,PLA2G4A,PLAU…	93
Cell-To-Cell Signaling and Interaction, Inflammatory Response	response of phagocytes	6.25e-26	-3.525	ANXA1,C3,CAPG,CCL19,CCL5,CD14,CD38,CD93,CH25H,CLEC7A,CXCL10,FCER1G,FCGR1A,FCGR2A,FCGR2B,FCGR3A/FCGR3B,FN1,HMOX1,ICAM1,IL10RB,IL18,IL1B,IL6,ITGAL,ITGAM,LY96,LYN,PLAU,PTPRC,SCARB1,SERPINE1,SHC1,TGFB1,TLR2,TLR3,TLR7,TYROBP,UCP2,VCAM1	39
Cellular Function and Maintenance	function of mononuclear leukocytes	7.64e-26	-1.676	Abcb1b,ARHGDIB,BIRC3,C3AR1,Ccl2,CD274,CD4,CD74,CD80,CD84,CHI3L1,CSF1,CTSC,CTSS,CXCL10,CXCL13,EMR1,ETS1,FCER1G,FCGR2A,FYB,GADD45B,GADD45G,HCLS1,HLA-A,ICAM1,IFNGR1,IL13RA1,IL18,IL1B,IL23R,IL33,IL6,IL7,ITGAL,LCP1,LYN,MMP3,Mt1,PNP,PTPRC,RGS16,SEMA3A,STAT6,STX11,TGFB1,TLR2,TLR3,TYROBP	49
Cell Death and Survival	cell survival	9.1e-26	-5.151	Abcb1b,ADAM17,ALCAM,ASS1,AXL,BMP6,BTG2,C3,CCL4,CCL5,CCND1,CD38,CD4,CD48,CD74,CD80,CD82,CDK6,CDKN1A,CHI3L1,CSF1,CSF1R,CX3CL1,CXCL10,CXCL11,CXCL2,CYBB,CYR61,DAB2,DUSP6,EDN1,EGR1,EMP1,FCER1G,FCGR1A,FCGR3A/FCGR3B,FN1,FOSL1,GADD45A,GADD45B,GALNT3,GDF15,GFRA2,GPX1,GSTM1,HMOX1,HSPB1,HSPB8,ICAM1,IGF1,IGFBP2,IGFBP5,IL18,IL1A,IL1B,IL1RN,IL33,IL6,IL7,ITGA5,ITGAL,ITGAM,KCNJ6,KIRREL,KITLG,LYN,LYZ,mir-154,MMP9…	102
Cell Death and Survival	necrosis of epithelial tissue	9.42e-26	-1.246	ADAM17,ASS1,AXL,BIRC3,BMP6,CCND1,CD151,CD4,CDK6,CDKN1A,CSF1R,CTSS,CXCL10,DAB2,DUSP6,EDN1,EGR1,EMP1,EMP3,FGL2,GADD45A,GADD45B,GDF15,GPX1,HMOX1,HSPB1,HSPB8,ICAM1,IER3,IFNGR1,IGF1,IGFBP5,IL18,IL1B,IL1RN,IL33,IL6,IRAK3,ITGA5,LYN,MMP2,MMP3,MMP9,NCF1,NLRP3,PLA2G4A,PLAU,Pmaip1,PTGS1,PTGS2,RASSF4,SEMA3A,SERPINA3,SERPINE1,SHC1,SOD2,SPP1,STAT6,TGFB1,TIMP1,TLR2,TLR3,TP53INP1,UCP2	64
Organismal Injury and Abnormalities	Fibrosis	1.21e-25	0.442	ALOX5,BMP6,C3,Ccl2,CCND1,CD151,CD4,CD74,CSF1,CSF1R,CX3CL1,CXCL13,CYBB,EDN1,EGR1,ENPP2,ETS1,FCGR2B,FN1,GPX1,HAS2,HMOX1,HSPB1,HSPB8,ICAM1,IFNGR1,IGF1,IL1B,IL1R1,IL1RN,IL33,IL6,IL7,ITGA5,LAMA4,let-7,LPL,LYN,mir-186,mir-374,MMP2,MMP9,Mt1,NCF1,NLRP3,P2RY12,PDGFRA,PLA2G4A,PLAU,POSTN,PTGS2,RGS16,SERPINE1,SOAT1,SOD2,SPP1,TGFB1,THBS2,TIMP1,TLR2	60
Free Radical Scavenging	production of reactive oxygen species	1.24e-25	-4.485	ALOX5,ANXA1,ARHGDIB,C3,CCL4,CCL5,CD14,CDKN1A,CLEC7A,CSF1,CX3CL1,CYBB,EDN1,ETS1,FCGR2A,FCGR3A/FCGR3B,FN1,GPX1,GRN,HAS2,HMOX1,ICAM1,IGF1,IL18,IL1B,IL6,ITGA5,ITGAM,LCAT,LCP2,LTBP1,LYN,MRC1,MSR1,NCF1,PLA2G4A,PTGS1,PTGS2,RAC2,SCARB1,SERPINA3,SHC1,SOD2,SPP1,TAGLN,TGFB1,TLR2,TYROBP,UCP2,VCAM1	50
Inflammatory Response, Respiratory Disease	inflammation of lung	1.53e-25	-0.051	ADAM17,AMPD3,ANXA1,ANXA3,Ccl2,CCL3L3,Ccl6,CD14,CD4,CH25H,CLEC7A,CTSS,CYBB,EGR1,FCGR2B,GPX1,HLA-A,HMOX1,ICAM1,IFNGR1,IGF1,IL1B,IL1R1,IL33,IL6,LCP2,let-7,LYN,mir-186,mir-374,MMP9,Mt1,NCF1,NFKBIZ,NLRP3,P2RY12,PDGFRA,PLA2G4A,PLAU,Pmaip1,PTGS1,PTGS2,PTPRC,SIGLEC8,STAT6,TGFB1,THBS2,TIMP1,TLR2,TLR3	50
Cellular Movement, Hematological System Development and Function, Immune Cell Trafficking	migration of antigen presenting cells	1.54e-25	-3.94	ALCAM,C3,CCL19,Ccl2,CCL20,CCL3L3,CCL4,CCL5,CCND1,CD38,CD74,CD80,CSF1,CSF1R,CXCL10,CXCL11,CXCL13,CYBB,EPAS1,HCLS1,ICAM1,IL18,IL1B,IL1RN,ITGA5,ITGAL,P2RY6,PLAU,PTGS2,RAC2,SERPINE1,SPP1,TIMP1,TLR2,TYROBP	35
Cell-To-Cell Signaling and Interaction, Hematological System Development and Function	binding of leukocytes	2.65e-25	-4.509	AXL,C3,CCL19,CCL20,CCL4,CCL5,CD14,CD4,CD48,CSF1,CX3CL1,CXCL10,CXCL11,CXCL13,CXCL2,FCGR1A,FCGR2A,FCGR2B,FCGR3A/FCGR3B,FYB,ICAM1,IFNGR1,IL1A,IL7,ITGA5,ITGAL,ITGAM,KITLG,LCP2,LYN,MRC1,MSR1,PTPRC,SCARB1,TGFB1,VCAM1	36
Cellular Movement, Hematological System Development and Function, Immune Cell Trafficking	Lymphocyte migration	2.94e-25	-5.498	Abcb1b,ADAM17,ALOX5,ANXA1,C3,CCL19,Ccl2,CCL20,CCL3L3,CCL4,CCL5,Ccl6,CD151,CD274,CD4,CD48,CD80,CTSS,CX3CL1,CXCL10,CXCL11,CXCL13,CXCL16,ENPP2,ETS1,FN1,FYB,HLA-A,ICAM1,IFNGR1,IL18,IL1B,IL6,IL7,ITGA5,ITGAL,LCP1,NFKB2,NLRP3,PLAU,RGS16,SEMA3A,SPP1,TGFB1,THBS2,TIMP1,TLR2,VCAM1	48
Cellular Movement, Hematological System Development and Function, Immune Cell Trafficking, Inflammatory Response	infiltration by neutrophils	3.79e-25	-1.986	ADAM17,ALOX5AP,ANXA1,C3,C3AR1,CCL4,CD14,CFH,CSF1,CXCL10,CXCL2,FCER1G,HMOX1,HSPB1,ICAM1,IL18,IL1A,IL1B,IL1R1,IL1RN,IL33,IL6,ITGAL,ITGAM,MMP9,NCF1,PGF,PTGS2,RAC2,SPP1,STAT6,TIMP1,TLR2,TLR3	34
Cancer	advanced tumor	4.32e-25	-3.973	ADAM17,ALCAM,ANGPTL4,ANXA1,AXL,C1R,CAPG,Ccl2,CCND1,CD151,CD274,CD48,CD74,CD80,CDKN1A,CFH,CSF1,CSF1R,CXCL2,CYBB,CYP1B1,CYR61,DAB2,DUSP6,EMP1,ENPP2,EPAS1,FN1,FST,GADD45A,GDF15,HCLS1,HMOX1,ICAM1,IFI30,IFITM2,IFNGR1,IGF1,IGFBP2,IGFBP5,IL18,IL1A,IL1B,IL1RN,IL6,ITGA5,ITGAL,let-7,mir-154,MMP2,MMP3,MMP9,Mt1,P2RY12,PDGFRA,PGF,PLAU,PTGS1,PTGS2,PTPRC,S100A11,SEMA3C,SERPINE1,SNCG,SPP1,STAT6,TFPI2,TGFB1,TIMP1…	76
Cell-To-Cell Signaling and Interaction, Hematological System Development and Function, Immune Cell Trafficking, Inflammatory Response	activation of mononuclear leukocytes	4.6e-25	-4.02	ANXA1,AXL,BLNK,C1QA,C3,C3AR1,Ccl2,CCL4,CCL5,CD14,CD180,CD274,CD38,CD4,CD48,CD74,CD80,CD93,CDKN1A,CLEC7A,CSF1,CXCL10,ETS1,FCER1G,FCGR2A,FCGR2B,FCGR3A/FCGR3B,FN1,GADD45A,HLA-A,ICAM1,IGF1,IL18,IL1B,IL1RN,IL33,IL6,IL7,ITGA5,ITGAL,ITGAM,LAPTM5,LY96,LYN,Mbp,NCF1,NFKB2,NFKBIZ,PTPRC,SLC11A1,SPP1,STX11,TGFB1,TLR2,TLR3,TLR7,TYROBP	57
Cellular Function and Maintenance, Hematological System Development and Function	function of lymphocytes	5.07e-25	-1.45	Abcb1b,ARHGDIB,BIRC3,C3AR1,Ccl2,CD274,CD4,CD74,CD80,CD84,CHI3L1,CTSC,CTSS,CXCL10,CXCL13,EMR1,ETS1,FCER1G,FCGR2A,FYB,GADD45B,GADD45G,HCLS1,HLA-A,ICAM1,IFNGR1,IL13RA1,IL18,IL1B,IL23R,IL33,IL6,IL7,ITGAL,LCP1,LYN,MMP3,Mt1,PNP,PTPRC,RGS16,SEMA3A,STAT6,STX11,TGFB1,TLR2,TLR3,TYROBP	48
Cell-To-Cell Signaling and Interaction, Cellular Function and Maintenance, Inflammatory Response	phagocytosis of cells	6.62e-25	-4.744	ANXA1,ANXA3,AXL,C1QA,C3,CAPG,CD14,CD38,CD4,CD48,CD93,CH25H,CLEC7A,CSF1,CXCL10,FCER1G,FCGR1A,FCGR2A,FCGR2B,FCGR3A/FCGR3B,GULP1,HMOX1,ICAM1,IL1B,IL6,ITGAM,LYN,MRC1,MSR1,Myh9,PLA2G4A,PLAU,PLD4,PTPRC,RAC2,SCARB1,SERPINE1,SLC11A1,TGFB1,TLR2,TLR3,UCP2	42
Cancer	growth of tumor	1.51e-24	-3.203	AKR1B10,ALCAM,ALOX5,ANGPTL4,ANXA1,ANXA2,AXL,BMP6,BTG2,Ccl2,CCND1,CD151,CD274,CD38,CD80,CD82,CDK6,CDKN1A,CSF1,CSF1R,CTSS,CXCL11,CYR61,EDN1,EFEMP2,EGR1,EPAS1,FCER1G,FCGR3A/FCGR3B,FN1,FOSL1,FST,GADD45A,GALNT3,GDF15,GRN,HMOX1,IGF1,IGFBP2,IGFBP5,IL18,IL1A,IL1B,IL1R1,IL1RN,IL6,IL7,ITGA5,KITLG,LAMA4,mir-154,MMP2,MMP3,MMP9,NFKB2,NLRP3,PDGFRA,PGF,PLA2G4A,PLAU,PTGS2,SERPINE1,SHC1,SOD2,SPP1,STAT6,TGFB1,TIMP…	71
Cancer	advanced malignant tumor	1.8e-24	-3.973	ADAM17,ALCAM,ANGPTL4,ANXA1,AXL,C1R,CAPG,Ccl2,CCND1,CD151,CD274,CD48,CD74,CD80,CDKN1A,CFH,CSF1,CSF1R,CXCL2,CYBB,CYP1B1,CYR61,DAB2,DUSP6,EMP1,ENPP2,EPAS1,FN1,FST,GADD45A,GDF15,HCLS1,HMOX1,ICAM1,IFI30,IFITM2,IFNGR1,IGF1,IGFBP2,IGFBP5,IL18,IL1A,IL1B,IL1RN,IL6,ITGA5,ITGAL,let-7,mir-154,MMP2,MMP3,MMP9,Mt1,P2RY12,PDGFRA,PGF,PLAU,PTGS2,PTPRC,S100A11,SEMA3C,SERPINE1,SNCG,SPP1,STAT6,TFPI2,TGFB1,TIMP1,TLR2,…	75
Gastrointestinal Disease, Hepatic System Disease, Organismal Injury and Abnormalities	damage of liver	1.95e-24	-1.16	C3,Ccl2,CCL4,CCL5,CD14,CD274,CDKN1A,CFH,CSF1,CXCL10,EDN1,EGR1,FCGR2B,HMOX1,IFNGR1,IGF1,IL18,IL1A,IL1B,IL1R1,IL1RN,IL23R,IL6,ITGAL,MMP9,Mt1,NCF1,NLRP3,PLAU,PTGS2,PTPRC,SCARB1,SDC4,SERPINE1,SPP1,STAT6,TGFB1,TIMP1,TLR2,TLR3	40
Cellular Movement	cell movement of muscle cells	2.01e-24	-3.501	ALOX5AP,CCL5,CCND1,CDK6,CSF1,CXCL10,CXCL2,CYP1B1,EGR1,ENPP2,FN1,HAS2,HMOX1,IGF1,IGFBP2,IGFBP5,IL18,IL1A,IL1B,IL6,IL7,ITGAM,MMP2,MMP3,MMP9,PLA2G4A,PLAU,POSTN,PTGS2,SDC4,SERPINE1,SPP1,TFPI2,TIMP1,TLR2	35
Cell-To-Cell Signaling and Interaction, Inflammatory Response	immune response of phagocytes	2.1e-24	-3.242	ANXA1,C3,CAPG,CCL19,CD14,CD38,CD93,CH25H,CXCL10,FCER1G,FCGR1A,FCGR2A,FCGR2B,FCGR3A/FCGR3B,FN1,HMOX1,ICAM1,IL10RB,IL18,IL1B,IL6,ITGAL,ITGAM,LY96,LYN,PLAU,PTPRC,SCARB1,SERPINE1,TGFB1,TLR2,TLR3,TLR7,TYROBP,UCP2,VCAM1	36
Digestive System Development and Function, Hepatic System Development and Function, Organ Development	response of liver	2.14e-24	0.528	C3,CCL3L3,CCL4,CCL5,CD14,CD274,CSF1,CXCL10,CXCL2,CYR61,EGR1,FCGR1A,FCGR2A,FCGR2B,FCGR3A/FCGR3B,HLA-A,HMOX1,IFNGR1,IGF1,IL10RB,IL18,IL1R1,IL1RN,IL23R,IL6,LCP2,LYN,MMP2,MMP9,NLRP3,PLAU,PTPRC,SERPINE1,SOD2,SPP1,STAT6,TGFB1,TIMP1,TLR3,TLR7,TYROBP,ZFP36	42
Cellular Function and Maintenance	Lymphocyte homeostasis	2.18e-24	-4.797	ADAM17,ANXA1,AXL,C3AR1,CCL19,CCND1,CD274,CD38,CD4,CD74,CD80,CDK6,CDKN1A,CYR61,EGR1,ETS1,FCER1G,FCGR2A,FCGR2B,GADD45B,GADD45G,ICAM1,IFNGR1,IGF1,IL18,IL1A,IL1B,IL1R1,IL1RL2,IL1RN,IL23R,IL6,IL7,ITGAL,JUNB,KITLG,LCP2,let-7,LILRB4,LTBP1,LYN,MSR1,NCKAP1L,PGF,Pmaip1,PNP,PTGS1,PTGS2,PTPRC,RSAD2,SHC1,SLC40A1,SPP1,STAT6,TGFB1,TLR2,TLR3,TLR7,TYROBP,ZFP36L2	60
Cellular Movement, Skeletal and Muscular System Development and Function	cell movement of smooth muscle cells	3.63e-24	-3.644	ALOX5AP,CCL5,CCND1,CDK6,CSF1,CXCL2,CYP1B1,EGR1,ENPP2,FN1,HAS2,HMOX1,IGF1,IGFBP2,IGFBP5,IL18,IL1A,IL1B,IL6,ITGAM,MMP2,MMP3,MMP9,PLA2G4A,PLAU,POSTN,PTGS2,SDC4,SERPINE1,SPP1,TFPI2,TIMP1,TLR2	33
Immunological Disease, Inflammatory Disease, Inflammatory Response, Neurological Disease	experimental autoimmune encephalomyelitis	3.89e-24	-1.63	ALCAM,C3,C3AR1,Ccl2,CD274,CD4,CD74,CD80,CXCL10,FCER1G,FCGR2A,GADD45B,HLA-A,IFI30,IFNGR1,IGF1,IL18,IL1R1,IL1RN,IL23R,IL6,ITGAL,LCP2,let-7,LYN,MMP2,MMP9,Mt1,NCF1,NLRP3,PLA2G4A,PTPRC,SPP1,STAT6,STK17B,TGFB1,TIMP1,TNFRSF12A,TYROBP,VCAM1	40
Cellular Development, Hematological System Development and Function, Hematopoiesis, Lymphoid Tissue Structure and Development	development of leukocytes	5.07e-24	-4.855	ADAM17,ANXA1,AXL,BLNK,C3AR1,CCND1,CD274,CD4,CD74,CD80,CDK6,CDKN1A,CSF1,CSF1R,CXCL11,CYR61,EGR1,ETS1,FCER1G,FCGR2A,FCGR2B,FN1,GADD45B,GADD45G,ICAM1,IFNGR1,IGF1,IL18,IL1A,IL1B,IL1R1,IL1RL2,IL1RN,IL23R,IL6,IL7,ITGAL,JUNB,KITLG,LCP2,let-7,LILRB4,LTBP1,LYN,MSR1,NCKAP1L,NFKB2,PGF,PNP,PTGS1,PTGS2,PTPRC,RSAD2,SHC1,SPP1,STAT6,TGFB1,TLR2,TLR3,TLR7,TYROBP,ZFP36L2	62
Cellular Function and Maintenance, Inflammatory Response	phagocytosis	5.13e-24	-4.952	ANXA1,ANXA3,AXL,C1QA,C3,CAPG,Ccl2,CD14,CD38,CD4,CD48,CD93,CH25H,CLEC7A,CSF1,CXCL10,FCER1G,FCGR1A,FCGR2A,FCGR2B,FCGR3A/FCGR3B,GULP1,HMOX1,ICAM1,IL1B,IL6,ITGAM,LYN,MRC1,MSR1,Myh9,PLA2G4A,PLAU,PLD4,PTPRC,RAC2,SCARB1,SERPINE1,SLC11A1,TGFB1,TLR2,TLR3,UCP2	43
Cellular Movement, Hematological System Development and Function, Immune Cell Trafficking, Inflammatory Response	cell movement of macrophages	7.28e-24	-4.362	ADAM17,ANXA1,C3,C3AR1,Ccl2,CCL3L3,CCL4,CCL5,CCND1,CD74,CDKN1A,CSF1,CSF1R,CX3CL1,CXCL10,CYBB,CYR61,EDN1,EPAS1,GLRB,HMOX1,ICAM1,IL18,IL1B,IL1RN,IL33,ITGAL,LCAT,NLRP3,P2RY6,PLA2G4A,PLAU,PTGS2,RAC2,SERPINE1,SPP1,TGFB1,THBS2,TLR2,TLR3,TYROBP	41
Digestive System Development and Function, Gastrointestinal Disease, Hepatic System Development and Function, Hepatic System Disease, Inflammatory Disease, Inflammatory Response, Organ Development	inflammation of liver	7.28e-24	0.725	C3,CCL3L3,CCL4,CCL5,CD14,CD274,CSF1,CXCL10,CXCL2,CYR61,EGR1,FCGR1A,FCGR2A,FCGR2B,FCGR3A/FCGR3B,HLA-A,HMOX1,IFNGR1,IL10RB,IL18,IL1R1,IL1RN,IL23R,IL6,LCP2,LYN,MMP2,MMP9,NLRP3,PLAU,PTPRC,SERPINE1,SOD2,SPP1,STAT6,TGFB1,TIMP1,TLR3,TLR7,TYROBP,ZFP36	41
Hematological System Development and Function, Immune Cell Trafficking, Inflammatory Response, Tissue Development	accumulation of phagocytes	7.56e-24	-2.598	ANXA1,Ccl2,CCL5,CSF1,CTSC,CX3CL1,CXCL10,CXCL2,EDN1,EGR1,FCGR2A,FCGR3A/FCGR3B,FOSL1,GRN,HMOX1,IFNGR1,IL18,IL1B,IL1R1,IL1RN,IL33,ITGA5,ITGAM,MMP3,MMP9,PLAU,SPP1,TIMP1,TLR7,TYROBP,VCAM1	31
Cellular Development, Hematological System Development and Function, Hematopoiesis, Lymphoid Tissue Structure and Development	development of mononuclear leukocytes	8.95e-24	-4.924	ADAM17,ANXA1,AXL,BLNK,C3AR1,CCND1,CD274,CD4,CD74,CD80,CDK6,CDKN1A,CSF1,CXCL11,CYR61,EGR1,ETS1,FCER1G,FCGR2A,FCGR2B,GADD45B,GADD45G,ICAM1,IFNGR1,IGF1,IL18,IL1A,IL1B,IL1R1,IL1RL2,IL1RN,IL23R,IL6,IL7,ITGAL,JUNB,KITLG,LCP2,let-7,LILRB4,LTBP1,LYN,MSR1,NCKAP1L,NFKB2,PGF,PNP,PTGS1,PTGS2,PTPRC,RSAD2,SHC1,SPP1,STAT6,TGFB1,TLR2,TLR3,TLR7,TYROBP,ZFP36L2	60
Inflammatory Response	inflammation of intestine	9.57e-24	2.653	ALOX5,ANXA1,AXL,C3,Ccl2,CCL3L3,CD274,CD4,CD80,CFH,CSF1R,CXCL10,CXCL2,EDN1,EMR1,EREG,GPX1,HPGDS,ICAM1,IL10RB,IL18,IL1A,IL1B,IL1R1,IL1RN,IL23R,IL6,IL7,IRAK3,LY96,MMP9,NCF1,NLRP3,PTGS1,PTGS2,SERPINE1,SPP1,STAT6,TGFB1,TLR2,TLR3,TP53INP1	42
Cell Death and Survival	cell death of myeloid cells	1.11e-23	0.548	ADAM17,ANXA1,BIRC3,C1QA,CCL5,CD14,CDKN1A,CSF1,CX3CL1,CXCL2,CYBB,FCER1G,FCGR1A,HMOX1,IGF1,IL18,IL1B,IL1RN,IL33,IL6,IRAK3,ITGAM,KITLG,LYN,LYZ,mir-154,MSR1,NLRP3,PLA2G4A,SERPINA3,SIGLEC8,SOAT1,SOD2,STAT6,TGFB1,TLR2,TLR3	37
Cardiovascular System Development and Function, Organismal Development	vasculogenesis	1.15e-23	-3.764	ADAM17,ALCAM,ANGPTL4,ANXA2,AXL,BMP6,C1QA,C3,C3AR1,Ccl2,CD151,CDKN1A,COL8A1,CSF1,CSF1R,CX3CL1,CXCL10,CXCL2,CYBB,CYP1B1,CYR61,DAB2,EDN1,EGR1,ENPP2,EPAS1,ETS1,FMOD,FN1,GADD45A,GPX1,GRN,GSTM1,HAS2,HMOX1,HSPB8,ICAM1,IER3,IGF1,IL18,IL1A,IL1B,IL6,ITGA5,JUNB,KITLG,LAMA4,LTBP1,MGP,MMP2,MMP3,MMP9,MYOF,PDGFRA,PGF,PLA2G4A,PLAU,PTGS2,SCARB1,SDC4,SEMA3A,SEMA3C,SERPINA3,SERPINE1,SHC1,SOD2,SPP1,TGFB1,THBS2,TIMP1…	73
Protein Synthesis	production of protein	2.54e-23	0.456	AXL,BLNK,C1QA,C3AR1,Ccl2,CD180,CD274,CD74,CD80,CD84,CDKN1A,CH25H,CHI3L1,CTSS,CXCL10,FCER1G,FCGR1A,FCGR2B,GADD45A,GADD45B,GADD45G,IFNGR1,IL13RA1,IL1R1,IL33,IL6,IRAK3,LILRB4,LY86,LYN,MMP9,MSR1,Mt1,NFKB2,NFKBIZ,PTGS2,RSAD2,STAT6,TCIRG1,TGFB1,TLR2,TLR3,TLR7,TYROBP,UNC93B1	45
Lipid Metabolism, Small Molecule Biochemistry	synthesis of eicosanoid	3.61e-23	-4.767	ALOX5,ALOX5AP,ANXA1,BMP6,Ccl2,CCL5,CD14,CD4,CD74,CLEC7A,EDN1,EREG,FCER1G,FCGR1A,FCGR2A,FCGR2B,HMOX1,HPGDS,IGF1,IL18,IL1A,IL1B,IL1RN,IL33,IL6,KITLG,LYN,NCF1,NPC2,PLA2G4A,PTGS1,PTGS2,SEMA3A,SOAT1,TGFB1,TLR2,TLR3	37
Cancer	metastasis	3.88e-23	-3.973	ADAM17,ALCAM,ANGPTL4,ANXA1,AXL,C1R,CAPG,Ccl2,CCND1,CD151,CD274,CD48,CD80,CDKN1A,CSF1,CSF1R,CXCL2,CYBB,CYP1B1,CYR61,DUSP6,EMP1,ENPP2,EPAS1,FN1,FST,GADD45A,GDF15,HCLS1,HMOX1,ICAM1,IFI30,IFNGR1,IGF1,IGFBP2,IGFBP5,IL18,IL1A,IL1B,IL1RN,IL6,ITGA5,ITGAL,let-7,mir-154,MMP2,MMP3,MMP9,Mt1,P2RY12,PDGFRA,PGF,PLAU,PTGS2,PTPRC,S100A11,SERPINE1,SNCG,SPP1,STAT6,TGFB1,TIMP1,TLR2,TLR7,TNFRSF12A,TUBA1C,VCAM1,ZFP36,…	69
Cell Death and Survival	cell viability	5.52e-23	-4.998	Abcb1b,ADAM17,ASS1,AXL,BMP6,BTG2,C3,CCL4,CCL5,CCND1,CD38,CD4,CD74,CD80,CD82,CDK6,CDKN1A,CHI3L1,CSF1,CSF1R,CX3CL1,CXCL10,CXCL11,CXCL2,CYBB,CYR61,DAB2,DUSP6,EDN1,EGR1,FCER1G,FCGR1A,FCGR3A/FCGR3B,FN1,FOSL1,GADD45A,GADD45B,GALNT3,GDF15,GFRA2,GPX1,GSTM1,HMOX1,HSPB1,HSPB8,ICAM1,IGF1,IGFBP2,IGFBP5,IL18,IL1A,IL1B,IL1RN,IL33,IL6,IL7,ITGAL,ITGAM,KCNJ6,KIRREL,KITLG,LYN,mir-154,MMP9,MSR1,Mt1,NFKB2,NUPR1,PDGF…	93
Cellular Function and Maintenance, Hematological System Development and Function	function of T lymphocytes	5.99e-23	-0.838	Abcb1b,ARHGDIB,BIRC3,C3AR1,Ccl2,CD274,CD4,CD74,CD80,CD84,CHI3L1,CTSC,CTSS,CXCL10,EMR1,FCER1G,FYB,GADD45B,GADD45G,HLA-A,ICAM1,IFNGR1,IL13RA1,IL18,IL23R,IL33,IL6,IL7,ITGAL,MMP3,PNP,PTPRC,RGS16,SEMA3A,STAT6,STX11,TGFB1,TLR2,TLR3,TYROBP	40
Cell-To-Cell Signaling and Interaction	response of myeloid cells	6.48e-23	-3.279	ANXA1,C3,CAPG,CD14,CD38,CD93,CH25H,CXCL10,FCER1G,FCGR1A,FCGR2A,FCGR2B,FCGR3A/FCGR3B,FN1,HMOX1,ICAM1,IL10RB,IL18,IL1B,IL6,ITGAL,ITGAM,LY96,LYN,PLAU,PTPRC,SCARB1,SERPINE1,TGFB1,TLR2,TLR3,TLR7,TYROBP,UCP2,VCAM1	35
Cell-To-Cell Signaling and Interaction, Hematological System Development and Function, Immune Cell Trafficking, Inflammatory Response	activation of lymphocytes	7.45e-23	-4.123	ANXA1,AXL,BLNK,C1QA,C3,C3AR1,Ccl2,CCL4,CCL5,CD180,CD274,CD38,CD4,CD48,CD74,CD80,CDKN1A,CLEC7A,CXCL10,ETS1,FCER1G,FCGR2A,FCGR2B,FCGR3A/FCGR3B,FN1,GADD45A,HLA-A,ICAM1,IGF1,IL18,IL1B,IL1RN,IL33,IL6,IL7,ITGA5,ITGAL,ITGAM,LAPTM5,LYN,Mbp,NCF1,NFKB2,NFKBIZ,PTPRC,SLC11A1,SPP1,STX11,TGFB1,TLR2,TLR3,TLR7,TYROBP	53
Cellular Development, Hematological System Development and Function, Hematopoiesis	development of blood cells	7.61e-23	-4.861	ADAM17,ANXA1,AXL,BLNK,C3AR1,CCND1,CD274,CD4,CD74,CD80,CDK6,CDKN1A,CSF1,CSF1R,CXCL11,CYR61,EGR1,EPAS1,ETS1,FCER1G,FCGR2A,FCGR2B,FN1,GADD45B,GADD45G,ICAM1,IFNGR1,IGF1,IL18,IL1A,IL1B,IL1R1,IL1RL2,IL1RN,IL23R,IL6,IL7,ITGAL,JUNB,KITLG,LCP2,let-7,LILRB4,LTBP1,LYN,MSR1,NCKAP1L,NFKB2,PGF,PNP,PTGS1,PTGS2,PTPRC,RSAD2,SHC1,SOD2,SPP1,STAT6,TGFB1,TLR2,TLR3,TLR7,TYROBP,ZFP36L2	64
Inflammatory Response	inflammation of large intestine	8.38e-23	2.577	ALOX5,ANXA1,AXL,C3,Ccl2,CCL3L3,CD274,CD80,CFH,CSF1R,CXCL10,CXCL2,EDN1,EMR1,EREG,GPX1,HPGDS,ICAM1,IL10RB,IL18,IL1B,IL1R1,IL1RN,IL23R,IL6,IL7,LY96,MMP9,NCF1,NLRP3,PTGS1,PTGS2,SERPINE1,SPP1,STAT6,TGFB1,TLR2,TLR3,TP53INP1	39
Cardiovascular System Development and Function	development of cardiovascular system	9.27e-23	-5.071	ADAM17,ALCAM,ANGPTL4,ANXA2,ANXA3,AXL,BMP6,C1QA,C3,C3AR1,Ccl2,CCL5,CCND1,CD151,CDKN1A,CHI3L1,COL8A1,CSF1,CSF1R,CTSH,CTSS,CX3CL1,CXCL10,CXCL2,CYBB,CYP1B1,CYR61,DAB2,DUSP6,EDN1,EGR1,ENPP2,EPAS1,EREG,ETS1,FMOD,FN1,GADD45A,GPX1,GRN,GSTM1,HAS2,HMOX1,HSPB1,HSPB8,ICAM1,IER3,IGF1,IL18,IL1A,IL1B,IL6,ITGA5,JUNB,KITLG,LAMA4,LTBP1,MGP,mir-329,MMP2,MMP3,MMP9,MYOF,PDGFRA,PGF,PLA2G4A,PLAU,PTGS2,RAC2,SCARB1,SDC4,…	85
Cellular Function and Maintenance	cellular homeostasis	1.1e-22	-5.859	ADAM17,ANXA1,ANXA2,AXL,BMP6,C3,C3AR1,CCL19,Ccl2,CCL20,CCL3L3,CCL4,CCL5,CCND1,CD151,CD274,CD38,CD4,CD74,CD80,CDK6,CDKN1A,CLDN1,CLEC7A,CX3CL1,CXCL10,CXCL13,CXCL2,CYR61,EDN1,EGR1,ETS1,FCER1G,FCGR1A,FCGR2A,FCGR2B,FCGR3A/FCGR3B,FN1,GADD45B,GADD45G,GLRB,HMOX1,HSPB1,HSPB8,ICAM1,IFNGR1,IGF1,IGFBP5,IL18,IL1A,IL1B,IL1R1,IL1RL2,IL1RN,IL23R,IL6,IL7,ITGA5,ITGAL,JUNB,KITLG,LCP2,let-7,LILRB4,LTBP1,LYN,MSR1,Mt1,…	102
Hematological System Development and Function, Tissue Morphology	quantity of T lymphocytes	1.39e-22	-2.059	Abcb1b,ARHGDIB,CCL19,Ccl2,CCL4,CCL5,CD274,CD4,CD48,CD74,CD80,CD84,CDK6,CDKN1A,CHI3L1,CSF1,CTSS,CXCL10,CXCL16,ETS1,FCER1G,FCGR2B,FYB,GADD45A,GADD45B,GADD45G,HLA-A,ICAM1,IFI30,IFNGR1,IGF1,IL13RA1,IL18,IL1R1,IL6,IL7,ITGAL,ITGAM,KITLG,LCP2,LYN,MMP9,Mt1,NFKB2,Pmaip1,PNP,PSMB9,PTPRC,SPP1,STAT6,STK17B,TCIRG1,TGFB1,TLR2,TLR3,VCAM1,ZFP36	57
Lipid Metabolism, Small Molecule Biochemistry	metabolism of eicosanoid	1.48e-22	-4.87	ALOX5,ALOX5AP,ANXA1,BMP6,Ccl2,CCL5,CD14,CD4,CD74,CLEC7A,CYP1B1,EDN1,EREG,FCER1G,FCGR1A,FCGR2A,FCGR2B,HMOX1,HPGDS,IGF1,IL18,IL1A,IL1B,IL1RN,IL33,IL6,KITLG,LYN,NCF1,NPC2,PLA2G4A,PTGS1,PTGS2,SEMA3A,SOAT1,TGFB1,TLR2,TLR3	38
Cellular Development, Hematological System Development and Function, Hematopoiesis, Lymphoid Tissue Structure and Development	development of lymphocytes	2.08e-22	-4.991	ADAM17,ANXA1,AXL,BLNK,C3AR1,CCND1,CD274,CD4,CD74,CD80,CDK6,CDKN1A,CYR61,EGR1,ETS1,FCER1G,FCGR2A,FCGR2B,GADD45B,GADD45G,ICAM1,IFNGR1,IGF1,IL18,IL1A,IL1B,IL1R1,IL1RL2,IL1RN,IL23R,IL6,IL7,ITGAL,JUNB,KITLG,LCP2,let-7,LILRB4,LTBP1,LYN,MSR1,NCKAP1L,NFKB2,PGF,PNP,PTGS1,PTGS2,PTPRC,RSAD2,SHC1,SPP1,STAT6,TGFB1,TLR2,TLR3,TLR7,TYROBP,ZFP36L2	58
Immunological Disease	allergy	2.43e-22	-0.708	ADAM17,ALOX5,ALOX5AP,ANXA1,ANXA3,C1R,C1S,C3,C3AR1,CAPG,CCL20,CCL4,CCL5,CD274,CD74,CTSS,FCER1G,FCGR1A,FCGR2A,FCGR2B,GADD45A,HPGDS,ICAM1,IFI30,IL18,IL1A,IL1B,IL1R1,IL1RN,IL33,IL6,JUNB,KITLG,LCP2,LILRB4,LPL,LYN,MMP9,NFKBIZ,OSMR,PLA2G4A,PTGS1,PTGS2,PTPRC,S100A11,TGFB1,TIMP1,TLR2,ZFP36	49
Cellular Movement, Skeletal and Muscular System Development and Function	cell movement of vascular smooth muscle cells	2.52e-22	-2.617	ALOX5AP,CCL5,CCND1,CDK6,CYP1B1,EGR1,FN1,HAS2,HMOX1,IGF1,IGFBP2,IGFBP5,IL1A,IL1B,IL6,MMP2,MMP3,PLA2G4A,PLAU,POSTN,PTGS2,SDC4,SERPINE1,SPP1,TFPI2,TIMP1,TLR2	27
Cellular Movement, Hematological System Development and Function, Immune Cell Trafficking, Inflammatory Response	chemotaxis of neutrophils	2.97e-22	-4.726	ALOX5,C3,C3AR1,CAPG,CCL19,Ccl2,CCL3L3,CCL4,CCL5,CD151,CD74,CSF1,CX3CL1,CXCL10,CXCL2,EDN1,FCER1G,FCGR2A,GRN,ICAM1,IL18,IL1B,IL1R1,IL33,ITGAM,LYN,MYO1F,NCKAP1L,RAC2,SPP1,STAT6,TGFB1	32
Gastrointestinal Disease, Inflammatory Disease, Inflammatory Response	colitis	3.22e-22	2.231	ALOX5,ANXA1,AXL,C3,Ccl2,CD274,CD80,CFH,CSF1R,CXCL10,CXCL2,EDN1,EMR1,EREG,GPX1,HPGDS,ICAM1,IL10RB,IL18,IL1B,IL1R1,IL1RN,IL23R,IL6,IL7,LY96,MMP9,NCF1,NLRP3,PTGS1,PTGS2,SERPINE1,SPP1,STAT6,TGFB1,TLR2,TLR3,TP53INP1	38
Cellular Development, Tissue Development	differentiation of connective tissue	3.32e-22	-2.743	ALOX5,AXL,BMP6,C3,C3AR1,CCL3L3,CCL5,CCND1,CD38,CDK6,CDKN1A,CSF1,CSF1R,CYR61,EDN1,EPAS1,ETS1,FCER1G,FCGR2B,FN1,FOSL1,GADD45B,GPX1,GRN,HAS2,HCLS1,HMOX1,IGF1,IGFBP5,IL18,IL1A,IL1B,IL33,IL6,IL7,IRAK3,ITGA5,JUNB,KITLG,LAMA4,LILRB4,LYN,MGP,MMP3,NCKAP1L,NFKB2,PDGFRA,PGF,PILRB,PLAU,POSTN,PTGS2,PTPRC,RUNX1T1,SEMA3A,SOD2,SPP1,STAT6,TCIRG1,TGFB1,TIMP1,TLR2,TLR3,TNFRSF12A,TYROBP,VGLL3	66
Cell Death and Survival	cell death of epithelial cells	3.57e-22	-0.822	BIRC3,BMP6,CCND1,CD151,CD4,CDK6,CDKN1A,CSF1R,CTSS,CXCL10,DAB2,EDN1,EGR1,EMP1,EMP3,FGL2,GADD45A,GADD45B,GDF15,HMOX1,HSPB1,HSPB8,ICAM1,IER3,IFNGR1,IGF1,IGFBP5,IL18,IL1B,IL1RN,IL33,IL6,IRAK3,ITGA5,LYN,MMP2,MMP3,NCF1,PLA2G4A,PLAU,Pmaip1,PTGS1,PTGS2,RASSF4,SERPINE1,SHC1,SOD2,SPP1,STAT6,TGFB1,TIMP1,TLR2,TLR3,TP53INP1	54
Cellular Development	differentiation of cells	3.67e-22	-5.216	ADAM17,ALCAM,ALOX5,ANXA1,ANXA2,AXL,BLNK,BMP6,BTG2,C3,C3AR1,CCL19,CCL3L3,CCL5,CCND1,CD14,CD274,CD38,CD4,CD74,CD80,CD82,CDK6,CDKN1A,CHI3L1,CSF1,CSF1R,CXCL10,CYR61,DAB2,EDN1,EGR1,EPAS1,EREG,ETS1,FCER1G,FCGR1A,FCGR2B,FN1,FOSL1,FST,GADD45B,GADD45G,GDA,GPX1,GRN,HAS2,HCLS1,HIST1H4J,HMOX1,ICAM1,IFITM2,IFNGR1,IGF1,IGFBP5,IL10RB,IL18,IL1A,IL1B,IL1R1,IL1RL2,IL1RN,IL23R,IL33,IL6,IL7,IRAK3,ITGA5,ITGAL,ITGAM,J…	127
Inflammatory Disease, Inflammatory Response, Organismal Injury and Abnormalities, Renal and Urological Disease	Nephritis	4.82e-22	2.829	C1QA,C3,Ccl2,CCL3L3,CCL4,CCL5,CD151,CD80,CDKN1A,CFH,CSF1,CXCL16,EPAS1,FCGR2A,FCGR2B,FCGR3A/FCGR3B,GADD45A,GADD45B,GADD45G,HMOX1,ICAM1,IFNGR1,IGF1,IL1RN,IL6,ITGAL,ITGAM,LYN,MMP9,Mt1,NFKB2,PTGS2,PTPRC,SERPINE1,SPP1,TGFB1,TLR2,TLR3,VCAM1	39
Cellular Development, Cellular Growth and Proliferation, Skeletal and Muscular System Development and Function, Tissue Development	proliferation of muscle cells	5.03e-22	-4.463	ADAM17,AIF1,ALOX5AP,C3AR1,CCL5,CCND1,CDK6,CDKN1A,CX3CL1,CXCL10,CXCL16,CYP1B1,EDN1,EREG,FN1,FST,GPX1,HAS2,HMOX1,IFNGR1,IGF1,IGFBP2,IGFBP5,IL18,IL1A,IL1B,IL1RN,IL6,ITGA5,JUNB,let-7,MMP9,NCF1,PLAU,POSTN,PTGS2,SCARB1,SDC4,SERPINE1,SHC1,SPP1,TFPI2,TGFB1,TIMP1,TLR2,TNFRSF12A	46
Cell-To-Cell Signaling and Interaction	activation of connective tissue cells	6.01e-22	-3.233	ADAM12,CCND1,CD38,CSF1,EDN1,FCGR1A,FMOD,FN1,IGF1,IL18,IL1A,IL1B,IL1RN,IL6,IL7,IRAK3,MMP9,P2RY6,PLA2G4A,PLAU,PTGS2,SPP1,STAT6,TGFB1,TIMP1,TLR2,TLR3,TYROBP,VCAM1	29
Organismal Functions, Organismal Injury and Abnormalities	healing of lesion	6.81e-22		AEBP1,Ccl2,CX3CL1,EGR1,EREG,FN1,FST,GRN,HSPB1,ICAM1,IGF1,IL18,IL1R1,IL1RN,IL6,MMP3,MMP9,Mt1,PDGFRA,PGF,PLAU,POSTN,PTGS1,PTGS2,RAC2,SCARB1,SDC4,SERPINE1,SLC11A1,SPP1,TGFB1,THBS2,TLR3	33
Hematological System Development and Function, Tissue Morphology	quantity of antigen presenting cells	7.8e-22	-1.841	BIRC3,C3AR1,CCBE1,CCL19,Ccl2,CCL20,CD200R1,CSF1,CSF1R,CTSS,CX3CL1,CXCL10,CXCL13,FCER1G,FCGR2B,GDF15,IFNGR1,IGF1,IL18,IL1A,IL1B,IL1R1,IL1RN,IL33,IL6,LILRB4,MMP3,MMP9,Mt1,NFKB2,PLAU,SCARB1,SHC1,SOAT1,SPP1,STEAP4,TGFB1,TLR2,TYROBP	39
Immunological Disease	abnormality of immune system	7.96e-22		BLNK,C3,C3AR1,Ccl2,CCL3L3,CD14,CD80,CDKN1A,CTSC,EGR1,EMR1,ENPP2,FCER1G,FCGR2B,ICAM1,IFNGR1,IL18,IL1R1,LILRB4,LYN,MMP9,NFKB2,PILRB,PLA2G4A,PLAU,SERPINE1,SPP1,STAT6,TLR2,TLR3	30
Hematological System Development and Function, Inflammatory Response, Tissue Morphology	quantity of neutrophils	8.55e-22	0.587	ADAM17,C1QA,C3,C3AR1,Ccl2,CCL3L3,CFH,CLEC7A,CSF1,CYBB,FCGR1A,FCGR2A,FCGR2B,ICAM1,IL18,IL1A,IL1B,IL1R1,IL6,IRAK3,ITGAL,ITGAM,LYN,MMP3,MMP9,Mt1,PILRA,RAC2,STAT6,STX11,TGFB1,TIMP1,TLR2,VCAM1,ZFP36,ZFP36L2	36
Cell-mediated Immune Response, Cellular Function and Maintenance, Hematological System Development and Function	T cell homeostasis	8.82e-22	-5.141	ADAM17,ANXA1,C3AR1,CCL19,CCND1,CD274,CD38,CD4,CD74,CD80,CDK6,CDKN1A,CYR61,EGR1,ETS1,FCER1G,FCGR2A,FCGR2B,GADD45B,GADD45G,ICAM1,IFNGR1,IGF1,IL18,IL1A,IL1B,IL1R1,IL1RL2,IL23R,IL6,IL7,ITGAL,JUNB,KITLG,LCP2,let-7,LILRB4,LTBP1,MSR1,NCKAP1L,Pmaip1,PNP,PTGS1,PTGS2,PTPRC,RSAD2,SHC1,SPP1,STAT6,TGFB1,TLR2,TLR3,TLR7,TYROBP,ZFP36L2	55
Hematological System Development and Function, Immune Cell Trafficking, Inflammatory Response, Tissue Development	accumulation of granulocytes	1.03e-21	-2.242	ALOX5,ANXA1,Ccl2,CCL5,Ccl7,CTSC,CXCL10,CXCL2,EDN1,EGR1,FCGR2A,FCGR3A/FCGR3B,GRN,IL18,IL1B,IL1R1,IL1RN,IL33,ITGA5,ITGAM,MMP9,NCF1,POSTN,STAT6,TLR3,VCAM1	26
Cell Death and Survival	apoptosis of myeloid cells	1.09e-21	0.777	ADAM17,ANXA1,BIRC3,C1QA,CCL5,CD14,CDKN1A,CSF1,CX3CL1,CXCL2,CYBB,FCER1G,FCGR1A,IGF1,IL18,IL1B,IL1RN,IL33,IL6,IRAK3,ITGAM,KITLG,LYN,mir-154,MSR1,PLA2G4A,SERPINA3,SIGLEC8,SOAT1,SOD2,STAT6,TGFB1,TLR2	33
Cell-To-Cell Signaling and Interaction	response of antigen presenting cells	1.09e-21	-3.705	ANXA1,C3,CAPG,CCL19,CCL5,CD14,CD38,CD68,CD74,CD93,CH25H,CLEC7A,CTSS,FCER1G,FCGR1A,FCGR2A,FCGR2B,HMOX1,IL10RB,IL18,IL1B,IL6,ITGAM,LILRB4,LY96,LYN,PTPRC,SCARB1,SERPINE1,TLR2,TLR3,TLR7,UCP2	33
Humoral Immune Response, Protein Synthesis	production of antibody	1.12e-21	0.843	AXL,BLNK,C1QA,C3AR1,Ccl2,CD180,CD274,CD74,CD80,CD84,CDKN1A,CH25H,CHI3L1,CTSS,CXCL10,FCER1G,FCGR1A,FCGR2B,GADD45A,GADD45B,GADD45G,IFNGR1,IL13RA1,IL1R1,IL33,IL6,LILRB4,LY86,LYN,MMP9,MSR1,Mt1,NFKB2,NFKBIZ,PTGS2,RSAD2,STAT6,TCIRG1,TGFB1,TLR2,TLR7,TYROBP	42
Inflammatory Response	cell-mediated response	1.28e-21	-1.914	AXL,C3,C3AR1,Ccl2,CCL5,CD274,CD4,CD80,CLEC7A,CXCL10,FCGR1A,FCGR2B,HLA-A,ICAM1,IFNGR1,IL18,IL1B,IL1R1,IL23R,IL33,IL6,IL7,NCF1,PLAU,POSTN,SLC11A1,STAT6,STK17B,STX11,TGFB1,TLR2,TLR3,TLR7	33
Cellular Function and Maintenance	engulfment of blood cells	1.56e-21	-4.319	ANXA1,AXL,C3,CAPG,CCL5,CD14,CD38,CD93,CH25H,CXCL10,FCER1G,FCGR1A,FCGR2A,FCGR2B,FCGR3A/FCGR3B,GULP1,HMOX1,IL1A,IL1B,ITGAM,LYN,MRC1,MSR1,PLAU,PTPRC,RAC2,SCARB1,SERPINE1,TLR2,TLR3,UCP2	31
Cellular Movement	cell movement of tumor cell lines	1.81e-21	-5.523	ADAM17,ALCAM,ANXA1,ANXA2,ARHGDIB,AXL,BMP6,C3,CCL19,Ccl2,CCL20,CCL4,CCL5,CD151,CD82,CDKN1A,CSF1,CSF1R,CTSH,CX3CL1,CXCL10,CXCL11,CXCL13,CXCL2,CYR61,DAB2,EDN1,EGR1,ENPP2,EREG,ETS1,FN1,FOSL1,GDF15,GRN,HAS2,HMOX1,IGF1,IGFBP2,IL1A,IL6,ITGA5,KITLG,LCP1,LYN,MMP2,MMP3,MMP9,PDGFRA,PGF,PLAU,POSTN,PPIC,PTGS2,SDC4,SEMA3A,SERPINE1,SHC1,SHC4,SNCG,SOD2,SPP1,TGFB1,THBS2,TIMP1,TLR2,TP53INP1,TUBA1C,VCAM1	69
Cell Death and Survival	apoptosis of lymphocytes	2.95e-21	0.695	BLNK,CCL19,Ccl2,CCL4,CCL5,CD274,CD38,CD4,CD80,CDKN1A,CHI3L1,CSF1,EGR1,ETS1,FCGR1A,FCGR2B,FCGR3A/FCGR3B,FGL2,GADD45B,ICAM1,IER3,IFNGR1,IGF1,IL18,IL1B,IL6,IL7,KITLG,LYN,Mt1,NFKB2,Pmaip1,PNP,PTPRC,RAC2,SHC1,SPP1,STAT6,STK17B,TGFB1,THBS2,TIMP1,TLR2,TLR7	44
Organismal Functions, Organismal Injury and Abnormalities, Tissue Morphology	healing of wound	3.02e-21		AEBP1,Ccl2,CX3CL1,EGR1,EREG,FN1,FST,GRN,HSPB1,ICAM1,IGF1,IL18,IL1R1,IL6,MMP3,MMP9,Mt1,PDGFRA,PGF,PLAU,POSTN,PTGS1,PTGS2,RAC2,SCARB1,SDC4,SERPINE1,SLC11A1,SPP1,TGFB1,THBS2,TLR3	32
Cell Morphology	morphology of cells	3.16e-21		Abcb1b,ADAM12,ADAM17,AEBP1,AIF1,ANXA1,ANXA2,AXL,BLNK,C1QA,C3,C3AR1,Ccl2,Ccl7,CCND1,CD151,CD180,CD274,CD4,CD68,CD84,CDC42EP5,CDK6,CDKN1A,CFH,CHI3L1,CLDN11,COL8A1,CSF1,CSF1R,CTBS,CXCL10,CXCL11,CYBB,CYP1B1,EDN1,EGR1,ENPP2,EPAS1,ETS1,FCER1G,FCGR2B,FMOD,FN1,FOSL1,FST,GADD45A,GALNT3,GDF15,GFRA2,GPR34,GPX1,GRN,HAS2,HLA-A,ICAM1,IER3,IFNGR1,IGF1,IGFBP2,IGFBP5,IL18,IL1A,IL1B,IL1R1,IL1RN,IL33,IL6,IL7,ITGAM,…	117
Cellular Function and Maintenance	engulfment of cells	4.2e-21	-5.449	ANXA1,ANXA3,AXL,C1QA,C3,CAPG,CCL4,CCL5,CD14,CD38,CD4,CD48,CD93,CH25H,CLEC7A,CSF1,CXCL10,DAB2,FCER1G,FCGR1A,FCGR2A,FCGR2B,FCGR3A/FCGR3B,FN1,GULP1,HMOX1,ICAM1,IL1A,IL1B,IL6,ITGAM,LYN,MRC1,MSR1,Myh9,PLA2G4A,PLAU,PLD4,PTPRC,RAC2,SCARB1,SERPINE1,SLC11A1,TGFB1,TLR2,TLR3,UCP2	47
Cell Morphology	morphology of leukocytes	4.31e-21		Abcb1b,BLNK,C3,Ccl2,Ccl7,CCND1,CD274,CD4,CD84,CDK6,CDKN1A,CHI3L1,CSF1,CSF1R,CTBS,CXCL11,EGR1,ETS1,FCER1G,FCGR2B,HLA-A,ICAM1,IFNGR1,IL18,IL1RN,IL6,IL7,ITGAM,KITLG,LCP2,LILRB4,LYN,MMP9,Mt1,NFKB2,NFKBIZ,Pmaip1,PSMB9,PTPRC,SOAT1,SPP1,STAT6,TGFB1,VCAM1	44
Cancer, Hematological Disease	blood tumor	4.88e-21	0.932	ADAM17,ALOX5,ANXA1,ANXA2,AXL,BIRC3,BLNK,BMP6,BTG2,C3,CCL4,CCL5,CCND1,CD14,CD274,CD38,CD4,CD74,CD80,CDK6,CDKN1A,CLEC4A,CSF1R,CXCL10,CXCL11,CXCL13,CYP1B1,CYR61,EGR1,EMR1,EPAS1,ETS1,FCGR1A,FCGR2A,FCGR2B,FCGR3A/FCGR3B,FN1,FYB,GADD45A,GADD45B,GDF15,GSTM1,HLA-A,HMOX1,ICAM1,IER3,IFNGR1,IL18,IL1B,IL1RL2,IL23R,IL6,IL7,JUNB,KCNJ6,LCP2,let-7,LYN,LYZ,mir-154,MMP2,MMP9,MSR1,NFKB2,OSMR,PDGFRA,PSMB9,PTGFRN,PTGS…	89
Cellular Movement, Skeletal and Muscular System Development and Function	migration of vascular smooth muscle cells	5.34e-21	-2.244	ALOX5AP,CCL5,CCND1,CDK6,CYP1B1,EGR1,FN1,HAS2,HMOX1,IGF1,IGFBP2,IGFBP5,IL1A,IL1B,IL6,MMP3,PLAU,POSTN,PTGS2,SDC4,SERPINE1,SPP1,TFPI2,TIMP1,TLR2	25
Cardiovascular Disease, Organismal Injury and Abnormalities	formation of vascular lesion	5.43e-21	-2.254	ALOX5,APOBEC1,Ccl2,CCL3L3,CXCL10,CXCL2,EFEMP2,HAS2,HMOX1,IL6,LPL,MGP,MMP2,MMP9,MSR1,NCF1,PTGS2,SCARB1,SERPINE1,SHC1,SOAT1,SPP1,TIMP1,TLR2,VCAM1,ZFP36	26
Cellular Movement, Skeletal and Muscular System Development and Function	migration of smooth muscle cells	6.1e-21	-3.219	ALOX5AP,CCL5,CCND1,CDK6,CXCL2,CYP1B1,EGR1,FN1,HAS2,HMOX1,IGF1,IGFBP2,IGFBP5,IL18,IL1A,IL1B,IL6,ITGAM,MMP3,MMP9,PLAU,POSTN,PTGS2,SDC4,SERPINE1,SPP1,TFPI2,TIMP1,TLR2	29
Cellular Development, Cellular Growth and Proliferation, Hematological System Development and Function, Humoral Immune Response	proliferation of B lymphocytes	6.13e-21	-1.706	ARHGDIB,AXL,BLNK,CD14,CD180,CD38,CD4,CD74,CD80,CDKN1A,ETS1,FCGR2B,FCGR3A/FCGR3B,IL13RA1,IL18,IL1B,IL1RN,IL33,IL6,IL7,ITGA5,JUNB,KITLG,LCP1,LILRB4,LY86,LY96,LYN,NCKAP1L,NFKB2,PTPRC,STAT6,TCIRG1,TGFB1,TLR2,TLR3,TLR7,TP53INP1,TYROBP,UNC93B1	40
Cell-mediated Immune Response, Cellular Movement, Hematological System Development and Function, Immune Cell Trafficking	T cell migration	6.24e-21	-4.993	Abcb1b,ADAM17,ALOX5,C3,CCL19,Ccl2,CCL20,CCL3L3,CCL4,CCL5,CD274,CD4,CD80,CTSS,CX3CL1,CXCL10,CXCL11,CXCL13,CXCL16,ENPP2,FN1,FYB,HLA-A,ICAM1,IFNGR1,IL1B,IL6,IL7,ITGAL,LCP1,NLRP3,PLAU,RGS16,SEMA3A,SPP1,TGFB1,THBS2	37
Cellular Movement, Hematological System Development and Function, Immune Cell Trafficking, Inflammatory Response	chemotaxis of granulocytes	6.68e-21	-4.392	ALOX5,ANXA1,C3,C3AR1,CAPG,CCL19,Ccl2,CCL3L3,CCL4,CCL5,CD151,CD74,CSF1,CX3CL1,CXCL10,CXCL2,EDN1,FCER1G,FCGR2A,GRN,ICAM1,IL18,IL1B,IL1R1,IL33,ITGAM,LYN,MYO1F,NCKAP1L,RAC2,SPP1,STAT6,TGFB1	33
Humoral Immune Response, Protein Synthesis	quantity of immunoglobulin	7.59e-21	0.736	AXL,BLNK,C1QA,C3AR1,Ccl2,CD180,CD274,CD74,CD80,CD84,CDKN1A,CH25H,CHI3L1,CTSS,CXCL10,FCER1G,FCGR1A,FCGR2B,GADD45A,GADD45B,GADD45G,IFNGR1,IL13RA1,IL1R1,IL33,IL6,LILRB4,LY86,LYN,MMP9,MSR1,Mt1,NFKB2,NFKBIZ,PTGS2,RSAD2,STAT6,TCIRG1,TLR2,TYROBP	40
Cell Death and Survival	cell death of lymphocytes	7.62e-21	0.772	BLNK,CCL19,Ccl2,CCL4,CCL5,CD274,CD38,CD4,CD80,CDKN1A,CHI3L1,CSF1,CXCL10,EGR1,ETS1,FCGR1A,FCGR2B,FCGR3A/FCGR3B,FGL2,GADD45B,ICAM1,IER3,IFNGR1,IGF1,IL18,IL1B,IL6,IL7,ITGAL,KITLG,LYN,Mt1,NFKB2,Pmaip1,PNP,PTPRC,RAC2,SHC1,SPP1,STAT6,STK17B,TGFB1,THBS2,TIMP1,TLR2,TLR7	46
Cellular Movement	transmigration of cells	8.8e-21	-3.873	ALCAM,CCL19,Ccl2,CCL3L3,CCL4,CCL5,CCND1,CD151,CD274,CSF1,CTSS,CX3CL1,CXCL10,CXCL11,CXCL2,ENPP2,FN1,ICAM1,IGF1,IL1B,IL6,ITGAL,ITGAM,MMP9,PGF,SERPINE1,SHC1,TGFB1,VCAM1	29
Cell-To-Cell Signaling and Interaction	binding of tumor cell lines	9.7e-21	-2.034	ALCAM,ANXA2,CD14,CD4,CD68,CD80,CD82,CLEC7A,CSF1,CX3CL1,CXCL10,FCGR2A,FN1,HAS2,HLA-A,ICAM1,IGF1,IL1B,IL6,ITGA5,ITGAL,ITGAM,LGALS3BP,LPL,MMP2,PLAU,SCARB1,SERPINE1,SPP1,TGFB1,VCAM1	31
Cancer, Hematological Disease	hematological neoplasia	1.05e-20	0.577	ALOX5,ANXA1,ANXA2,AXL,BIRC3,BLNK,BTG2,C3,CCL4,CCL5,CCND1,CD14,CD274,CD38,CD4,CD74,CD80,CDK6,CDKN1A,CLEC4A,CSF1R,CXCL10,CXCL11,CXCL13,CYP1B1,CYR61,EGR1,EMR1,EPAS1,ETS1,FCGR1A,FCGR2A,FCGR2B,FCGR3A/FCGR3B,FN1,FYB,GADD45A,GADD45B,GDF15,GSTM1,HLA-A,HMOX1,ICAM1,IER3,IFNGR1,IL18,IL1B,IL1RL2,IL23R,IL6,IL7,JUNB,KCNJ6,LCP2,let-7,LYN,LYZ,mir-154,MMP2,MMP9,MSR1,NFKB2,OSMR,PDGFRA,PSMB9,PTGFRN,PTGS2,PTPRC,RAC2…	88
Lipid Metabolism, Small Molecule Biochemistry	synthesis of lipid	1.17e-20	-5.128	Abcb1b,ALDH1A3,ALOX5,ALOX5AP,ANXA1,BMP6,C3,Ccl2,CCL5,CD14,CD4,CD74,CD82,CH25H,CLEC7A,CSF1,CX3CL1,CXCL10,CYP1B1,DAB2,EDN1,EGR1,ELOVL1,ENPP2,EREG,FCER1G,FCGR1A,FCGR2A,FCGR2B,FOSL1,GDF15,HMOX1,HPGDS,IGF1,IGFBP2,IL18,IL1A,IL1B,IL1RN,IL33,IL6,KITLG,LCAT,LPL,LYN,MMP2,MMP9,NCF1,NPC2,PGF,PLA2G4A,PLAU,Ppap2a,PTGS1,PTGS2,RHOQ,SCARB1,SEMA3A,SOAT1,TFCP2L1,TGFB1,TLR2,TLR3,TNFRSF12A	64
Protein Synthesis	quantity of interleukin	1.52e-20	-0.947	ARHGDIB,C3,C3AR1,Ccl2,CD14,CLEC7A,CTSC,CXCL16,ENPP2,HSPB8,IFNGR1,IL13RA1,IL18,IL1B,IL1R1,IL1RN,IL6,ITGAL,LGALS3BP,LYN,MMP9,NLRP3,PILRB,SCARB1,SERPINE1,SPP1,STX11,TLR2	28
Cellular Movement, Skeletal and Muscular System Development and Function	migration of muscle cells	1.9e-20	-3.333	ALOX5AP,CCL5,CCND1,CDK6,CXCL2,CYP1B1,EGR1,FN1,HAS2,HMOX1,IGF1,IGFBP2,IGFBP5,IL18,IL1A,IL1B,IL6,IL7,ITGAM,MMP3,MMP9,PLAU,POSTN,PTGS2,SDC4,SERPINE1,SPP1,TFPI2,TIMP1,TLR2	30
Cellular Movement, Hematological System Development and Function, Immune Cell Trafficking, Inflammatory Response	infiltration of phagocytes	2.14e-20	-4.286	ADAM17,ANXA1,C3,Ccl2,CCL4,CSF1,CSF1R,CXCL10,CYBB,CYR61,EDN1,HMOX1,ICAM1,IL18,IL1B,IL1RN,IL33,IL6,KITLG,LCAT,MMP9,NFKBIZ,NLRP3,PLA2G4A,PLAU,PTGS2,RAC2,SPP1,TGFB1,TLR2,TLR3	31
Cancer, Hematological Disease	hematologic cancer	2.51e-20	1.067	ALOX5,ANXA1,ANXA2,AXL,BIRC3,BLNK,BTG2,C3,CCL4,CCL5,CCND1,CD14,CD274,CD38,CD4,CD74,CD80,CDK6,CDKN1A,CLEC4A,CSF1R,CXCL10,CXCL11,CXCL13,CYP1B1,CYR61,EGR1,EMR1,EPAS1,ETS1,FCGR1A,FCGR2A,FCGR2B,FCGR3A/FCGR3B,FN1,FYB,GADD45A,GADD45B,GDF15,GSTM1,HLA-A,HMOX1,ICAM1,IER3,IFNGR1,IL18,IL1B,IL1RL2,IL23R,IL6,IL7,JUNB,KCNJ6,LCP2,let-7,LYN,LYZ,mir-154,MMP2,MMP9,MSR1,NFKB2,OSMR,PDGFRA,PSMB9,PTGFRN,PTGS2,PTPRC,RAC2…	87
Inflammatory Disease, Respiratory Disease	Asthma	2.64e-20	-1.387	ALOX5,ANXA1,C3,C3AR1,Ccl2,CCL5,CD4,CD68,CHI3L1,CXCL10,FCGR1A,FCGR2A,FCGR2B,FCGR3A/FCGR3B,FN1,GSTM1,HMOX1,IL18,IL1R1,IL1RN,IL33,IRAK3,MMP9,POSTN,PTGS1,PTGS2,PTPRC,STAT6,TGFB1,TLR2	30
Cellular Movement	migration of tumor cell lines	2.76e-20	-4.954	ADAM17,ALCAM,ANXA1,ANXA2,ARHGDIB,AXL,BMP6,CCL19,CCL20,CCL5,CD151,CD82,CDKN1A,CTSH,CX3CL1,CXCL10,CXCL11,CXCL2,CYR61,DAB2,EDN1,EGR1,ENPP2,EREG,ETS1,FN1,FOSL1,GRN,HAS2,HMOX1,IGF1,IGFBP2,IL1A,IL6,ITGA5,KITLG,LYN,MMP2,MMP3,MMP9,PDGFRA,PGF,PLAU,POSTN,PPIC,PTGS2,SDC4,SEMA3A,SERPINE1,SHC1,SHC4,SNCG,SOD2,SPP1,TGFB1,THBS2,TIMP1,TLR2,TP53INP1,VCAM1	60
Lipid Metabolism, Small Molecule Biochemistry	synthesis of fatty acid	3.99e-20	-4.937	ALOX5,ALOX5AP,ANXA1,BMP6,Ccl2,CCL5,CD14,CD4,CD74,CLEC7A,EDN1,EGR1,ELOVL1,EREG,FCER1G,FCGR1A,FCGR2A,FCGR2B,HMOX1,HPGDS,IGF1,IL18,IL1A,IL1B,IL1RN,IL33,IL6,KITLG,LPL,LYN,NCF1,NPC2,PLA2G4A,PTGS1,PTGS2,SEMA3A,SOAT1,TGFB1,TLR2,TLR3	40
Cell-mediated Immune Response, Cellular Development, Cellular Function and Maintenance, Hematological System Development and Function, Hematopoiesis, Lymphoid Tissue Structure and Development	T cell development	4.8e-20	-5.046	ADAM17,ANXA1,C3AR1,CCND1,CD274,CD4,CD74,CD80,CDK6,CDKN1A,CYR61,EGR1,ETS1,FCER1G,FCGR2A,FCGR2B,GADD45B,GADD45G,ICAM1,IFNGR1,IGF1,IL18,IL1A,IL1B,IL1R1,IL1RL2,IL23R,IL6,IL7,ITGAL,JUNB,KITLG,LCP2,let-7,LILRB4,LTBP1,MSR1,NCKAP1L,PNP,PTGS1,PTGS2,PTPRC,RSAD2,SHC1,SPP1,STAT6,TGFB1,TLR2,TLR3,TLR7,TYROBP,ZFP36L2	52
Infectious Disease	Parasitic Infection	5.02e-20	2.986	C3,Ccl2,CD274,CD4,CD74,FCER1G,FCGR2A,FCGR2B,HMOX1,ICAM1,Ifi47,IFNGR1,IL13RA1,IL18,IL33,IL6,NFKB2,NLRP3,PLA2G4A,PLAU,PTGS1,PTGS2,RGS16,SLC11A1,STAT6,TLR2,TLR3,TLR7,UCP2,UNC93B1	30
Tissue Development	aggregation of cells	5.73e-20	-2.403	AXL,C3,CCL5,CD151,CD38,CD4,CDKN1A,CXCL10,DAB2,FCER1G,FCGR2A,FN1,GDF15,HCLS1,HSPB1,ICAM1,IGF1,IL6,IL7,ITGA5,ITGAL,KITLG,LCP2,LYN,LYZ,MMP3,MMP9,NFKB2,P2RY12,PDGFRA,PLA2G4A,PTGS2,PTPRC,RGS16,SEMA3A,SHC1,TGFB1,THBS2,TIMP1,TLR2,VCAM1	41
Protein Synthesis	quantity of protein in blood	7.8e-20	1.097	ALOX5,ANGPTL4,APOBEC1,ARHGDIB,AXL,C3,C3AR1,Ccl2,CD14,CD38,CLEC7A,CTSC,CTSS,CX3CL1,CXCL16,ENPP2,GALNT3,HMOX1,HSPB8,IFNGR1,IGF1,IGFBP5,IL13RA1,IL18,IL1B,IL1R1,IL1RN,IL6,ITGAL,LCAT,LGALS3BP,LPL,LYN,MMP9,MRC1,Mt1,NCF1,NLRP3,PILRA,PILRB,PTGS2,SCARB1,SERPINE1,SOAT1,SOD2,SPP1,STAT6,STEAP4,STX11,TGFB1,TLR2,TMBIM1	52
Cardiovascular Disease, Organismal Injury and Abnormalities, Tissue Morphology	size of infarct	9.41e-20	-1.037	ANXA1,C1QA,C3,Ccl2,CSF1,CX3CL1,DUSP6,EGR1,FCER1G,GDF15,GPX1,GRN,HLA-A,HMOX1,HPGDS,IL18,IL1A,IL1B,IL1RN,IL6,ITGAM,mir-154,MMP9,PLA2G4A,Pmaip1,PTGS2,TLR2,TLR3,TNFRSF12A,UCP2	30
Cancer	head and neck cancer	1.04e-19	-0.497	ADAM12,ALCAM,ALOX5,ANXA1,AXL,BTG2,CCL19,CCND1,CD48,CD93,CDKN1A,CHI3L1,CSF1R,CTSC,CTSH,CXCL10,CXCL13,CXCL16,CXCL2,CYP1B1,EGR1,EMP3,ENPP2,EREG,ETS1,EVI2A,FN1,GALNT3,GDF15,GSTM1,HAS2,IGF1,IGFBP2,IGFBP5,IL1A,IL1B,IL1RN,IL6,ITGA5,LAMA4,LYN,MGP,mir-329,MMP2,MMP9,MRC1,PDGFRA,PDLIM5,PGF,PLAU,POSTN,PTGS2,PTPRC,S100A11,SERPINE1,SPP1,TAGLN,TGFB1,TIMP1,TLR2,TLR3,TUBA1C,TYROBP,VCAM1	64
Cell-To-Cell Signaling and Interaction, Hematological System Development and Function, Inflammatory Response	binding of professional phagocytic cells	1.08e-19	-3.734	AXL,C3,CCL5,CD14,CD4,CD48,CSF1,CXCL10,CXCL2,FCGR1A,FCGR2A,FCGR3A/FCGR3B,ICAM1,IL1A,ITGA5,ITGAL,ITGAM,KITLG,LYN,MRC1,MSR1,PTPRC,SCARB1,TGFB1,VCAM1	25
Lipid Metabolism, Small Molecule Biochemistry	synthesis of prostaglandin	1.28e-19	-4.013	ALOX5,ANXA1,BMP6,CD14,CD74,CLEC7A,EDN1,EREG,FCER1G,FCGR2A,FCGR2B,HMOX1,HPGDS,IGF1,IL18,IL1A,IL1B,IL1RN,IL33,IL6,KITLG,LYN,NCF1,NPC2,PLA2G4A,PTGS1,PTGS2,SOAT1,TGFB1,TLR3	30
Cellular Development, Tissue Development	differentiation of connective tissue cells	1.33e-19	-2.165	ALOX5,BMP6,C3,C3AR1,CCL3L3,CCL5,CCND1,CD38,CDK6,CDKN1A,CSF1,CSF1R,CYR61,EDN1,FCER1G,FCGR2B,FN1,FOSL1,GADD45B,GPX1,GRN,HAS2,HMOX1,IGF1,IGFBP5,IL18,IL1A,IL1B,IL33,IL6,IL7,IRAK3,ITGA5,JUNB,KITLG,LAMA4,LILRB4,MGP,MMP3,NFKB2,PDGFRA,PGF,PILRB,PLAU,POSTN,PTGS2,RUNX1T1,SEMA3A,SOD2,SPP1,STAT6,TCIRG1,TGFB1,TIMP1,TLR2,TLR3,TYROBP,VGLL3	58
Organismal Development	abnormal morphology of abdomen	1.35e-19		ADAM17,AEBP1,ALOX5,ANGPTL4,ARHGDIB,AXL,BLNK,C3,CCBE1,CCND1,CD151,CD38,CD80,CDK6,CDKN1A,CFH,CLEC7A,CSF1,CSF1R,CTBS,CYBB,EGR1,ETS1,FCER1G,FCGR2B,GADD45A,GADD45G,GDF15,GPX1,GRN,HMOX1,IFNGR1,IGFBP2,IGFBP5,IL10RB,IL6,IL7,IRAK3,KIRREL,LCAT,LCP2,LPL,LYN,MGP,MSR1,Mt1,NFKB2,NFKBIZ,NUPR1,PLA2G4A,PLAU,PTGS1,PTGS2,PTPRC,SCARB1,SDC4,SERPINE1,SOAT1,SOD2,SPP1,STAT6,SYTL2,TCIRG1,TGFB1,TIMP1,TLR2,TLR3,TP53INP1,ZF…	70
Cell Death and Survival	apoptosis of tumor cell lines	1.82e-19	1.891	ADAM17,ALCAM,ALOX5,ANXA2,BIRC3,BLNK,BMP6,BTG2,CCND1,CD274,CD4,CD48,CDK6,CDKN1A,CFH,CKAP2,CSF1R,CYP1B1,CYR61,DAB2,EDN1,EGR1,EPAS1,EREG,ETS1,FCGR1A,FCGR2B,FN1,FST,GADD45A,GADD45B,GADD45G,GDF15,GPX1,GRN,HCLS1,HMOX1,HSPB1,HSPB8,IER3,IGF1,IGFBP5,IL18,IL1A,IL1B,IL1R1,IL6,IL7,ITGAM,JUNB,KITLG,let-7,LGALS3BP,LTBP1,LYN,mir-154,mir-186,MMP9,MSR1,NFKB2,NFKBIZ,NUPR1,PDGFRA,PLAU,PLK2,Pmaip1,PTGS2,PTPRC,RAB32,…	83
Dermatological Diseases and Conditions, Inflammatory Disease	Acne	1.84e-19		AIF1,AKR1B10,ALOX5,C3AR1,CD14,CXCL2,GPX1,ICAM1,IGF1,IL13RA1,IL1A,IL1B,LYZ,MMP2,MMP3,MMP9,PTGS1,PTGS2,RAC2,SOD2,TIMP1,TLR2,VCAM1	23
Endocrine System Disorders, Gastrointestinal Disease, Metabolic Disease	experimentally-induced diabetes	1.84e-19		ANXA1,BTG2,C1S,C3,CD74,FN1,GPNMB,HSPB1,ICAM1,IFITM3,IGFBP2,IL1B,IL1RN,Mt1,NCF1,RSAD2,SCARB1,SERPINA3,SERPINE1,SPP1,TGFB1,TIMP1,TTR	23
Cellular Function and Maintenance, Hematological System Development and Function	function of granulocytes	1.87e-19		ALOX5,C3AR1,Ccl2,CD14,CLEC7A,CXCL10,CYBB,FCGR2A,HSPB1,IL1B,IL1R1,IL6,ITGAL,ITGAM,LCP1,LYN,MMP9,NCF1,PILRA,PLAU,RAC2,SIGLEC8,STAT6,STX11	24
Cardiovascular Disease, Organismal Injury and Abnormalities, Skeletal and Muscular Disorders	myocardial infarction	2.35e-19	0.388	C3,Ccl2,CCL3L3,CD14,CSF1,CSF1R,CYBB,DUSP6,FCER1G,FCGR1A,FCGR2A,FCGR2B,FCGR3A/FCGR3B,GDF15,GSTM1,HMOX1,IL1R1,IL1RN,IL6,ITGAL,ITGAM,MMP9,P2RY12,POSTN,PTGS1,PTGS2,SCARB1,SERPINE1,SOAT1,TLR2	30
Cell-To-Cell Signaling and Interaction, Hematological System Development and Function, Immune Cell Trafficking, Inflammatory Response, Tissue Development	adhesion of phagocytes	2.43e-19	-3.213	ADAM17,ALCAM,ANXA1,AXL,CCL5,CCND1,CSF1,CX3CL1,CXCL2,FN1,ICAM1,IL1A,IL1B,IL33,IL6,ITGA5,ITGAL,ITGAM,KITLG,LCP1,LYN,PLAU,PTGS2,RAC2,TGFB1,TLR2,VCAM1	27
Cell-To-Cell Signaling and Interaction, Cellular Movement, Hematological System Development and Function, Immune Cell Trafficking	recruitment of mononuclear leukocytes	2.53e-19	-3.996	CCL19,Ccl2,CCL20,CCL4,CCL5,Ccl6,CD4,CX3CL1,CXCL10,CXCL11,CXCL16,ETS1,FCGR2B,FN1,ICAM1,IL18,IL1B,IL1R1,IL33,IL6,NLRP3,SEMA3A,STAT6,TLR2,VCAM1	25
Cancer	development of tumor	3.08e-19	-2.727	ADAM17,ALCAM,ALOX5,ANGPTL4,ANXA2,BMP6,CCND1,CD38,CD4,CD80,CDK6,CDKN1A,CSF1,CTSS,CYR61,EGR1,GDF15,IER3,IFNGR1,IGF1,IL18,IL1B,IL1RN,IL6,JUNB,KITLG,MMP2,MMP3,MMP9,NFKB2,PDGFRA,PGF,POSTN,PTGS2,PTPRC,RUNX1T1,SERPINE1,SPP1,TGFB1,THBS2,TIMP1	41
Cellular Function and Maintenance	engulfment of leukocytes	3.12e-19	-4.151	ANXA1,AXL,C3,CAPG,CCL5,CD14,CD38,CD93,CH25H,CXCL10,FCER1G,FCGR1A,FCGR2A,FCGR2B,FCGR3A/FCGR3B,HMOX1,IL1A,IL1B,ITGAM,MRC1,MSR1,PLAU,PTPRC,SCARB1,SERPINE1,TLR2,TLR3,UCP2	28
Cell-To-Cell Signaling and Interaction, Hematological System Development and Function, Immune Cell Trafficking, Inflammatory Response	activation of T lymphocytes	4.2e-19	-4.078	ANXA1,AXL,C3,C3AR1,Ccl2,CCL4,CCL5,CD274,CD38,CD4,CD48,CD74,CD80,CDKN1A,CLEC7A,CXCL10,ETS1,FCER1G,FN1,GADD45A,HLA-A,ICAM1,IL18,IL1B,IL33,IL6,IL7,ITGA5,ITGAL,ITGAM,LAPTM5,Mbp,NCF1,PTPRC,SLC11A1,SPP1,STX11,TGFB1,TLR2,TLR3,TLR7,TYROBP	42
Cell Morphology	morphology of blood cells	5.25e-19		Abcb1b,BLNK,C3,Ccl2,Ccl7,CCND1,CD274,CD4,CD84,CDK6,CDKN1A,CHI3L1,CSF1,CSF1R,CTBS,CXCL11,EGR1,ETS1,FCER1G,FCGR2B,HLA-A,ICAM1,IFNGR1,IL18,IL1RN,IL6,IL7,ITGAM,KITLG,LCP2,LILRB4,LYN,MMP9,Mt1,NCKAP1L,NFKB2,NFKBIZ,Pmaip1,PSMB9,PTPRC,SCARB1,SOAT1,SPP1,STAT6,TGFB1,VCAM1	46
Cell Death and Survival	cell death of phagocytes	5.25e-19	0.687	ADAM17,ANXA1,BIRC3,C1QA,CCL19,CCL5,CD14,CDKN1A,CSF1,CX3CL1,CXCL2,CYBB,FCER1G,HMOX1,IL18,IL1B,IL1RN,IL33,IL6,KITLG,LYZ,MSR1,NLRP3,PLA2G4A,SCARB1,SERPINA3,SOAT1,SOD2,STAT6,TGFB1,TLR2,TLR3	32
Gastrointestinal Disease, Immunological Disease, Ophthalmic Disease	Sjogren's syndrome	5.7e-19		C3,CCL19,Ccl2,CCL20,CCL3L3,CCL4,CCL5,Ccl7,CSF1,CXCL10,CXCL13,EDN1,FN1,IFITM2,IFITM3,IL18,IL1A,IL7,KITLG,MMP9,SPP1,TIMP1,TLR2,VCAM1	24
Gastrointestinal Disease, Hepatic System Disease, Organismal Injury and Abnormalities	injury of liver	5.71e-19	-0.829	Ccl2,CCL5,CD14,CDKN1A,CFH,CXCL10,EDN1,EGR1,FCGR2B,HMOX1,IFNGR1,IL18,IL1A,IL1RN,IL6,ITGAL,MMP9,NCF1,NLRP3,SDC4,SERPINE1,SPP1,STAT6,TLR2,TLR3	25
Cellular Movement, Hematological System Development and Function, Immune Cell Trafficking	migration of myeloid cells	6.01e-19	-3.605	ADAM17,ANXA1,C3,Ccl2,CCL3L3,CCL4,CCL5,CXCL10,CXCL11,CXCL2,CYBB,FN1,HMOX1,ICAM1,IL18,IL1B,IL33,IL6,ITGAL,ITGAM,MMP9,NLRP3,P2RY6,PLAU,SERPINE1,SPP1,TGFB1,VCAM1	28
Lipid Metabolism, Molecular Transport, Small Molecule Biochemistry	concentration of lipid	6.92e-19	-1.984	Abcb1b,AEBP1,ALOX5,ALOX5AP,ANGPTL4,APOBEC1,C1QA,C3,Ccl2,CD14,CD38,CD4,CDKN1A,CFH,CSF1,CTSS,CX3CL1,CYBB,CYP1B1,EDN1,EGR1,ENPP2,FCER1G,FCGR2B,GALNT3,GBP5,GFRA2,GPX1,HMOX1,HPGDS,ICAM1,IFNGR1,IGF1,IL18,IL1A,IL1B,IL1R1,IL1RN,IL33,IL6,KITLG,LCAT,LPL,MMP9,MRC1,MSR1,NPC2,PDGFRA,PLA1A,PLA2G4A,PTGS1,PTGS2,SCARB1,SERPINE1,SOAT1,SOD2,SPP1,STAT6,STEAP4,TGFB1,TIMP1,TLR2,TNFRSF12A,TTR,UCP2,VCAM1	66
Cell-To-Cell Signaling and Interaction, Cellular Function and Maintenance, Inflammatory Response	phagocytosis of blood cells	6.97e-19	-3.676	ANXA1,C3,CAPG,CD14,CD38,CD93,CH25H,CXCL10,FCER1G,FCGR1A,FCGR2A,FCGR2B,FCGR3A/FCGR3B,GULP1,HMOX1,IL1B,ITGAM,LYN,MSR1,PLAU,PTPRC,RAC2,SCARB1,SERPINE1,TLR2,TLR3,UCP2	27
Cardiovascular System Development and Function, Tissue Development	development of endothelial tissue	8.35e-19	-1.428	ANGPTL4,AXL,BMP6,C3,Ccl2,CD151,CDKN1A,CSF1,CSF1R,CXCL10,CXCL2,CYBB,CYR61,DAB2,EDN1,EGR1,FN1,GPX1,GRN,HMOX1,IGF1,IL18,IL1A,IL1B,IL6,MGP,MMP2,MMP9,MYOF,PDGFRA,PGF,PLA2G4A,PTGS2,SCARB1,SDC4,SEMA3A,SERPINA3,SERPINE1,SPP1,TGFB1,TNFRSF12A,VCAM1	42
Cellular Function and Maintenance, Hematological System Development and Function	engulfment of myeloid cells	8.85e-19	-3.696	ANXA1,C3,CAPG,CD14,CD38,CD93,CH25H,CXCL10,FCER1G,FCGR1A,FCGR2A,FCGR2B,FCGR3A/FCGR3B,HMOX1,IL1A,IL1B,ITGAM,MRC1,MSR1,PLAU,PTPRC,SCARB1,SERPINE1,TLR2,TLR3,UCP2	26
Cardiovascular Disease	mid stage peripheral arterial occlusive disease	9.73e-19		ALOX5,ARHGDIB,BTG2,C3AR1,CAPG,CD53,CFH,CLEC4A,CTSC,CTSS,DAB2,EVI2A,FCGR1A,FCGR2A,FCGR3A/FCGR3B,FYB,GULP1,HCLS1,IFI30,LAPTM5,LCP1,LEPREL1,LYN,PDLIM5,PLA2G4A,SPP1,TLR7,UCP2	28
Cell-To-Cell Signaling and Interaction, Hematological System Development and Function, Immune Cell Trafficking, Tissue Development	adhesion of mononuclear leukocytes	9.79e-19	-4.145	ANXA1,CCL19,CCL20,CCL4,CCL5,CD151,CD48,CX3CL1,CXCL11,FN1,FYB,ICAM1,IFNGR1,IL1A,IL1B,IL6,IL7,ITGA5,ITGAL,ITGAM,LCP1,PLAU,SPP1,TGFB1,THBS2,TLR2,VCAM1	27
Cell-To-Cell Signaling and Interaction, Inflammatory Response	immune response of antigen presenting cells	1.03e-18	-3.341	ANXA1,C3,CAPG,CCL19,CD14,CD38,CD68,CD74,CD93,CH25H,CTSS,FCER1G,FCGR1A,FCGR2A,FCGR2B,HMOX1,IL10RB,IL1B,IL6,ITGAM,LILRB4,LY96,LYN,PTPRC,SCARB1,SERPINE1,TLR2,TLR7,UCP2	29
Cell-To-Cell Signaling and Interaction, Cellular Movement, Hematological System Development and Function, Immune Cell Trafficking	recruitment of antigen presenting cells	1.08e-18	-3.55	ANXA1,C3AR1,CCL19,Ccl2,CCL20,CCL4,CCL5,CD74,CSF1,CSF1R,CXCL10,CYR61,ETS1,ICAM1,IL1B,IL1RN,LYN,MMP9,PGF,SPP1,THBS2,TLR2,UCP2,VCAM1	24
Protein Synthesis	quantity of cytokine	1.26e-18	0.205	ALOX5,ARHGDIB,AXL,C3,C3AR1,Ccl2,CD14,CLEC7A,CTSC,CXCL16,ENPP2,HSPB8,IFNGR1,IGF1,IL13RA1,IL18,IL1B,IL1R1,IL1RN,IL6,ITGAL,LGALS3BP,LYN,MMP9,NLRP3,PILRB,PTGS2,RSAD2,SCARB1,SERPINE1,SPP1,STAT6,STEAP4,STX11,TLR2	35
Cardiovascular System Development and Function, Cellular Development, Organismal Development, Tissue Development	endothelial cell development	1.27e-18	-1.593	ANGPTL4,AXL,BMP6,C3,Ccl2,CD151,CDKN1A,CSF1,CSF1R,CXCL10,CXCL2,CYBB,CYR61,DAB2,EDN1,EGR1,FN1,GPX1,GRN,HMOX1,IGF1,IL18,IL1A,IL1B,IL6,MGP,MMP2,MMP9,MYOF,PDGFRA,PGF,PLA2G4A,PTGS2,SCARB1,SDC4,SEMA3A,SERPINA3,SERPINE1,TGFB1,TNFRSF12A,VCAM1	41
Cell-To-Cell Signaling and Interaction, Cellular Growth and Proliferation	stimulation of cells	1.32e-18	-4.328	BMP6,C3,CCL20,CCL5,CCND1,CD274,CD4,CD74,CD80,CD82,CSF1,CXCL10,CXCL11,CXCL13,CYR61,EDN1,FN1,HMOX1,IGF1,IL18,IL1A,IL1B,IL1R1,IL1RN,IL33,IL6,IL7,KITLG,LILRB4,OSTF1,PLAU,PTGS2,PTPRC,SPP1,STAT6,TGFB1,TLR2,TLR3	38
Cellular Development, Hematological System Development and Function, Hematopoiesis	differentiation of mononuclear leukocytes	1.33e-18	-4.564	ADAM17,ANXA1,AXL,BLNK,C3AR1,CD14,CD274,CD38,CD4,CD74,CD80,CDK6,CSF1,CSF1R,CYR61,EGR1,ETS1,FCGR2B,GADD45B,GADD45G,ICAM1,IFNGR1,IGF1,IL18,IL1B,IL1R1,IL1RL2,IL23R,IL6,IL7,ITGAL,JUNB,KITLG,LCP1,LCP2,let-7,LILRB4,LTBP1,LYN,NCKAP1L,NFAM1,NFKB2,PGF,PNP,PTGS2,PTPRC,RSAD2,STAT6,TGFB1,TLR2,TLR7,ZFP36L2	52
Dermatological Diseases and Conditions, Inflammatory Disease, Inflammatory Response	Dermatitis	1.39e-18	0.132	ADAM17,ANXA1,C3,C3AR1,CAPG,CCL20,CCL5,CD4,CD74,CX3CL1,CXCL13,EREG,FCER1G,FCGR2A,FCGR2B,GADD45A,IFI30,IFNGR1,IL18,IL1A,IL1B,IL1R1,IL1RN,IL33,IL6,JUNB,LCP2,LPL,LYN,MMP3,NFKBIZ,NLRP3,OSMR,POSTN,PTGS1,PTGS2,S100A11,SOAT1,STAT6,TGFB1,THBS2,TIMP1,TLR2,TLR7,TUBA1C,ZFP36	46
Developmental Disorder	Hypertrophy	1.58e-18	-1.048	ADAM17,C3,Ccl2,CDKN1A,CTSC,CYBB,CYP1B1,EDN1,EMP1,EPAS1,FN1,FST,GDF15,GPX1,GRN,HMOX1,HSPB8,ICAM1,IER3,IGF1,IL18,IL1B,IL33,IL6,IL7,LAMA4,LCAT,let-7,LYN,MMP3,MMP9,NCF1,NUPR1,PGF,PLA2G4A,PLAU,POSTN,PTGS2,SCARB1,SEMA3A,SERPINE1,SHC1,SNCG,SOD2,TGFB1,TIMP1,TLR2,TLR3	48
Cell-To-Cell Signaling and Interaction, Cellular Movement, Hematological System Development and Function, Immune Cell Trafficking	recruitment of lymphocytes	1.99e-18	-3.88	CCL19,Ccl2,CCL20,CCL4,CCL5,Ccl6,CD4,CX3CL1,CXCL10,CXCL11,CXCL16,ETS1,FN1,ICAM1,IL18,IL1B,IL1R1,IL33,IL6,STAT6,TLR2,VCAM1	22
Cell Death and Survival	cell death of tumor cell lines	2.14e-18	1.763	ADAM17,ALCAM,ALOX5,ANXA2,AXL,BIRC3,BLNK,BMP6,BTG2,CCND1,CD274,CD4,CD48,CDK6,CDKN1A,CFH,CKAP2,CSF1R,CYP1B1,CYR61,DAB2,EDN1,EGR1,EPAS1,EREG,ETS1,FCGR1A,FCGR2B,FN1,FST,GADD45A,GADD45B,GADD45G,GDF15,GPX1,GRN,GSTM1,GULP1,HCLS1,HMOX1,HSPB1,HSPB8,IER3,IGF1,IGFBP2,IGFBP5,IL18,IL1A,IL1B,IL1R1,IL1RN,IL6,IL7,ITGA5,ITGAM,JUNB,KITLG,let-7,LGALS3BP,LTBP1,LYN,mir-154,mir-186,MMP9,MSR1,NFKB2,NFKBIZ,NLRP3,NUPR1,P…	94
Cell-To-Cell Signaling and Interaction, Cellular Growth and Proliferation	stimulation of blood cells	2.14e-18	-3.696	C3,CCL20,CCL5,CD274,CD4,CD74,CD80,CD82,CSF1,CXCL10,CXCL11,CYR61,FN1,HMOX1,IGF1,IL18,IL1B,IL1R1,IL1RN,IL33,IL6,IL7,KITLG,LILRB4,PTPRC,STAT6,TGFB1,TLR2,TLR3	29
Cardiovascular Disease, Organismal Injury and Abnormalities	acute coronary syndrome	2.93e-18	0.388	C3,Ccl2,CCL3L3,CD14,CSF1,CSF1R,CYBB,DUSP6,FCER1G,FCGR1A,FCGR2A,FCGR2B,FCGR3A/FCGR3B,GABRA6,GDF15,GSTM1,HMOX1,IL1R1,IL1RN,IL6,ITGAL,ITGAM,MMP9,P2RY12,POSTN,PTGS1,PTGS2,SCARB1,SERPINE1,SOAT1,TLR2	31
Organismal Survival	mortality	3.62e-18	1.965	C3,Ccl2,Ccl6,CD14,CD4,CDKN1A,CFH,CXCL10,HMOX1,ICAM1,IFNGR1,IL18,IL1B,IL1R1,IL33,IL6,IRAK3,KITLG,LPL,MMP9,Pmaip1,PTGS2,TLR2,TLR3,TLR7,UNC93B1	26
Infectious Disease	Viral Infection	3.98e-18	-1.061	ALOX5,ANXA1,ANXA2,APBB1IP,ARHGDIB,AXL,BIRC3,BTG2,C1R,C1S,C3,C3AR1,Ccl2,CCL20,CCL3L3,CCL4,CCL5,CD14,CD200R1,CD274,CD38,CD4,CD48,CD74,CD80,CD93,CH25H,CSF1,CTSS,CX3CL1,CXCL10,CXCL11,CYBB,EGR1,EPAS1,FCGR1A,FCGR2A,FCGR2B,FCGR3A/FCGR3B,FN1,GABRA6,HLA-A,HMOX1,ICAM1,IER3,IFITM2,IFITM3,IFNGR1,IL10RB,IL18,IL1A,IL1B,IL1RN,IL23R,IL6,IL7,IRAK3,ITGA5,ITGAL,ITGAM,LAPTM5,LCP2,LPL,MAN1A1,MMP9,MRC1,MSR1,MYO1F,MYOF…	98
Cellular Development, Hematological System Development and Function, Hematopoiesis	differentiation of lymphocytes	4.12e-18	-4.219	ADAM17,ANXA1,AXL,BLNK,C3AR1,CD14,CD274,CD38,CD4,CD74,CD80,CDK6,CYR61,EGR1,ETS1,FCGR2B,GADD45B,GADD45G,ICAM1,IFNGR1,IGF1,IL18,IL1B,IL1R1,IL1RL2,IL23R,IL6,IL7,ITGAL,JUNB,KITLG,LCP1,LCP2,let-7,LILRB4,LTBP1,LYN,NCKAP1L,NFAM1,NFKB2,PGF,PNP,PTGS2,PTPRC,RSAD2,STAT6,TGFB1,TLR7,ZFP36L2	49
Cellular Function and Maintenance	engulfment of phagocytes	4.29e-18	-3.786	ANXA1,AXL,C3,CAPG,CD14,CD38,CD93,CH25H,CXCL10,FCER1G,FCGR1A,FCGR2A,FCGR2B,FCGR3A/FCGR3B,HMOX1,IL1B,ITGAM,MRC1,MSR1,PLAU,PTPRC,SCARB1,SERPINE1,TLR2,TLR3,UCP2	26
Immunological Disease	delayed hypersensitive reaction	4.63e-18	-2.205	ALCAM,ANXA1,Ccl2,CCL5,CD74,CXCL10,FCER1G,FCGR2B,GADD45G,GPR34,ICAM1,IL18,IL1B,IL1R1,LAPTM5,LGALS3BP,MMP3,MMP9,NCF1,NLRP3,PGF,SOD2,SPP1,TGFB1,ZFP36	25
Cardiovascular Disease, Organismal Injury and Abnormalities, Tissue Morphology	size of vascular lesion	4.86e-18	-1.682	C1QA,Ccl2,CD4,CTSS,CX3CL1,EGR1,GPX1,ICAM1,IGF1,IL1B,IL33,LCAT,LPL,MMP3,MMP9,SCARB1,SHC1,SOAT1,SPP1,TIMP1,VCAM1	21
Cellular Compromise, Inflammatory Response	degranulation of cells	4.9e-18	-2.58	ANXA1,ANXA3,C3,C3AR1,CCL3L3,CCL4,CD200R1,CD274,CD48,CX3CL1,ETS1,FCER1G,FCGR1A,FCGR2A,FCGR2B,FCGR3A/FCGR3B,HMOX1,IL1B,IL33,ITGAM,JUNB,KITLG,LCP2,LILRB4,LYN,MYO1F,PILRA,PLA2G4A,PTPRC,RAC2,STX11,TLR2	32
Cellular Development	maturation of blood cells	4.99e-18	-4.053	ADAM17,BLNK,CCL19,CCL5,CCND1,CD4,CD80,CDKN1A,CLEC7A,CSF1,EGR1,FCGR2B,HMOX1,ICAM1,IL18,IL1A,IL1B,IL33,IL6,IL7,ITGAM,KITLG,LCP1,LYN,NFKB2,PGF,PTGS2,PTPRC,SHC1,STAT6,TGFB1,TLR2,TLR3,TLR7,TYROBP	35
Cellular Development, Cellular Growth and Proliferation, Skeletal and Muscular System Development and Function, Tissue Development	proliferation of smooth muscle cells	5.03e-18	-4.106	AIF1,ALOX5AP,C3AR1,CCL5,CCND1,CDK6,CDKN1A,CX3CL1,CXCL16,CYP1B1,EDN1,EREG,HAS2,HMOX1,IFNGR1,IGF1,IGFBP2,IGFBP5,IL18,IL1A,IL1B,IL1RN,IL6,let-7,MMP9,NCF1,PLAU,POSTN,PTGS2,SCARB1,SERPINE1,SHC1,SPP1,TFPI2,TGFB1,TLR2	36
Cardiovascular Disease, Organismal Injury and Abnormalities	atherogenesis	6.54e-18	-1.969	ALOX5,APOBEC1,Ccl2,CCL3L3,CXCL10,CXCL2,HMOX1,LPL,MMP2,MMP9,MSR1,NCF1,SCARB1,SERPINE1,SHC1,SOAT1,SPP1,TLR2,VCAM1,ZFP36	20
Cardiovascular Disease	peripheral arterial occlusive disease	7.03e-18		ALOX5,ARHGDIB,BTG2,C3AR1,CAPG,CD53,CFH,CLEC4A,CTSC,CTSS,DAB2,EVI2A,FCGR1A,FCGR2A,FCGR3A/FCGR3B,FYB,GULP1,HCLS1,IFI30,IGFBP5,LAPTM5,LCP1,LEPREL1,LYN,MSR1,P2RY12,PDLIM5,PLA2G4A,SPP1,TLR7,UCP2	31
Cardiovascular System Development and Function	morphology of cardiovascular system	7.12e-18		ADAM12,ADAM17,AXL,BIRC3,Ccl2,CCND1,CD151,CDK6,CDKN1A,CFH,COL8A1,CXCL10,CYBB,EDN1,EFEMP2,ENPP2,EPAS1,ETS1,FMOD,FN1,GADD45A,HAS2,HMOX1,HSPB8,ICAM1,IER3,IGF1,IL18,IL1B,IL1RN,IL6,ITGA5,LAMA4,LCP2,LPL,LTBP1,LYN,MGP,MMP2,MMP9,NCF1,NCKAP1L,PDGFRA,PDLIM5,PLA2G4A,PLAU,POSTN,SCARB1,SDC4,SEMA3A,SERPINE1,SHC1,SOD2,SPP1,TGFB1,THBS2,TLR2,VCAM1	58
Cell-To-Cell Signaling and Interaction, Cellular Growth and Proliferation, Hematological System Development and Function	stimulation of leukocytes	9.34e-18	-3.578	C3,CCL20,CCL5,CD274,CD4,CD74,CD80,CD82,CSF1,CXCL10,CXCL11,CYR61,FN1,HMOX1,IGF1,IL18,IL1B,IL1RN,IL33,IL6,IL7,KITLG,LILRB4,PTPRC,STAT6,TGFB1,TLR2,TLR3	28
Tissue Development	growth of connective tissue	1.22e-17	-3.103	AEBP1,AIF1,ALOX5,ANXA2,BMP6,CCND1,CD274,CD74,CDK6,CDKN1A,CSF1,CSF1R,CYR61,EDN1,EREG,FN1,FOSL1,FST,GADD45A,GRN,HAS2,HMOX1,HSPB1,IFI30,IGF1,IGFBP5,IL18,IL1A,IL1B,IL6,IL7,ITGA5,JUNB,KITLG,LILRB4,MMP2,MMP9,NFKB2,NUPR1,PDGFRA,PGF,PLAU,PLK2,Pmaip1,POSTN,PTGS2,PTPRC,RUNX1T1,S100A11,SDC4,SERPINE1,SOD2,SPP1,TGFB1,TIMP1,TNFRSF12A	56
Organismal Survival	morbidity or mortality	1.27e-17	0.917	C3,Ccl2,Ccl6,CD14,CD200R1,CD274,CD4,CDKN1A,CFH,CXCL10,FCER1G,HLA-A,HMOX1,ICAM1,IFNGR1,IL18,IL1B,IL1R1,IL33,IL6,IRAK3,KITLG,LPL,MMP9,MSR1,PILRA,PILRB,Pmaip1,PTGS2,TLR2,TLR3,TLR7,UNC93B1	33
Molecular Transport	release of metal	1.29e-17	-3.269	ANXA1,CCL19,CCL4,CCL5,CD38,CD4,CSF1,CSF1R,CYBB,EDN1,FCER1G,FCGR1A,FCGR2A,FCGR2B,FN1,IGF1,IL1A,IL1B,IL6,Mt1,P2RY12,PTPRC,RAB32,RGS16,S100A11,SLC11A1,SLC40A1,SPP1,STAT6,TGFB1,TLR2	31
Infectious Disease, Organismal Injury and Abnormalities	septic shock	1.6e-17	-2.225	ADAM17,ANXA1,BIRC3,C3,CD14,CD80,ENPP2,FCGR1A,FCGR2A,FCGR2B,FCGR3A/FCGR3B,ICAM1,IFNGR1,IL18,IL1B,IL1RN,IL6,ITGAL,ITGAM,LY96,NLRP3,PTGS1,PTGS2,SERPINE1,TGFB1,TLR2	26
Cell-To-Cell Signaling and Interaction, Hematological System Development and Function, Immune Cell Trafficking, Inflammatory Response	activation of granulocytes	1.92e-17	-3.121	ANXA1,C3,CCL4,CCL5,CD14,CFH,EDN1,FCGR2A,FCGR2B,GRN,HMOX1,IL18,IL1A,IL1B,IL1RN,IL33,IL6,ITGAM,KITLG,SLC11A1,SPP1,TLR2,VCAM1	23
Infectious Disease	infection by DNA virus	1.94e-17	2.07	C3,CCL3L3,CCL4,CCL5,CH25H,CXCL10,FCGR1A,FCGR2A,FCGR2B,FCGR3A/FCGR3B,IFNGR1,IL18,IL1RN,IL6,NFKBIZ,PTGS1,PTGS2,STAT6,TLR2,TLR3,TLR7,UNC93B1	22
Cancer	hyperplasia	2.18e-17	0.649	AIF1,AXL,BTG2,C3,Ccl2,CCL3L3,CCND1,CD151,CDKN1A,CFH,CSF1,CYR61,DUSP6,EFEMP2,FST,GADD45A,GADD45B,GADD45G,GSTM1,HMOX1,HPGDS,IFNGR1,IGF1,IL10RB,IL18,IL1A,IL1B,IL33,IL6,ITGAL,KITLG,LCAT,LYN,MMP3,MMP9,MSR1,Mt1,NFKB2,NFKBIZ,PLAU,POSTN,PTGS2,PTPRC,RAC2,SERPINE1,STAT6,TCIRG1,TGFB1,TIMP1,ZFP36	50
Cellular Movement	invasion of tumor cell lines	2.3e-17	-4.843	ADAM17,ALCAM,ANGPTL4,ANXA1,AXL,BMP6,CCL19,CD151,CD82,CDKN1A,CTSH,CTSS,CYP1B1,DAB2,EDN1,EGR1,ENPP2,EPAS1,ETS1,FN1,FOSL1,FXYD5,GDF15,GRN,HAS2,HMOX1,IGF1,IGFBP2,ITGA5,ITGAL,JUNB,LCP1,let-7,LYN,mir-9,MMP2,MMP3,MMP9,PDGFRA,PLAU,POSTN,PPIC,PTGS2,SDC4,SNCG,SOD2,SPP1,TAGLN,TCIRG1,TFPI2,TGFB1,TIMP1,VCAM1	53
Hematological System Development and Function, Inflammatory Response, Tissue Morphology	quantity of macrophages	2.51e-17	-1.473	BIRC3,C3AR1,CCBE1,Ccl2,CD200R1,CSF1,CSF1R,CTSS,CX3CL1,CXCL10,GDF15,IFNGR1,IL18,IL1A,IL1B,IL1R1,IL33,LILRB4,MMP3,MMP9,Mt1,NFKB2,PLAU,SCARB1,SHC1,SOAT1,SPP1,STEAP4,TGFB1	29
Cellular Movement	cell movement of connective tissue cells	2.62e-17	-4.394	Ccl2,CCL4,CCL5,CCND1,CDKN1A,CSF1,CSF1R,CX3CL1,CXCL10,CXCL16,CYR61,EDN1,ENPP2,FN1,FOSL1,IGF1,IL1B,IL1R1,IL33,IL6,ITGA5,NCF1,NFKB2,PLAU,POSTN,RAC2,SDC4,SEMA3A,SKAP2,SPP1,TGFB1	31
Cancer, Cell Death and Survival, Tumor Morphology	necrosis of tumor	2.64e-17	0.152	ADAM12,ANXA1,ANXA2,BIRC3,BLNK,BMP6,CD38,CD74,CDK6,CDKN1A,CSF1,CXCL11,CYR61,ETS1,FMOD,GADD45A,GALNT3,GDF15,HMOX1,HSPB8,IGF1,IGFBP2,IL18,IL1A,IL1B,IL33,IL6,IL7,KITLG,MMP9,PLAU,PNP,PTGS2,SERPINA3,SERPINE1,TGFB1,THBS2,TIMP1,TLR3,VCAM1,ZFP36	41
Cardiovascular Disease	advanced stage peripheral arterial occlusive disease	2.99e-17		ALOX5,ARHGDIB,C3AR1,CAPG,CD53,CFH,CLEC4A,CTSS,DAB2,EVI2A,FCGR1A,FYB,GULP1,HCLS1,IFI30,IGFBP5,LAPTM5,LCP1,LEPREL1,LYN,MSR1,PDLIM5,PLA2G4A,SPP1,TLR7,UCP2	26
Organismal Survival	organismal death	3.11e-17	8.876	Abcb1b,ADAM12,ADAM17,AEBP1,ALDH1A3,ALOX5,ANGPTL4,ANXA1,APOBEC1,ARHGDIB,ASS1,BICC1,BIRC3,BMP6,C1QA,C3,C3AR1,CCBE1,Ccl2,CCL3L3,CCND1,CD14,CD151,CD274,CD4,CD68,CD74,CDK6,CDKN1A,CFH,CLDN1,CLEC7A,CSF1,CSF1R,CXCL10,CXCL11,CXCL2,CYBB,CYR61,DAB2,EDN1,EFEMP2,ENPP2,EPAS1,ETS1,FCER1G,FCGR2B,FN1,FOSL1,FST,GADD45A,GDF15,GPX1,GRN,GSTM1,HAS2,HMOX1,HSPB8,ICAM1,Ifi47,IFNGR1,IGF1,IGFBP5,IL18,IL1B,IL1R1,IL1RN,IL6,I…	124
Cardiovascular System Development and Function, Cellular Movement	cell movement of endothelial cells	3.44e-17	-4.185	ALCAM,ANGPTL4,ANXA2,ANXA3,AXL,BMP6,CCBE1,CCL5,CD151,CYP1B1,CYR61,EDN1,ENPP2,ETS1,FN1,GADD45A,GRN,HSPB1,ICAM1,IGF1,IL1B,MGP,MMP2,MMP9,PDGFRA,PGF,PLA2G4A,PLAU,PTGS2,SCARB1,SDC4,SEMA3A,SERPINE1,SPP1,TGFB1,THBS2,TIMP1,TNFRSF12A,VCAM1	39
Cell Signaling, Molecular Transport, Vitamin and Mineral Metabolism	mobilization of Ca2+	3.44e-17	-3.747	ANXA1,BLNK,C3,C3AR1,CCL19,CCL20,CCL4,CCL5,Ccl6,CD180,CD38,CD4,CD84,CX3CL1,CXCL10,CXCL11,CXCL13,CXCL16,CXCL2,EDN1,FCER1G,FCGR1A,FCGR2A,FCGR2B,FCGR3A/FCGR3B,HLA-A,IL33,KITLG,LCP2,LILRB4,LYN,PILRA,PTPRC,RAC2,RGS8,SCARB1,TGFB1,TLR2,TLR3	39
Cell-To-Cell Signaling and Interaction, Tissue Development	adhesion of tumor cell lines	4.14e-17	-2.871	ADAM12,ADAM17,ALCAM,ANXA1,ANXA2,Ccl2,CCL4,CD151,CD274,CD4,CD82,CX3CL1,CXCL10,CXCL2,CYBB,CYR61,DAB2,EGR1,ETS1,FN1,FXYD5,ICAM1,IGF1,IL6,ITGA5,ITGAL,ITGAM,MMP2,PLAU,SERPINE1,SPP1,TGFB1,TLR2,VCAM1	34
Cell-mediated Immune Response, Cellular Movement, Hematological System Development and Function, Immune Cell Trafficking	cell movement of T lymphocytes	4.16e-17	-4.659	ADAM17,C3,CCL19,Ccl2,CCL20,CCL3L3,CCL4,CCL5,CD274,CD80,CTSS,CX3CL1,CXCL10,CXCL11,CXCL13,CXCL16,ENPP2,FN1,FYB,HLA-A,ICAM1,IFNGR1,IL1B,IL6,LCP1,NLRP3,RGS16,SEMA3A,SPP1,TGFB1,THBS2	31
Cellular Movement, Hematological System Development and Function, Immune Cell Trafficking, Inflammatory Response	chemotaxis of mononuclear leukocytes	4.29e-17	-4.049	ADAM17,AIF1,ANXA1,CCL19,Ccl2,CCL20,CCL4,CCL5,CX3CL1,CXCL10,CXCL11,CXCL13,CXCL16,FN1,IL1B,ITGAL,LCP1,MMP9,NFKB2,PLAU,RAC2,SERPINA3,SERPINE1,SHC1,SPP1,TGFB1,THBS2,TLR2	28
Cellular Movement, Hematological System Development and Function, Immune Cell Trafficking	homing of mononuclear leukocytes	4.31e-17	-4.265	ADAM17,AIF1,ANXA1,CCL19,Ccl2,CCL20,CCL4,CCL5,CX3CL1,CXCL10,CXCL11,CXCL13,CXCL16,ENPP2,FN1,FYB,IL1B,ITGAL,LCP1,MMP9,NFKB2,PLAU,RAC2,SERPINA3,SERPINE1,SHC1,SPP1,TGFB1,THBS2,TLR2	30
Cancer, Cellular Development, Cellular Growth and Proliferation, Tumor Morphology	proliferation of tumor cells	5.18e-17	-3.138	ALOX5,ANXA1,ANXA2,BTG2,CCND1,CD151,CD82,CDK6,CDKN1A,CSF1,CSF1R,CTSS,CXCL11,CYR61,EDN1,EFEMP2,EGR1,FN1,FOSL1,FST,GALNT3,GDF15,GRN,HMOX1,IGF1,IGFBP2,IGFBP5,IL18,IL1A,IL1B,IL1R1,IL1RN,IL6,IL7,KITLG,MMP3,MMP9,PDGFRA,PLAU,PTGS2,SERPINE1,SPP1,TGFB1,TIMP1,TLR2,ZFP36	46
Cell Death and Survival	apoptosis of epithelial cells	5.33e-17	-0.437	BMP6,CCND1,CD151,CD4,CDK6,CDKN1A,CTSS,CXCL10,EDN1,EGR1,GADD45A,GADD45B,GDF15,IFNGR1,IGF1,IGFBP5,IL18,IL1B,IL6,IRAK3,MMP2,MMP3,NCF1,PLA2G4A,PLAU,Pmaip1,PTGS1,PTGS2,SHC1,SOD2,STAT6,TGFB1,TIMP1,TLR2,TLR3	35
Cancer, Cell Death and Survival, Tumor Morphology	cell death of tumor cells	6.21e-17	0.152	ADAM12,ANXA1,ANXA2,BIRC3,BLNK,BMP6,CD38,CD74,CDK6,CDKN1A,CSF1,CXCL11,CYR61,ETS1,FMOD,GADD45A,GALNT3,GDF15,HMOX1,HSPB8,IGF1,IL18,IL1A,IL1B,IL33,IL6,IL7,KITLG,MMP9,PLAU,PNP,PTGS2,SERPINA3,SERPINE1,TGFB1,THBS2,TIMP1,TLR3,VCAM1,ZFP36	40
Cellular Development, Hematopoiesis	maturation of leukocytes	6.51e-17	-3.751	ADAM17,BLNK,CCL19,CCL5,CD4,CD80,CLEC7A,CSF1,EGR1,FCGR2B,HMOX1,ICAM1,IL18,IL1A,IL1B,IL33,IL6,IL7,ITGAM,KITLG,LCP1,LYN,NFKB2,PTGS2,PTPRC,SHC1,STAT6,TGFB1,TLR2,TLR3,TLR7,TYROBP	32
Cellular Function and Maintenance, Hematological System Development and Function	function of neutrophils	6.77e-17		ALOX5,Ccl2,CD14,CLEC7A,CYBB,FCGR2A,HSPB1,IL1B,IL1R1,IL6,ITGAL,ITGAM,LCP1,LYN,MMP9,NCF1,PILRA,PLAU,RAC2,STX11	20
Cellular Development, Cellular Growth and Proliferation, Connective Tissue Development and Function, Embryonic Development, Organ Development, Organismal Development, Skeletal and Muscular System Development and Function, Tissue Development	formation of osteoclasts	7.3e-17	-1.559	ADAM12,ALOX5,ANXA2,CCL3L3,CD38,CSF1,CSF1R,CXCL11,CYP1B1,EGR1,ICAM1,IFNGR1,IGFBP2,IL18,IL1A,IL1B,IL33,IL6,IL7,NFKB2,PLA2G4A,PTGS2,TGFB1	23
Cellular Movement, Hematological System Development and Function, Immune Cell Trafficking, Inflammatory Response	cell movement of dendritic cells	8.58e-17	-3.219	ALCAM,C3,CCL19,Ccl2,CCL20,CCL3L3,CCL4,CCL5,CD38,CD74,CD80,CXCL10,CXCL11,CXCL13,HCLS1,ICAM1,IL18,IL1A,IL1B,ITGA5,NLRP3,PLAU,RAC2,SPP1,TGFB1,TIMP1	26
Cardiovascular System Development and Function, Cellular Movement	migration of endothelial cells	8.73e-17	-4.057	ALCAM,ANGPTL4,ANXA2,ANXA3,AXL,BMP6,CCBE1,CCL5,CD151,CYP1B1,CYR61,EDN1,ETS1,FN1,GADD45A,GRN,HSPB1,ICAM1,IGF1,IL1B,MGP,MMP2,MMP9,PDGFRA,PGF,PLA2G4A,PLAU,PTGS2,SCARB1,SDC4,SEMA3A,SERPINE1,SPP1,TGFB1,TIMP1,TNFRSF12A,VCAM1	37
Tissue Development	growth of epithelial tissue	8.99e-17	-1.622	ANGPTL4,AXL,BMP6,C3,Ccl2,CCL5,CCND1,CD4,CDK6,CDKN1A,COL8A1,CSF1,CSF1R,CXCL10,CYBB,DAB2,EDN1,EGR1,EREG,FN1,FST,GADD45G,GDF15,GRN,HAS2,HMOX1,IFNGR1,IGF1,IL18,IL1A,IL1B,IL1RN,IL6,JUNB,KITLG,MGP,MMP9,Mt1,MYOF,OSMR,PDGFRA,PGF,PLA2G4A,POSTN,PTGS2,S100A11,SCARB1,SDC4,SEMA3A,SERPINA3,SERPINE1,SPP1,TGFB1,TIMP1,TLR2,TNFRSF12A	56
Cellular Movement, Hematological System Development and Function, Immune Cell Trafficking, Inflammatory Response	infiltration of macrophages	9.93e-17	-3.748	ADAM17,ANXA1,C3,Ccl2,CSF1,CSF1R,CXCL10,CYBB,CYR61,EDN1,HMOX1,ICAM1,IL18,IL1B,IL1RN,IL33,LCAT,NLRP3,PLA2G4A,PLAU,PTGS2,RAC2,SPP1,TGFB1,TLR2,TLR3	26
Cellular Movement, Hematological System Development and Function, Immune Cell Trafficking, Inflammatory Response	migration of macrophages	1.09e-16	-3.258	Ccl2,CCL3L3,CCL4,CCL5,CCND1,CD74,CSF1,CSF1R,CYBB,EPAS1,IL1RN,ITGAL,P2RY6,PLAU,PTGS2,RAC2,SERPINE1,SPP1,TLR2,TYROBP	20
Cell Signaling, Small Molecule Biochemistry	synthesis of nitric oxide	1.1e-16	-3.145	AIF1,ALOX5,ASS1,CD14,CSF1,CYBB,CYP1B1,EDN1,FN1,FOSL1,HMOX1,ICAM1,IFNGR1,IGF1,IL18,IL1A,IL1B,IL1RN,IL6,JUNB,NCF1,P2RY6,PLAU,PTGS2,SCARB1,SEMA3A,SHC1,SLC7A2,SOD2,SPP1,STAT6,TGFB1,TLR2,UCP2	34
Cancer, Organismal Injury and Abnormalities, Reproductive System Disease	male genital neoplasm	1.11e-16	-1.4	ADAM17,ANXA2,ANXA3,ARHGDIB,ASS1,AXL,C1R,C3,CCL5,CCND1,CD74,CD82,CDKN1A,CFH,CLDN11,CSF1,CX3CL1,CXCL16,CYP1B1,EDN1,EGR1,FCGR3A/FCGR3B,GALNT3,GDF15,GPX1,HLA-A,HMOX1,IER3,IGF1,IL1B,IL6,KITLG,let-7,LYZ,mir-154,mir-329,mir-490,MMP2,MMP3,MMP9,MSR1,MXRA8,P2RY6,PDGFRA,PTGS1,PTGS2,PTPRC,SGK223,SLC15A3,SPP1,STOM,TFCP2L1,TFPI2,TGFB1,TLR2,TLR7,TP53INP1,TTR,TUBA1C,ZFP36	60
Cell Death and Survival	apoptosis of phagocytes	1.22e-16	1.055	ADAM17,ANXA1,BIRC3,C1QA,CCL19,CCL5,CD14,CDKN1A,CSF1,CX3CL1,CXCL2,CYBB,FCER1G,IL18,IL1B,IL1RN,IL33,IL6,KITLG,MSR1,PLA2G4A,SERPINA3,SOAT1,SOD2,STAT6,TGFB1,TLR2,TLR3	28
Cell-To-Cell Signaling and Interaction, Cellular Function and Maintenance, Inflammatory Response	phagocytosis of leukocytes	1.36e-16	-3.49	ANXA1,C3,CAPG,CD14,CD38,CD93,CH25H,CXCL10,FCER1G,FCGR1A,FCGR2A,FCGR2B,FCGR3A/FCGR3B,HMOX1,IL1B,ITGAM,MSR1,PLAU,PTPRC,SCARB1,SERPINE1,TLR2,TLR3,UCP2	24
Cellular Movement, Hematological System Development and Function, Immune Cell Trafficking, Inflammatory Response	chemotaxis of antigen presenting cells	1.52e-16	-3.202	C3AR1,CCL19,Ccl2,CCL20,CCL3L3,CCL4,CCL5,CCND1,CD38,CD74,CDKN1A,CSF1,CSF1R,CX3CL1,CXCL10,CYBB,GLRB,ICAM1,IL1A,IL1B,PLAU,SPP1,TGFB1,THBS2,TLR2	25
Cell-To-Cell Signaling and Interaction, Inflammatory Response	response of macrophages	1.52e-16	-2.927	ANXA1,CAPG,CD14,CD38,CD93,CH25H,CLEC7A,FCER1G,FCGR1A,FCGR2A,FCGR2B,HMOX1,IL10RB,IL18,IL1B,IL6,ITGAM,LY96,LYN,PTPRC,SCARB1,SERPINE1,TLR2,TLR3,UCP2	25
Cardiovascular System Development and Function	neovascularization	1.53e-16	-2.477	ANXA2,AXL,C3,C3AR1,Ccl2,CSF1,CYR61,EPAS1,ICAM1,IGF1,IGFBP5,IL18,IL1B,IL1RN,MMP2,MMP9,PLA2G4A,PLAU,PTGS2,SDC4,SPP1,TGFB1,THBS2,TIMP1,TLR3,VCAM1	26
Cancer, Organismal Injury and Abnormalities	lymphatic neoplasia	1.54e-16	0.591	ADAM17,ALOX5,ANXA1,AXL,BIRC3,BLNK,BMP6,BTG2,CCL19,CCL4,CCND1,CD14,CD38,CD4,CD74,CD80,CDK6,CDKN1A,CSF1R,CXCL10,CXCL11,CXCL13,CXCL16,CYP1B1,CYR61,EDN1,EGR1,EMR1,EPAS1,ETS1,FN1,GADD45A,GADD45B,GSTM1,ICAM1,IER3,IFNGR1,IL18,IL1B,IL1RL2,IL23R,IL6,IL7,JUNB,KCNJ6,let-7,LYN,LYZ,MMP9,MSR1,NFKB2,PDGFRA,PSMB9,PTGFRN,PTGS2,PTPRC,RAC2,RASSF4,RGS16,RUNX1T1,SHC1,SLC24A2,SOD2,SP140,SPP1,STAT6,STEAP4,STK17B,TGFB1,…	74
Cardiovascular System Development and Function	vascularization	1.57e-16	-2.839	ANXA2,AXL,C3,C3AR1,Ccl2,CSF1,CYR61,EPAS1,ICAM1,IFNGR1,IGF1,IGFBP5,IL18,IL1B,IL1RN,MMP2,MMP3,MMP9,PGF,PLA2G4A,PLAU,PTGS2,SDC4,SERPINE1,SPP1,TGFB1,THBS2,TIMP1,TLR2,TLR3,VCAM1	31
Cell-mediated Immune Response, Cellular Development, Cellular Function and Maintenance, Hematological System Development and Function, Hematopoiesis, Lymphoid Tissue Structure and Development	differentiation of T lymphocytes	1.68e-16	-4.324	ADAM17,ANXA1,C3AR1,CD274,CD4,CD74,CD80,CDK6,CYR61,EGR1,ETS1,FCGR2B,GADD45B,GADD45G,ICAM1,IFNGR1,IGF1,IL18,IL1B,IL1R1,IL1RL2,IL23R,IL6,IL7,ITGAL,JUNB,KITLG,LCP2,let-7,LILRB4,LTBP1,NCKAP1L,PNP,PTGS2,PTPRC,RSAD2,STAT6,TGFB1,TLR7,ZFP36L2	40
Cellular Development, Connective Tissue Development and Function, Embryonic Development, Organ Development, Organismal Development, Skeletal and Muscular System Development and Function, Tissue Development	differentiation of osteoclasts	2.3e-16	-1.747	ALOX5,C3,C3AR1,CCL3L3,CCL5,CSF1,CSF1R,FCER1G,FCGR2B,FOSL1,IGF1,IL18,IL1A,IL33,IL6,IL7,IRAK3,JUNB,LILRB4,NFKB2,PILRB,PTGS2,SEMA3A,STAT6,TGFB1,TLR2,TLR3,TYROBP	28
Cellular Development	differentiation of lymphatic system cells	2.44e-16	-3.394	AXL,BMP6,C3,C3AR1,CD38,CDKN1A,CSF1,EDN1,EGR1,FCER1G,FN1,FST,HIST1H4J,IGF1,IL33,IL6,IL7,KITLG,LCP1,LYN,MMP9,NFKB2,PDGFRA,PGF,RUNX1T1,SEMA3A,STAT6,TGFB1,THBS2,TYROBP	30
Cellular Movement, Hematological System Development and Function, Immune Cell Trafficking	migration of granulocytes	2.6e-16	-3.062	ANXA1,C3,Ccl2,CCL3L3,CCL4,CCL5,CXCL10,CXCL11,CXCL2,CYBB,FN1,ICAM1,IL18,IL1B,IL33,IL6,ITGAL,ITGAM,MMP9,NLRP3,PLAU,SPP1,TGFB1,VCAM1	24
Immunological Disease	abnormal quantity of cytokine	2.63e-16		C3,C3AR1,Ccl2,CCL3L3,CD14,CTSC,EGR1,ENPP2,FCGR2B,ICAM1,IL18,IL1R1,LILRB4,LYN,MMP9,PILRB,PLA2G4A,PLAU,SERPINE1,SPP1,TLR2,TLR3	22
Tissue Development	development of epithelial tissue	3.06e-16	-1.721	ANGPTL4,AXL,BMP6,C3,Ccl2,CCND1,CD151,CDKN1A,CSF1,CSF1R,CXCL10,CXCL2,CYBB,CYR61,DAB2,EDN1,EGR1,FN1,GPX1,GRN,HMOX1,IGF1,IL18,IL1A,IL1B,IL6,KITLG,LAMA4,MGP,MMP2,MMP9,MYOF,PDGFRA,PGF,PLA2G4A,PTGS2,SCARB1,SDC4,SEMA3A,SERPINA3,SERPINE1,SLC14A1,SPP1,TGFB1,TIMP1,TNFRSF12A,VCAM1	47
Molecular Transport	release of metal ion	3.28e-16	-3.212	ANXA1,CCL19,CCL4,CCL5,CD38,CD4,CSF1,CSF1R,CYBB,EDN1,FCER1G,FCGR1A,FCGR2A,FCGR2B,FN1,IGF1,IL1A,IL1B,IL6,Mt1,P2RY12,PTPRC,RAB32,RGS16,S100A11,SPP1,STAT6,TGFB1,TLR2	29
Cancer, Gastrointestinal Disease	Oral Cancer and Tumors	3.39e-16		ADAM12,ANXA1,CCL19,CCND1,CHI3L1,CTSC,CTSH,CXCL10,CXCL13,CXCL2,EREG,FN1,GSTM1,HAS2,IGFBP5,IL1A,IL1B,IL1RN,IL6,LAMA4,MGP,PDLIM5,PGF,PTGS2,SERPINE1,TAGLN,TGFB1,TIMP1,TUBA1C,TYROBP	30
Infectious Disease	infection by Herpesviridae	3.49e-16	2.07	C3,CCL3L3,CCL4,CCL5,CH25H,CXCL10,FCGR1A,FCGR2A,FCGR2B,FCGR3A/FCGR3B,IFNGR1,IL18,IL1RN,IL6,NFKBIZ,STAT6,TLR2,TLR3,UNC93B1	19
Infectious Disease	sepsis	3.73e-16	0.788	ANXA1,AXL,BIRC3,C3,CCL3L3,CD14,CD4,CTSC,FCGR1A,FCGR2A,FCGR2B,FCGR3A/FCGR3B,IFNGR1,IL18,IL1B,IL1R1,IL1RN,IL6,ITGAL,ITGAM,MMP2,MMP9,P2RY12,SCARB1,SERPINE1	25
Cell-To-Cell Signaling and Interaction, Cellular Function and Maintenance, Inflammatory Response	phagocytosis of phagocytes	4.24e-16	-3.232	ANXA1,C3,CAPG,CD14,CD38,CD93,CH25H,CXCL10,FCER1G,FCGR1A,FCGR2A,FCGR2B,FCGR3A/FCGR3B,HMOX1,IL1B,ITGAM,PLAU,PTPRC,SCARB1,SERPINE1,TLR2,TLR3,UCP2	23
Cellular Growth and Proliferation, Tissue Development	proliferation of connective tissue cells	4.3e-16	-3.527	AEBP1,AIF1,ALOX5,ANXA2,BMP6,CCND1,CD74,CDK6,CDKN1A,CSF1,CSF1R,CYR61,EDN1,EREG,FN1,FOSL1,FST,GADD45A,GRN,HAS2,HMOX1,HSPB1,IFI30,IGF1,IGFBP5,IL18,IL1A,IL1B,IL6,ITGA5,JUNB,KITLG,MMP2,MMP9,NFKB2,NUPR1,PDGFRA,PGF,PLAU,PLK2,Pmaip1,POSTN,PTGS2,S100A11,SDC4,SERPINE1,SOD2,SPP1,TGFB1,TIMP1,TNFRSF12A	51
Cellular Growth and Proliferation, Lymphoid Tissue Structure and Development	proliferation of lymphatic system cells	4.7e-16	-2.679	CCL20,CD180,CD4,CD80,CDK6,CDKN1A,CHI3L1,CSF1,CSF1R,CXCL10,EDN1,FCGR2B,IFNGR1,IGF1,IL18,IL1B,IL1RN,IL33,IL6,IL7,JUNB,KITLG,OSTF1,PTGS2,RAC2,RUNX1T1,SPP1,TGFB1,TLR2,TLR7	30
Humoral Immune Response, Protein Synthesis	quantity of IgG	4.7e-16	0.393	BLNK,C3AR1,Ccl2,CD180,CD274,CD80,CD84,CDKN1A,CH25H,CTSS,CXCL10,FCER1G,FCGR1A,FCGR2B,GADD45A,GADD45B,GADD45G,IFNGR1,IL13RA1,IL6,LY86,LYN,Mt1,NFKB2,PTGS2,RSAD2,STAT6,TCIRG1,TLR2,TYROBP	30
Cell Death and Survival, Cellular Compromise	toxicity of cells	4.7e-16	-3.468	CCL5,CD38,CD48,CD74,CX3CL1,CYBB,FCER1G,FCGR1A,FCGR2A,FCGR3A/FCGR3B,FN1,HLA-A,ICAM1,IGF1,IL18,IL1R1,IL1RN,IL6,IL7,ITGAL,ITGAM,KITLG,LYN,Mt1,NFKB2,PNP,PTPRC,TGFB1,TLR2,TYROBP	30
Cancer	invasion of tissue	4.78e-16	-2.386	ALDH1A3,AXL,CCND1,CD151,CLDN11,EDN1,ENPP2,ETS1,FMOD,FN1,FST,GLRB,HAS2,IGF1,IGFBP5,IL1B,IL33,ITGAM,MMP2,MMP3,MMP9,PLAU,SERPINE1,SKAP2,SPP1,TFPI2,TGFB1,THBS2	28
Cell-To-Cell Signaling and Interaction, Cellular Function and Maintenance, Hematological System Development and Function, Inflammatory Response	phagocytosis of myeloid cells	5.01e-16	-3.347	ANXA1,C3,CAPG,CD14,CD38,CD93,CH25H,CXCL10,FCER1G,FCGR1A,FCGR2A,FCGR2B,FCGR3A/FCGR3B,HMOX1,IL1B,ITGAM,PLAU,PTPRC,SCARB1,SERPINE1,TLR2,TLR3,UCP2	23
Cellular Development, Tissue Development	differentiation of bone	5.04e-16	-2.844	ALOX5,BMP6,C3,C3AR1,CCL3L3,CCL5,CDK6,CSF1,CSF1R,CYR61,EDN1,FCER1G,FCGR2B,FN1,FOSL1,IGF1,IGFBP5,IL18,IL1A,IL33,IL6,IL7,IRAK3,ITGA5,JUNB,KITLG,LILRB4,NFKB2,PDGFRA,PGF,PILRB,POSTN,PTGS2,SEMA3A,SPP1,STAT6,TCIRG1,TGFB1,TLR2,TLR3,TYROBP	41
Cell-To-Cell Signaling and Interaction, Hematological System Development and Function, Immune Cell Trafficking, Tissue Development	adhesion of lymphocytes	5.47e-16	-3.713	ANXA1,CCL19,CCL20,CCL4,CD151,CD48,CX3CL1,CXCL11,FN1,FYB,ICAM1,IFNGR1,IL1B,IL6,IL7,ITGA5,ITGAL,PLAU,SPP1,TGFB1,THBS2,VCAM1	22
Gene Expression	binding of DNA	5.88e-16	-1.901	BMP6,BTG2,Ccl2,CCND1,CD4,CDKN1A,CYP1B1,EDN1,EGR1,EPAS1,ETS1,FN1,FOSL1,FYB,FZD6,GPX1,IER3,IGF1,IL18,IL1A,IL1B,IL1R1,IL1RN,IL23R,IL33,IL6,IL7,ITGA5,ITGAM,JUNB,KITLG,LCP2,LPL,LYN,NFKB2,NFKBIZ,PLAU,PTPRC,RUNX1T1,SOAT1,SOD2,SP140,SPP1,STAT6,TAGLN,TGFB1,VCAM1	47
Metabolic Disease	amyloidosis	7.44e-16		ADAM12,APOBEC1,BMP6,C1R,C3,CCND1,CD14,CD38,CD68,CD74,CH25H,CHI3L1,CTSS,CXCL10,CXCL16,FCGR1A,FCGR2A,FCGR2B,FCGR3A/FCGR3B,GABRA6,HMOX1,ICAM1,IGF1,IGFBP2,IGFBP5,IL1A,IL1B,IL6,let-7,LPL,LYZ,mir-9,MMP9,MRC1,OSMR,PLAU,PTGS1,PTGS2,RNASET2,SCARB1,SERPINA3,SLC7A2,SOAT1,SOD2,TAGLN,TGFB1,TIMP1,TTR,TYROBP	49
Hematological System Development and Function, Immune Cell Trafficking, Inflammatory Response, Tissue Development	accumulation of neutrophils	8.38e-16	-2.382	ANXA1,Ccl2,CTSC,CXCL10,CXCL2,EDN1,EGR1,FCGR2A,FCGR3A/FCGR3B,GRN,IL18,IL1B,IL1R1,IL1RN,IL33,ITGA5,ITGAM,MMP9	18
Cancer, Tumor Morphology	invasion of tumor	9.18e-16	-4.789	ALCAM,ANXA2,CD14,CD151,CD274,CD53,CD82,CSF1,CTSS,EDN1,ENPP2,ETS1,FN1,GDF15,HMOX1,ICAM1,IGF1,IGFBP5,IL6,ITGA5,let-7,MMP2,MMP3,MMP9,PDGFRA,PLAU,POSTN,PTGS2,SERPINE1,SPP1,TGFB1	31
Cellular Function and Maintenance	engulfment of antigen presenting cells	9.31e-16	-3.529	ANXA1,C3,CAPG,CD14,CD38,CD93,CH25H,FCER1G,FCGR1A,FCGR2A,FCGR2B,HMOX1,IL1B,ITGAM,MRC1,MSR1,PTPRC,SCARB1,SERPINE1,TLR2,TLR3,UCP2	22
Cell-To-Cell Signaling and Interaction, Hematological System Development and Function	T cell response	1.01e-15	-1.267	AXL,C3AR1,CCL19,Ccl2,CD200R1,CD274,CD4,CD80,CLEC7A,CXCL11,ETS1,HMOX1,ICAM1,IFNGR1,IL18,IL1B,IL1R1,IL23R,IL33,IL6,IL7,NFKB2,POSTN,TGFB1,TLR3	25
Cellular Movement, Hematological System Development and Function, Immune Cell Trafficking	transmigration of leukocytes	1.11e-15	-3.483	CCL19,Ccl2,CCL3L3,CCL4,CCL5,CCND1,CD274,CSF1,CTSS,CXCL10,CXCL11,CXCL2,ENPP2,FN1,ICAM1,IL1B,ITGAL,ITGAM,MMP9,SHC1,TGFB1,VCAM1	22
Cancer, Organismal Injury and Abnormalities	lymphoid cancer	1.18e-15	0.919	ALOX5,ANXA1,AXL,BIRC3,BLNK,BTG2,CCL19,CCL4,CCND1,CD14,CD38,CD4,CD74,CD80,CDK6,CDKN1A,CSF1R,CXCL10,CXCL11,CXCL13,CXCL16,CYP1B1,CYR61,EDN1,EGR1,EMR1,EPAS1,ETS1,FN1,GADD45A,GADD45B,GSTM1,ICAM1,IER3,IFNGR1,IL18,IL1B,IL1RL2,IL23R,IL6,IL7,JUNB,KCNJ6,let-7,LYN,LYZ,MMP9,MSR1,NFKB2,PDGFRA,PSMB9,PTGFRN,PTPRC,RAC2,RASSF4,RGS16,RUNX1T1,SHC1,SLC24A2,SOD2,SP140,SPP1,STAT6,STEAP4,STK17B,TGFB1,TLR2,TLR3,TLR7,TUB…	71
Cell-To-Cell Signaling and Interaction, Cellular Movement, Hematological System Development and Function, Immune Cell Trafficking, Inflammatory Response	recruitment of macrophages	1.23e-15	-3.26	ANXA1,C3AR1,Ccl2,CCL4,CD74,CSF1,CSF1R,CXCL10,CYR61,ETS1,ICAM1,IL1B,IL1RN,MMP9,PGF,SPP1,THBS2,TLR2,UCP2,VCAM1	20
Hematological System Development and Function, Tissue Development	aggregation of blood cells	1.35e-15	-2.556	C3,CCL5,CD151,CD4,CXCL10,DAB2,FCER1G,FCGR2A,GDF15,HCLS1,HSPB1,ICAM1,IGF1,IL6,IL7,ITGAL,KITLG,LCP2,LYN,NFKB2,P2RY12,PDGFRA,PLA2G4A,PTGS2,RGS16,SEMA3A,TGFB1,THBS2,TIMP1,TLR2	30
Cancer, Organismal Injury and Abnormalities, Reproductive System Disease	Prostate Cancer and Tumors	1.73e-15	-1.964	ADAM17,ANXA2,ANXA3,ARHGDIB,ASS1,AXL,C1R,C3,CCL5,CCND1,CD74,CD82,CDKN1A,CFH,CLDN11,CSF1,CX3CL1,CXCL16,CYP1B1,EDN1,EGR1,FCGR3A/FCGR3B,GALNT3,GDF15,GPX1,HLA-A,HMOX1,IER3,IGF1,IL1B,IL6,let-7,LYZ,mir-154,mir-329,mir-490,MMP2,MMP3,MMP9,MSR1,MXRA8,PDGFRA,PTGS1,PTGS2,PTPRC,SGK223,SLC15A3,SPP1,TFPI2,TGFB1,TLR2,TP53INP1,TTR,TUBA1C,ZFP36	55
Cancer, Organismal Injury and Abnormalities, Reproductive System Disease	malignant neoplasm of male genital organ	1.93e-15		ADAM17,ANXA2,ANXA3,ARHGDIB,ASS1,AXL,C1R,C3,CCL5,CCND1,CD74,CD82,CDKN1A,CFH,CLDN11,CSF1,CX3CL1,CXCL16,CYP1B1,EDN1,FCGR3A/FCGR3B,GALNT3,GDF15,GPX1,HLA-A,HMOX1,IER3,IGF1,IL1B,IL6,let-7,LYZ,mir-154,mir-329,mir-490,MMP2,MMP3,MMP9,MSR1,MXRA8,P2RY6,PDGFRA,PTGS2,PTPRC,SGK223,SLC15A3,SPP1,STOM,TFCP2L1,TFPI2,TLR2,TLR7,TP53INP1,TTR,TUBA1C,ZFP36	56
Cancer, Gastrointestinal Disease	oral cancer	2.15e-15		ADAM12,ANXA1,CCL19,CCND1,CHI3L1,CTSC,CTSH,CXCL10,CXCL13,CXCL2,EREG,FN1,HAS2,IGFBP5,IL1A,IL1B,IL1RN,IL6,LAMA4,MGP,PDLIM5,PGF,PTGS2,SERPINE1,TAGLN,TGFB1,TIMP1,TUBA1C,TYROBP	29
Cell Signaling, Molecular Transport, Small Molecule Biochemistry, Vitamin and Mineral Metabolism	release of Ca2+	2.16e-15	-3.067	ANXA1,CCL19,CCL4,CCL5,CD38,CD4,CSF1,CSF1R,CYBB,EDN1,FCER1G,FCGR1A,FCGR2A,FCGR2B,FN1,IGF1,IL1A,IL1B,IL6,P2RY12,PTPRC,RAB32,RGS16,S100A11,SPP1,STAT6,TGFB1,TLR2	28
Cellular Development, Tissue Development	differentiation of bone cells	2.21e-15	-3.023	ALOX5,BMP6,C3,C3AR1,CCL3L3,CCL5,CDK6,CSF1,CSF1R,CYR61,EDN1,FCER1G,FCGR2B,FN1,FOSL1,IGF1,IGFBP5,IL18,IL1A,IL33,IL6,IL7,IRAK3,ITGA5,JUNB,LILRB4,NFKB2,PDGFRA,PGF,PILRB,POSTN,PTGS2,SEMA3A,SPP1,STAT6,TCIRG1,TGFB1,TLR2,TLR3,TYROBP	40
Cellular Development, Cellular Growth and Proliferation, Hematological System Development and Function, Hematopoiesis	proliferation of hematopoietic cells	2.22e-15	-0.923	BLNK,CCL20,CCL3L3,CCL4,CCND1,CDKN1A,CSF1,CSF1R,CXCL10,CXCL2,EGR1,EPAS1,FYB,GDF15,IL1A,IL1B,IL33,IL6,IL7,JUNB,KITLG,LCP2,LILRB4,PTGS2,PTPRC,RAC2,RUNX1T1,SPP1,TGFB1,TNFRSF12A,TP53INP1	31
Cellular Movement, Hematological System Development and Function, Immune Cell Trafficking	infiltration by mononuclear leukocytes	2.23e-15	-2.487	C3,CCL19,Ccl2,CCL3L3,CCL4,CD80,CXCL10,CXCL16,FN1,HLA-A,HMOX1,IFNGR1,IL18,IL1B,IL33,IL6,MMP9,NFKB2,NFKBIZ,NLRP3,PTGS2,TCIRG1,TGFB1,TIMP1,UCP2,VCAM1	26
Cell Death and Survival	cell viability of blood cells	2.25e-15	-3.631	C3,CCL4,CD38,CD74,CD80,CSF1,CSF1R,CX3CL1,FCER1G,FCGR1A,FCGR3A/FCGR3B,FN1,GADD45A,GADD45B,ICAM1,IGF1,IL18,IL1B,IL33,IL6,IL7,ITGAL,KITLG,LYN,MSR1,PTPRC,RAC2,RUNX1T1,SCARB1,SIGLEC8,TGFB1,TLR3,TYROBP	33
Cellular Growth and Proliferation	expansion of cells	2.31e-15	-3.158	C3,CCL19,CCND1,CD180,CD274,CD4,CD80,CDKN1A,CSF1,CSF1R,EGR1,EPAS1,EREG,FCGR2B,HMOX1,IFNGR1,IL18,IL1B,IL6,IL7,KITLG,LCP1,LCP2,LYN,PTGS2,PTPRC,RAC2,RUNX1T1,SERPINE1,STAT6,TGFB1,TLR2,TLR3,TNFRSF12A	34
Inflammatory Disease, Inflammatory Response, Organismal Injury and Abnormalities, Renal and Urological Disease	glomerulonephritis	2.41e-15	2.824	C1QA,C3,Ccl2,CCL3L3,CCL4,CCL5,CDKN1A,CFH,CXCL16,FCGR2A,FCGR2B,GADD45A,GADD45B,GADD45G,HMOX1,ICAM1,IFNGR1,IL1RN,IL6,ITGAL,LYN,MMP9,PTPRC,SERPINE1,SPP1,TGFB1,TLR3,VCAM1	28
Cellular Movement	migration of connective tissue cells	2.53e-15	-3.555	CCL4,CCL5,CCND1,CDKN1A,CSF1,CSF1R,CX3CL1,CXCL10,CXCL16,CYR61,EDN1,FN1,FOSL1,IGF1,IL33,IL6,ITGA5,NCF1,PLAU,POSTN,RAC2,SDC4,SEMA3A,SKAP2,SPP1,TGFB1	26
Hematological System Development and Function, Humoral Immune Response, Tissue Morphology	quantity of B lymphocytes	2.54e-15	-0.745	ARHGDIB,BLNK,C3,CD180,CD274,CD38,CD74,CD80,CD84,CDKN1A,CSF1,CXCL13,EGR1,ETS1,FCER1G,FCGR1A,FCGR2A,FCGR2B,GADD45B,GADD45G,HCLS1,IL18,IL33,IL6,IL7,LILRB4,LYN,Mt1,NFKB2,PNP,PTPRC,RAC2,SPP1,TCIRG1,TYROBP,VCAM1	36
Cell Death and Survival, Gastrointestinal Disease, Hepatic System Disease	necrosis of liver	2.75e-15	-0.73	C3,CCND1,CD14,CD274,CDKN1A,CFH,CXCL10,FGL2,GADD45B,HMOX1,IER3,IFNGR1,IGF1,IL1RN,IL33,IL6,MMP9,Mt1,NCF1,Pmaip1,PTGS2,PTPRC,SERPINE1,SHC1,SOD2,STAT6,TGFB1,TIMP1,TLR7,TYROBP	30
Cellular Compromise	respiratory burst	2.92e-15	-0.509	C3,CD14,CXCL2,CYBB,FCER1G,FN1,ICAM1,IL18,ITGAL,ITGAM,LTBP1,LYN,NCF1,PTPRC,SLC11A1,TGFB1,TYROBP,VCAM1	18
Cancer	malignant neoplasm of aerodigestive tract	2.94e-15		ADAM12,ANXA1,CCL19,CCND1,CDK6,CDKN1A,CHI3L1,CTSC,CTSH,CXCL10,CXCL13,CXCL2,EREG,FN1,GABRA6,HAS2,IGFBP5,IL1A,IL1B,IL1RN,IL6,LAMA4,LCAT,LYZ,MGP,MMP2,MMP9,MSR1,MYO1F,PDGFRA,PDLIM5,PGF,POSTN,PTGS2,SERPINE1,SLC9B1,SPP1,TAGLN,TGFB1,TIMP1,TLR2,TLR3,TUBA1C,TYROBP	44
Cellular Movement, Hematological System Development and Function, Immune Cell Trafficking, Inflammatory Response	cell movement of monocytes	2.99e-15	-3.838	ADAM17,AIF1,ANXA1,ANXA2,Ccl2,CCL20,CCL4,CCL5,CTSS,CX3CL1,CXCL10,FN1,ICAM1,IL1B,IL6,ITGAL,ITGAM,MMP9,NFKBIZ,SEMA3A,SERPINA3,SERPINE1,SPP1,TGFB1,VCAM1	25
Cellular Growth and Proliferation	formation of connective tissue cells	3.01e-15	-1.836	ADAM12,ALOX5,ANXA2,CCL3L3,CD38,CDKN1A,CSF1,CSF1R,CXCL11,CYP1B1,EGR1,FST,GRN,ICAM1,IFNGR1,IGFBP2,IL18,IL1A,IL1B,IL33,IL6,IL7,ITGA5,NFKB2,PLA2G4A,PTGS2,SLC14A1,TGFB1	28
Cellular Compromise, Inflammatory Response	degranulation of phagocytes	3.31e-15	-2.217	ANXA1,ANXA3,C3,C3AR1,CCL3L3,CCL4,CD200R1,FCER1G,FCGR1A,FCGR2A,FCGR2B,HMOX1,IL1B,JUNB,KITLG,LCP2,LILRB4,LYN,MYO1F,PLA2G4A,PTPRC,RAC2,STX11,TLR2	24
Drug Metabolism, Lipid Metabolism, Small Molecule Biochemistry	synthesis of prostaglandin E2	3.35e-15	-3.471	ANXA1,BMP6,CD14,EDN1,EREG,FCER1G,FCGR2A,FCGR2B,HPGDS,IGF1,IL18,IL1A,IL1B,IL1RN,IL6,NCF1,NPC2,PLA2G4A,PTGS1,PTGS2,SOAT1,TGFB1,TLR3	23
Connective Tissue Development and Function, Organ Development, Skeletal and Muscular System Development and Function	resorption of bone	3.41e-15	-2.257	ADAM12,CD38,CD68,CSF1,CSF1R,CTSS,CYP1B1,EDN1,EGR1,FCER1G,IGF1,IGFBP2,IGFBP5,IL1A,IL1B,IL1R1,IL1RN,IL33,IL6,IL7,PTGS2,RAC2,SPP1,TCIRG1,TYROBP	25
Gastrointestinal Disease, Inflammatory Disease	Inflammatory Bowel Disease	3.57e-15	1.939	ADAM17,ALOX5,ANXA1,AXL,CD274,CD80,CXCL10,CXCL2,EDN1,GLRB,HPGDS,ICAM1,IGF1,IL10RB,IL18,IL1A,IL1B,IL1RN,IL23R,IL6,IL7,MMP2,MMP9,NLRP3,PTGFRN,PTGS1,PTGS2,SERPINE1,SPP1,TGFB1,TLR2	31
Cardiovascular Disease, Hematological Disease	Thrombosis	3.89e-15	0.599	ANXA2,AXL,C1QA,C3,CFH,FCGR2A,GDF15,HCLS1,HMOX1,IL1B,IL6,ITGAM,LEPREL1,LPL,MMP2,P2RY12,PDGFRA,PGF,PLA2G4A,PLAU,PTGS1,PTGS2,SERPINE1,TGFB1,TLR2	25
Cell-To-Cell Signaling and Interaction, Hematological System Development and Function	binding of mononuclear leukocytes	4.05e-15	-2.985	CCL19,CCL20,CCL4,CCL5,CD4,CX3CL1,CXCL10,CXCL11,CXCL13,FCGR3A/FCGR3B,FYB,ICAM1,IFNGR1,IL1A,IL7,ITGAL,ITGAM,LCP2,SCARB1,TGFB1,VCAM1	21
Cellular Movement, Hematological System Development and Function, Immune Cell Trafficking, Inflammatory Response	migration of dendritic cells	4.05e-15	-2.881	ALCAM,C3,CCL19,CCL20,CCL3L3,CCL4,CCL5,CD38,CD74,CD80,CXCL10,CXCL11,CXCL13,HCLS1,ICAM1,IL18,IL1B,ITGA5,RAC2,SPP1,TIMP1	21
Cellular Movement, Hematological System Development and Function, Immune Cell Trafficking, Inflammatory Response	chemotaxis of macrophages	4.05e-15	-2.567	C3AR1,Ccl2,CCL3L3,CCL4,CCL5,CCND1,CD74,CDKN1A,CSF1,CSF1R,CX3CL1,CXCL10,CYBB,GLRB,ICAM1,PLAU,SPP1,TGFB1,THBS2,TLR2	20
Cardiovascular System Development and Function, Cellular Development, Cellular Growth and Proliferation, Organismal Development, Tissue Development	proliferation of endothelial cells	4.14e-15	-0.824	ANGPTL4,AXL,BMP6,C3,Ccl2,CDKN1A,CSF1,CSF1R,CXCL10,CYBB,DAB2,EDN1,EGR1,FN1,GRN,HMOX1,IGF1,IL18,IL1A,IL1B,IL6,MGP,MYOF,PDGFRA,PGF,PLA2G4A,PTGS2,SCARB1,SDC4,SEMA3A,SERPINA3,SERPINE1,TGFB1,TNFRSF12A	34
Cell-To-Cell Signaling and Interaction, Nervous System Development and Function	activation of neuroglia	4.2e-15	-3.675	ANXA2,C3,Ccl2,CSF1,CX3CL1,CYBB,EDN1,FN1,HMOX1,IGF1,IL1B,IL1R1,IL1RN,IL6,ITGA5,MMP9,PTGS2,SERPINE1,TGFB1,TLR2,TLR7,TNFRSF12A	22
Immunological Disease	immediate hypersensitivity	4.33e-15	-0.203	ADAM17,ALOX5,ALOX5AP,ANXA1,C3,C3AR1,CAPG,CCL20,CCL5,CD74,FCER1G,FCGR1A,FCGR2A,FCGR2B,GADD45A,HPGDS,IFI30,IL1A,IL1RN,IL33,JUNB,LCP2,LILRB4,LPL,LYN,NFKBIZ,OSMR,PLA2G4A,PTGS1,PTGS2,PTPRC,S100A11,TIMP1,TLR2,ZFP36	35
Lipid Metabolism, Molecular Transport, Small Molecule Biochemistry	quantity of steroid	4.8e-15	-1.719	AEBP1,ANGPTL4,APOBEC1,Ccl2,CD4,CDKN1A,CSF1,CTSS,CX3CL1,CYBB,EDN1,EGR1,GALNT3,GBP5,HMOX1,ICAM1,IFNGR1,IGF1,IL18,IL1A,IL1B,IL1R1,IL1RN,IL33,IL6,LCAT,LPL,MRC1,MSR1,NPC2,PLA1A,PTGS1,PTGS2,SCARB1,SERPINE1,SOAT1,SPP1,STEAP4,TGFB1,TIMP1,TLR2,TNFRSF12A,VCAM1	43
Cellular Movement	migration of tumor cells	4.95e-15	-4.015	ALCAM,CCL5,CD151,CD74,CD82,CSF1,CSF1R,CXCL10,CXCL11,CXCL13,ENPP2,FN1,IGF1,IL6,ITGA5,let-7,LYN,MMP2,MMP9,PARP9,PGF,PLAU,POSTN,PTGS2,SERPINE1,SPP1,TGFB1,TIMP1,VCAM1	29
Cancer	cancer of secretory structure	5.36e-15	-0.958	ADAM17,ANXA2,ANXA3,ARHGDIB,ASS1,AXL,C1R,C3,CCL5,CCND1,CD74,CD82,CDKN1A,CFH,CLDN11,CSF1,CX3CL1,CXCL16,CYP1B1,EDN1,FCGR3A/FCGR3B,GALNT3,GDF15,GPX1,HLA-A,HMOX1,IER3,IGF1,IL1B,IL6,let-7,LYZ,mir-154,mir-329,mir-490,MMP2,MMP3,MMP9,MSR1,MXRA8,PDGFRA,PTGS2,PTPRC,SGK223,SLC15A3,SPP1,TFPI2,TIMP1,TLR2,TP53INP1,TTR,TUBA1C,ZFP36	53
Cancer	connective or soft tissue tumor	5.39e-15	-1.489	ANGPTL4,ASS1,Ccl2,CCND1,CD38,CDK6,CDKN1A,CSF1,CSF1R,CYP1B1,EDN1,EGR1,IFITM2,IFNGR1,IGF1,IGFBP5,IL18,IL1A,IL1B,IL1R1,IL1RN,IL6,IL7,KITLG,LGALS3BP,LYN,MMP2,MMP9,PDGFRA,PLAU,PLK2,PSMB9,PTGS1,PTGS2,RUNX1T1,S100A11,SERPINE1,SPP1,TGFB1,TIMP1,TUBA1C,TYROBP	42
Cardiovascular Disease, Organismal Injury and Abnormalities, Tissue Morphology	size of atherosclerotic lesion	5.91e-15	-1.581	Ccl2,CTSS,CX3CL1,EGR1,GPX1,ICAM1,IGF1,IL1B,IL33,LCAT,LPL,MMP3,MMP9,SCARB1,SOAT1,SPP1,TIMP1,VCAM1	18
Lymphoid Tissue Structure and Development, Tissue Morphology	quantity of lymphatic system cells	6.14e-15	-2.349	Abcb1b,ALCAM,ARHGDIB,BLNK,CD151,CD180,CD274,CD74,CD80,CD84,CDK6,CDKN1A,CSF1,CXCL13,EGR1,ETS1,IFNGR1,IGF1,IL1A,IL33,IL6,IL7,KITLG,LYN,NFKB2,SOD2,SPP1,TCIRG1,THBS2,TIMP1,TYROBP,ZFP36L2	32
Cell Death and Survival, Hematological System Development and Function	cell viability of myeloid cells	6.44e-15	-3.112	CCL4,CSF1,CSF1R,CX3CL1,FCER1G,FCGR1A,FN1,ICAM1,IL18,IL1B,IL33,IL6,KITLG,LYN,MSR1,RAC2,SIGLEC8,TGFB1,TYROBP	19
Organismal Injury and Abnormalities, Renal and Urological Disease	damage of kidney	6.76e-15	-2.763	ALOX5,C1QA,C3,C3AR1,Ccl2,CFH,CSF1,EDN1,FCGR1A,FCGR2A,FN1,ICAM1,IGF1,IL18,IL1R1,IL6,LCAT,SCARB1,SERPINE1,TGFB1,TLR2,TLR3	22
Cellular Development, Cellular Growth and Proliferation	proliferation of tumor cell lines	8.03e-15	-3.491	ADAM17,AKR1B10,ALCAM,ANGPTL4,ANXA1,ANXA2,AXL,BMP6,BTG2,CCL20,CCND1,CD151,CD274,CD38,CD4,CD80,CDK6,CDKN1A,CSF1,CX3CL1,CYP1B1,CYR61,DAB2,DUSP6,EDN1,EGR1,EMP1,EREG,ETS1,FCER1G,FN1,FOSL1,FST,GADD45A,GADD45G,GDF15,GPR34,GPX1,GRN,GSTM1,HAS2,HMOX1,HSPB8,IER3,IGF1,IGFBP2,IGFBP5,IL18,IL1A,IL1B,IL1RN,IL23R,IL6,IL7,ITGA5,JUNB,KITLG,LCP1,let-7,LYN,mir-154,mir-9,mir-95,MMP2,MMP9,PDGFRA,PLA2G4A,PLAU,POSTN,PTGS…	85
Cellular Growth and Proliferation	colony formation	9.04e-15	-1.218	ADAM17,ANXA1,CCL3L3,CCL4,CCND1,CD4,CD82,CDKN1A,CSF1,CSF1R,CXCL10,CYR61,EDN1,EGR1,EPAS1,EREG,GADD45A,GADD45B,GADD45G,GRN,HAS2,IGF1,IGFBP2,IL1A,IL1B,IL1R1,IL1RN,IL6,IL7,JUNB,KITLG,MMP2,MMP9,NUPR1,PDGFRA,PLAU,POSTN,PTGS2,RAC2,RUNX1T1,SERPINE1,SHC1,SOD2,TGFB1,TLR2	45
Cell-To-Cell Signaling and Interaction, Cell-mediated Immune Response, Cellular Movement, Hematological System Development and Function, Immune Cell Trafficking, Tissue Development	adhesion of T lymphocytes	9.65e-15	-2.828	ANXA1,CCL19,CCL20,CCL4,CD151,CD48,CXCL11,FN1,FYB,ICAM1,IFNGR1,IL7,ITGA5,ITGAL,PLAU,SPP1,TGFB1,THBS2,VCAM1	19
Cell-To-Cell Signaling and Interaction, Inflammatory Response	immune response of T lymphocytes	1.12e-14	-1.701	AXL,C3AR1,Ccl2,CD274,ETS1,HMOX1,ICAM1,IFNGR1,IL18,IL1B,IL23R,IL33,IL6,IL7,LCP2,MSR1,PNP,POSTN,PTPRC,TGFB1,UCP2	21
Cell Death and Survival	apoptosis of T lymphocytes	1.13e-14	-0.457	CCL19,Ccl2,CCL4,CCL5,CD274,CD38,CD4,CDKN1A,CHI3L1,EGR1,ETS1,FCGR1A,ICAM1,IER3,IFNGR1,IGF1,IL18,IL1B,IL6,IL7,Mt1,NFKB2,Pmaip1,PNP,PTPRC,RAC2,SHC1,SPP1,STK17B,TGFB1,THBS2,TLR7	32
Lipid Metabolism, Small Molecule Biochemistry	synthesis of prostaglandin D2	1.2e-14	-3.036	CLEC7A,EDN1,FCER1G,HPGDS,IGF1,IL1A,IL1B,IL33,KITLG,NPC2,PLA2G4A,PTGS1,PTGS2	13
Cancer, Endocrine System Disorders, Organismal Injury and Abnormalities, Reproductive System Disease	gonadal tumor	1.25e-14	0	ADAM17,ALCAM,AXL,CCL4,CD274,CDKN1A,CFH,CHI3L1,CLDN11,CSF1R,CXCL11,CXCL16,DAB2,FN1,GDF15,GSTM1,IFI30,IFITM2,IFNGR1,IGFBP2,IL6,JUNB,KITLG,LPAR6,LYN,MGP,MMP2,MMP3,MMP9,MSR1,P2RY6,PDGFRA,PGF,PLAU,POSTN,PTGS1,PTGS2,SEMA3C,SERPINE1,SPP1,STOM,TFCP2L1,TFPI2,TGFB1,TIMP1,TTR,TUBA1C,VCAM1	48
Hematological Disease	cytopenia	1.28e-14	0.06	BLNK,C3,CCL3L3,CD14,CD4,CDK6,CXCL13,EGR1,ETS1,FCER1G,FCGR1A,FCGR2A,FCGR2B,FCGR3A/FCGR3B,HLA-A,IFNGR1,IL6,IL7,IRAK3,let-7,MMP9,PTGS1,PTGS2,SERPINE1,SLC11A1,STX11,TCIRG1,TGFB1,TLR7,ZFP36L2	30
Organismal Injury and Abnormalities	Bleeding	1.31e-14	3.846	ADAM17,ALOX5,ANXA2,AXL,BIRC3,C3,EFEMP2,EPAS1,FCGR1A,FCGR2A,FCGR2B,FCGR3A/FCGR3B,FN1,GABRA6,GRN,HCLS1,ICAM1,IFNGR1,IL18,IL1R1,IL1RN,IL6,LAMA4,LCP2,MGP,MMP9,Mt1,P2RY12,PDGFRA,PILRA,PLA2G4A,PTGS1,PTGS2,SERPINE1,SPP1,TGFB1,THBS2,TIMP1,TLR2,ZFP36L2	40
Lipid Metabolism, Small Molecule Biochemistry	fatty acid metabolism	1.47e-14	-4.853	Abcb1b,ALOX5,ALOX5AP,ANXA1,BMP6,Ccl2,CCL5,CD14,CD4,CD74,CD82,CLEC7A,CYP1B1,EDN1,EGR1,ELOVL1,EREG,FCER1G,FCGR1A,FCGR2A,FCGR2B,HMOX1,HPGDS,IGF1,IL18,IL1A,IL1B,IL1RN,IL33,IL6,KITLG,LCAT,LPL,LYN,MSR1,NCF1,NPC2,PLA2G4A,PTGS1,PTGS2,SCARB1,SEMA3A,SLC6A13,SOAT1,TGFB1,TLR2,TLR3	47
Cell Morphology	polarization of blood cells	1.47e-14	-4.12	BMP6,CCL19,CCL5,CSF1,CTSS,CX3CL1,CXCL10,ENPP2,FN1,IL18,IL1B,IL1RN,IL33,IL6,LCP1,let-7,LTBP1,STAT6,TGFB1,TLR2	20
Cell Death and Survival, Cellular Compromise	cytotoxicity of cells	1.48e-14	-3.556	CCL5,CD38,CD48,CD74,CX3CL1,CYBB,FCER1G,FCGR1A,FCGR2A,FCGR3A/FCGR3B,FN1,HLA-A,ICAM1,IGF1,IL18,IL6,IL7,ITGAL,ITGAM,KITLG,LYN,Mt1,NFKB2,PNP,PTPRC,TGFB1,TLR2,TYROBP	28
Cell Morphology	morphology of mononuclear leukocytes	1.54e-14		Abcb1b,BLNK,Ccl2,Ccl7,CD274,CD4,CD84,CDKN1A,CSF1,CXCL11,ETS1,FCER1G,FCGR2B,HLA-A,IFNGR1,IL18,IL1RN,IL6,IL7,LCP2,LYN,NFKB2,NFKBIZ,Pmaip1,PSMB9,PTPRC,STAT6	27
Connective Tissue Development and Function, Organ Development, Skeletal and Muscular System Development and Function	remodeling of bone	1.69e-14	-2.257	ADAM12,CD38,CD68,CSF1,CSF1R,CTSS,CYP1B1,EDN1,EGR1,FCER1G,IGF1,IGFBP2,IGFBP5,IL1A,IL1B,IL1R1,IL1RN,IL33,IL6,IL7,MGP,PTGS2,RAC2,SPP1,TCIRG1,TYROBP	26
Cancer, Organismal Injury and Abnormalities, Reproductive System Disease	prostate cancer	1.7e-14		ADAM17,ANXA2,ANXA3,ARHGDIB,ASS1,AXL,C1R,C3,CCL5,CCND1,CD74,CD82,CDKN1A,CFH,CLDN11,CSF1,CX3CL1,CXCL16,CYP1B1,EDN1,FCGR3A/FCGR3B,GALNT3,GDF15,GPX1,HLA-A,HMOX1,IER3,IGF1,IL1B,IL6,let-7,LYZ,mir-154,mir-329,mir-490,MMP2,MMP3,MMP9,MSR1,MXRA8,PDGFRA,PTGS2,PTPRC,SGK223,SLC15A3,SPP1,TFPI2,TLR2,TP53INP1,TTR,TUBA1C,ZFP36	52
Cellular Development	maturation of cells	1.82e-14	-4.265	ADAM17,BLNK,CCL19,CCL5,CCND1,CD4,CD80,CDKN1A,CLEC7A,CSF1,CSF1R,EGR1,EPAS1,EREG,FCGR2B,HMOX1,ICAM1,IGF1,IL18,IL1A,IL1B,IL33,IL6,IL7,ITGAM,KITLG,LCP1,LYN,NFKB2,PGF,PLAU,PTGS2,PTPRC,SHC1,STAT6,TFCP2L1,TGFB1,TLR2,TLR3,TLR7,TYROBP	41
Cancer, Tumor Morphology	progression of tumor	2.14e-14	-3.062	ADAM12,ANXA1,ANXA2,ANXA3,AXL,CCL5,CCND1,CD80,CDK6,CDKN1A,CLDN1,CSF1,EDN1,GDF15,IGFBP2,IL6,let-7,MMP9,PLAU,PTGS2,SERPINE1,SOD2,SPP1,TIMP1	24
Cell Death and Survival	cytolysis	2.37e-14	-2.133	AMPD3,ANXA1,C3,CD4,CD48,CFH,CX3CL1,ETS1,FCER1G,FCGR1A,FCGR2A,FCGR2B,FCGR3A/FCGR3B,GPX1,HLA-A,HMOX1,IL18,IL1B,IL6,ITGAL,LCAT,LCP2,LYN,LYZ,P2RY12,PNP,PTPRC,SPP1,STOM,STX11,TYROBP	31
Cellular Movement	migration of cancer cells	2.37e-14	-4.217	ALCAM,CCL5,CD151,CD74,CD82,CSF1,CSF1R,CXCL10,CXCL11,CXCL13,FN1,IGF1,IL6,ITGA5,let-7,LYN,MMP2,MMP9,PARP9,PGF,PLAU,PTGS2,SERPINE1,SPP1,TGFB1,VCAM1	26
Cellular Development, Cellular Growth and Proliferation, Hematological System Development and Function, Hematopoiesis	proliferation of hematopoietic progenitor cells	2.39e-14	-1.116	BLNK,CCL20,CCL4,CCND1,CDKN1A,CSF1,CSF1R,CXCL10,CXCL2,EGR1,EPAS1,FYB,GDF15,IL1A,IL1B,IL33,IL6,IL7,JUNB,KITLG,LCP2,LILRB4,PTGS2,PTPRC,RUNX1T1,SPP1,TGFB1,TNFRSF12A,TP53INP1	29
Cell Death and Survival, Cellular Compromise	cytotoxicity of leukocytes	2.43e-14	-3.395	CCL5,CD38,CD48,CX3CL1,CYBB,FCGR1A,FCGR2A,FCGR3A/FCGR3B,FN1,HLA-A,ICAM1,IGF1,IL18,IL6,IL7,ITGAL,ITGAM,KITLG,LYN,PNP,PTPRC,TGFB1,TLR2,TYROBP	24
Cell-To-Cell Signaling and Interaction, Inflammatory Response	immune response of macrophages	2.62e-14	-2.789	ANXA1,CAPG,CD14,CD38,CD93,CH25H,FCER1G,FCGR1A,FCGR2A,FCGR2B,HMOX1,IL10RB,IL1B,IL6,ITGAM,LY96,LYN,PTPRC,SCARB1,SERPINE1,TLR2,UCP2	22
DNA Replication, Recombination, and Repair	synthesis of DNA	2.69e-14	-3.378	ALOX5,BMP6,CCL5,CCND1,CD180,CD4,CDK6,CDKN1A,CSF1,CSF1R,CXCL10,CYR61,EDN1,EREG,FN1,GRN,IGF1,IGFBP2,IGFBP5,IL1A,IL1B,IL1RN,IL6,ITGA5,KITLG,mir-329,MMP2,NCF1,PDGFRA,PGF,PTGS2,S100A11,SDC4,SHC1,SPP1,STAT6,TFPI2,TGFB1,THBS2	39
Lipid Metabolism, Small Molecule Biochemistry	synthesis of leukotriene	2.8e-14	-3.001	ALOX5,ALOX5AP,ANXA1,Ccl2,CCL5,CD4,FCER1G,FCGR2A,IL18,KITLG,LYN,PLA2G4A,PTGS2,SOAT1,TGFB1,TLR2	16
Organismal Injury and Abnormalities, Reproductive System Disease	endometriosis	2.9e-14		ALDH1A3,C1S,CCL19,CCL4,CSF1R,CTSH,CX3CL1,CXCL10,CXCL13,CYR61,EGR1,FN1,FST,HSPB1,ICAM1,IL18,IL1A,IL1R1,IL6,ITGAL,ITGAM,JUNB,LAMA4,LCAT,mir-186,MMP2,MMP3,MMP9,PDGFRA,PLA2G4A,PLK2,PTGS1,PTGS2,SLC15A2,SPP1,TGFB1,THBS2,ZFP36	38
Cellular Movement, Hematological System Development and Function	cell movement of hematopoietic progenitor cells	3.06e-14	-2.619	CCL19,CCL20,CCL3L3,CCL4,CCL5,CD38,CXCL10,CXCL11,CXCL13,ICAM1,ITGA5,ITGAL,KITLG,LCP1,MMP9,SEMA3A,TCIRG1	17
Lipid Metabolism, Molecular Transport, Small Molecule Biochemistry	release of lipid	3.23e-14	-3.594	ALOX5AP,ANXA1,C3,CCL5,CD14,CD4,CLEC7A,CX3CL1,EDN1,FCER1G,FCGR2A,FCGR2B,IL1A,IL1B,IL1R1,IL1RN,KITLG,LILRB4,LYN,MRC1,PLA1A,PLA2G4A,PTGS1,PTGS2,STAT6,TGFB1,TLR2	27
Cellular Development, Cellular Growth and Proliferation	expansion of blood cells	3.29e-14	-2.28	C3,CCND1,CD180,CD274,CD4,CD80,CSF1R,EGR1,EPAS1,FCGR2B,HMOX1,IFNGR1,IL18,IL1B,IL6,IL7,KITLG,LCP1,LCP2,LYN,PTPRC,RAC2,RUNX1T1,SERPINE1,STAT6,TGFB1,TLR2,TLR3	28
Inflammatory Disease, Organismal Injury and Abnormalities, Respiratory Disease	fibrosis of lung	3.31e-14	-0.873	ALOX5,EGR1,HAS2,ICAM1,IFNGR1,IGF1,IL1B,IL1R1,IL1RN,IL6,IL7,ITGA5,let-7,LYN,mir-186,mir-374,NCF1,P2RY12,PDGFRA,PLA2G4A,PLAU,PTGS2,RGS16,SERPINE1,SPP1,TGFB1	26
Cellular Function and Maintenance	ion homeostasis of cells	3.57e-14	-3.998	ANXA1,ANXA2,BMP6,C3,C3AR1,CCL19,Ccl2,CCL20,CCL3L3,CCL4,CCL5,CD38,CD4,CLEC7A,CX3CL1,CXCL10,CXCL13,CXCL2,EDN1,FCGR1A,FCGR2A,FCGR2B,FCGR3A/FCGR3B,FN1,IGF1,IL18,IL1B,IL6,JUNB,KITLG,LCP2,LYN,Mt1,PDGFRA,PTPRC,RAC2,SLC11A1,SLC14A1,SLC24A2,SLC31A2,SLC40A1,SPP1,STAT6,TGFB1,TLR2,UCP2	46
Cell-To-Cell Signaling and Interaction, Tissue Development	adhesion of connective tissue cells	3.69e-14	-2.543	ADAM12,ANXA2,CCND1,CD4,CD80,CSF1,CYR61,FN1,ICAM1,IL1B,IL6,ITGA5,ITGAL,ITGAM,MMP2,PLAU,POSTN,RND1,SPP1,TGFB1,THBS2,TMEM123,VCAM1	23
Neurological Disease, Psychological Disorders	Dementia	3.76e-14		ADAM12,APOBEC1,BMP6,C1R,C3,CD14,CD68,CD74,CH25H,CHI3L1,CSF1R,CTSS,CXCL10,CXCL16,FCGR1A,FCGR2A,FCGR2B,FCGR3A/FCGR3B,GABRA6,GRN,HMOX1,ICAM1,IGF1,IGFBP2,IL1A,IL1B,IL6,let-7,LPL,mir-9,MRC1,PLAU,PTGS1,PTGS2,RNASET2,SCARB1,SERPINA3,SERPINE1,SLC7A2,SOAT1,SOD2,TAGLN,TGFB1,TIMP1,TTR,TYROBP	46
Cellular Development, Cellular Growth and Proliferation, Connective Tissue Development and Function, Tissue Development	proliferation of fibroblasts	3.85e-14	-2.625	AEBP1,AIF1,ALOX5,ANXA2,CCND1,CD74,CDK6,CDKN1A,CSF1,CSF1R,EDN1,EREG,FN1,FOSL1,GADD45A,GRN,HMOX1,HSPB1,IFI30,IGF1,IL1B,IL6,ITGA5,MMP2,MMP9,NUPR1,PDGFRA,PLAU,PLK2,Pmaip1,POSTN,SERPINE1,SOD2,TGFB1,TIMP1	35
Lipid Metabolism, Molecular Transport, Small Molecule Biochemistry	release of eicosanoid	4.03e-14	-3.456	ALOX5AP,C3,CCL5,CD4,CLEC7A,CX3CL1,EDN1,FCER1G,FCGR2A,FCGR2B,IL1A,IL1B,IL1R1,IL1RN,KITLG,LILRB4,LYN,MRC1,PLA2G4A,PTGS1,PTGS2,STAT6	22
Cell-To-Cell Signaling and Interaction, Hematological System Development and Function, Immune Cell Trafficking, Inflammatory Response	activation of neutrophils	4.12e-14	-2.306	ANXA1,C3,CCL4,CCL5,CD14,CFH,EDN1,GRN,HMOX1,IL18,IL1A,IL1B,IL1RN,IL6,ITGAM,SLC11A1,SPP1,TLR2	18
Cell-To-Cell Signaling and Interaction	activation of bone cells	4.83e-14	-1.874	ADAM12,CD38,CSF1,IGF1,IL18,IL1A,IL1B,IL1RN,IL6,IL7,IRAK3,P2RY6,PTGS2,SPP1,STAT6,TYROBP,VCAM1	17
Molecular Transport	quantity of metal	4.87e-14	-3.142	BLNK,C3,C3AR1,CCL19,CCL20,CCL3L3,CCL4,CCL5,CD38,CSF1,CX3CL1,CXCL10,CXCL11,CXCL13,CYBB,EDN1,FCER1G,FCGR2A,FCGR3A/FCGR3B,FN1,HLA-A,HMOX1,ICAM1,IGF1,IL1B,IL6,ITGAM,LCP2,LILRB4,LTBP1,LYN,LYZ,MGP,Mt1,PLAU,PTGS2,PTPRC,SHC1,SLC40A1,SPP1,TGFB1,TTR,VCAM1	43
Cellular Movement, Hematological System Development and Function, Immune Cell Trafficking, Inflammatory Response	migration of neutrophils	5.33e-14	-3.187	ANXA1,Ccl2,CCL3L3,CCL5,CXCL2,CYBB,FN1,ICAM1,IL18,IL1B,IL6,ITGAL,ITGAM,MMP9,NLRP3,PLAU,SPP1,TGFB1,VCAM1	19
Free Radical Scavenging	generation of reactive oxygen species	6.32e-14	-2.059	C3AR1,CDKN1A,CFH,CYBB,CYP1B1,EDN1,EPAS1,FCGR2A,GPX1,HMOX1,HSPB1,IGF1,IL18,IL1B,IL6,ITGAM,let-7,NCF1,RAC2,SOD2,TGFB1,TLR2,TLR3,TLR7,UCP2,VCAM1	26
Cell Morphology	abnormal morphology of leukocytes	6.48e-14		Abcb1b,BLNK,CCND1,CD274,CD4,CD84,CDK6,CDKN1A,CSF1,EGR1,ETS1,FCER1G,FCGR2B,IFNGR1,IL18,IL1RN,IL6,IL7,LCP2,LILRB4,LYN,MMP9,NFKB2,NFKBIZ,Pmaip1,PSMB9,PTPRC,STAT6	28
Cell Death and Survival	cell death of T lymphocytes	6.91e-14	-0.376	CCL19,Ccl2,CCL4,CCL5,CD274,CD38,CD4,CDKN1A,CHI3L1,CXCL10,EGR1,ETS1,FCGR1A,ICAM1,IER3,IFNGR1,IGF1,IL18,IL1B,IL6,IL7,Mt1,NFKB2,Pmaip1,PNP,PTPRC,RAC2,SHC1,SPP1,STK17B,TGFB1,THBS2,TLR7	33
Developmental Disorder	hypertrophy of cells	7.08e-14	-2.146	CTSC,CYP1B1,EDN1,EMP1,EPAS1,FN1,FST,GPX1,GRN,HSPB8,IER3,IGF1,IL18,IL1B,IL33,IL6,IL7,LCAT,MMP3,MMP9,NCF1,NUPR1,PLAU,PTGS2,SERPINE1,SHC1,SNCG,TGFB1,TIMP1,TLR2,TLR3	31
Cellular Function and Maintenance, Molecular Transport	flux of inorganic cation	7.42e-14	-3.763	ANXA1,ANXA2,C3,CCL19,CCL20,CCL3L3,CCL4,CCL5,CD38,CD4,CLEC7A,CX3CL1,CXCL10,CXCL13,EDN1,FCGR1A,FCGR2A,FCGR2B,FCGR3A/FCGR3B,FN1,IL18,IL1B,IL6,JUNB,KITLG,LCP2,LYN,PTPRC,RAC2,TGFB1,TLR2,UCP2	32
Cell Signaling, Cellular Function and Maintenance, Molecular Transport, Vitamin and Mineral Metabolism	flux of Ca2+	7.69e-14	-3.631	ANXA1,ANXA2,C3,CCL19,CCL20,CCL3L3,CCL4,CCL5,CD38,CD4,CLEC7A,CX3CL1,CXCL10,CXCL13,EDN1,FCGR1A,FCGR2A,FCGR2B,FCGR3A/FCGR3B,FN1,IL18,IL1B,IL6,JUNB,KITLG,LCP2,LYN,PTPRC,RAC2,TGFB1,TLR2	31
Cell-To-Cell Signaling and Interaction, Hematological System Development and Function, Hypersensitivity Response, Immune Cell Trafficking, Inflammatory Response	activation of mast cells	7.74e-14	-1.829	C3,CCL5,CD48,EDN1,FCER1G,FCGR2A,IL33,ITGAM,KITLG,LCP2,LYN,SHC1,SIGLEC8,STAT6,TLR3,TLR7	16
Cardiovascular System Development and Function	abnormal morphology of cardiovascular system	7.8e-14		ADAM12,ADAM17,AXL,BIRC3,Ccl2,CCND1,CD151,CDK6,CDKN1A,CFH,COL8A1,CXCL10,CYBB,EDN1,EFEMP2,ENPP2,EPAS1,FMOD,FN1,GADD45A,HAS2,HMOX1,HSPB8,ICAM1,IER3,IL18,IL1RN,IL6,ITGA5,LAMA4,LPL,LTBP1,LYN,MGP,MMP2,MMP9,NCF1,PDLIM5,PLA2G4A,POSTN,SCARB1,SDC4,SEMA3A,SHC1,SOD2,SPP1,THBS2,TLR2,VCAM1	49
Hematological Disease	hemorrhagic disease	7.8e-14	0.419	AXL,C3,CCL3L3,CCL4,CCL5,CD93,CDK6,CXCL13,EGR1,FCER1G,FCGR1A,FCGR2A,FCGR2B,FCGR3A/FCGR3B,IFNGR1,IL1RN,IL6,IRAK3,let-7,MMP9,P2RY12,PTGS1,PTGS2,SERPINE1,SLC11A1,THBS2	26
Cell-To-Cell Signaling and Interaction, Hematological System Development and Function, Immune Cell Trafficking, Tissue Development	adhesion of granulocytes	9.07e-14	-2.21	ADAM17,ANXA1,AXL,C3,CXCL2,FN1,ICAM1,IL1B,IL33,IL6,ITGA5,ITGAL,ITGAM,LCP1,LYN,PLAU,TGFB1,TLR2,VCAM1	19
Cancer, Cardiovascular System Development and Function	angiogenesis of tumor	9.07e-14	-2.221	ADAM17,ANGPTL4,ANXA2,CTSS,CYR61,IL18,IL1B,IL1RN,MMP2,MMP3,MMP9,PDGFRA,PGF,PTGS2,SERPINE1,SPP1,TGFB1,THBS2,TIMP1	19
Cell Signaling, Molecular Transport, Vitamin and Mineral Metabolism	quantity of Ca2+	9.78e-14	-3.291	BLNK,C3,C3AR1,CCL19,CCL20,CCL3L3,CCL4,CCL5,CD38,CSF1,CX3CL1,CXCL10,CXCL11,CXCL13,EDN1,FCER1G,FCGR2A,FCGR3A/FCGR3B,FN1,ICAM1,IGF1,IL1B,IL6,ITGAM,LCP2,LILRB4,LTBP1,LYN,LYZ,MGP,PLAU,PTGS2,PTPRC,SHC1,SPP1,TGFB1,TTR,VCAM1	38
Cell-To-Cell Signaling and Interaction, Cellular Growth and Proliferation, Hematological System Development and Function	stimulation of mononuclear leukocytes	9.81e-14	-2.707	C3,CCL20,CD274,CD4,CD74,CD80,CD82,CSF1,CXCL10,CXCL11,FN1,HMOX1,IL18,IL1RN,IL33,IL6,IL7,KITLG,LILRB4,PTPRC,TGFB1	21
Cellular Development, Hematological System Development and Function, Hematopoiesis	differentiation of hematopoietic progenitor cells	1.04e-13	-3.426	AXL,BLNK,BTG2,CDKN1A,CSF1,CSF1R,EGR1,EPAS1,FCGR2B,FN1,FOSL1,HIST1H4J,IGF1,IL6,IL7,JUNB,KITLG,LCP2,LYN,MMP9,PDGFRA,PNP,PTGS2,PTPRC,RUNX1T1,TGFB1,THBS2,TIMP1,TNFRSF12A	29
Cellular Development, Hematopoiesis	maturation of phagocytes	1.06e-13	-2.923	CCL19,CCL5,CD80,CLEC7A,CSF1,EGR1,FCGR2B,HMOX1,ICAM1,IL1A,IL1B,IL33,IL6,ITGAM,KITLG,LYN,NFKB2,TGFB1,TLR2,TLR3,TLR7,TYROBP	22
Cellular Function and Maintenance, Hematological System Development and Function, Inflammatory Response	engulfment by macrophages	1.08e-13	-3.14	ANXA1,CAPG,CD14,CD38,CD93,CH25H,FCER1G,FCGR1A,FCGR2A,FCGR2B,HMOX1,IL1B,ITGAM,PTPRC,SCARB1,SERPINE1,TLR2,TLR3,UCP2	19
Cell-To-Cell Signaling and Interaction, Cellular Movement	attraction of cells	1.1e-13	-4.103	C3,CCL19,Ccl2,CCL20,CCL4,CCL5,CSF1,CX3CL1,CXCL10,CXCL11,CXCL13,CXCL16,FN1,IL18,IL1B,IL1R1,KITLG,TGFB1	18
Cancer	neoplasia of cells	1.14e-13	-3.562	ADAM17,ALCAM,ANGPTL4,CCND1,CD151,CD274,CD82,CDKN1A,CXCL2,CYR61,EGR1,ENPP2,EPAS1,EREG,ETS1,FN1,HAS2,HMOX1,IGF1,IGFBP2,IL18,IL6,MMP2,MMP3,MMP9,NUPR1,PDGFRA,PGF,PLAU,PTGS2,SERPINE1,SNCG,SOD2,STAT6,TGFB1,TIMP1,TLR2	37
Cell-To-Cell Signaling and Interaction, Cellular Function and Maintenance, Inflammatory Response	phagocytosis of antigen presenting cells	1.28e-13	-3.115	ANXA1,C3,CAPG,CD14,CD38,CD93,CH25H,FCER1G,FCGR1A,FCGR2A,FCGR2B,HMOX1,IL1B,ITGAM,PTPRC,SCARB1,SERPINE1,TLR2,UCP2	19
Cell Morphology	polarization of leukocytes	1.28e-13	-4.004	BMP6,CCL19,CCL5,CSF1,CTSS,CX3CL1,ENPP2,FN1,IL18,IL1B,IL1RN,IL33,IL6,LCP1,let-7,LTBP1,STAT6,TGFB1,TLR2	19
Gastrointestinal Disease, Inflammatory Disease, Inflammatory Response	ulcerative colitis	1.28e-13	2.173	ALOX5,ANXA1,AXL,CD80,CXCL10,CXCL2,EDN1,HPGDS,ICAM1,IL1B,IL23R,IL6,MMP9,NLRP3,PTGS1,PTGS2,SERPINE1,SPP1,TLR2	19
Tissue Morphology	deterioration of connective tissue	1.32e-13	-3.298	CD14,CD80,CTSC,CXCL16,FCER1G,FCGR1A,FCGR2A,FCGR2B,FN1,GABRA6,IGF1,IL18,IL1A,IL1B,IL1RN,IL33,IL6,IL7,MMP3,PLA2G4A,PTGS1,PTGS2,SPP1	23
Cancer, Endocrine System Disorders, Organismal Injury and Abnormalities, Reproductive System Disease	ovarian neoplasia	1.37e-13		ADAM17,ALCAM,AXL,CCL4,CD274,CDKN1A,CFH,CHI3L1,CSF1R,CXCL11,CXCL16,DAB2,FN1,GDF15,GSTM1,IFI30,IFITM2,IFNGR1,IGFBP2,IL6,JUNB,LPAR6,LYN,MGP,MMP2,MMP3,MMP9,MSR1,PDGFRA,PGF,PLAU,POSTN,PTGS1,PTGS2,SEMA3C,SERPINE1,SPP1,TFPI2,TGFB1,TIMP1,TTR,TUBA1C,VCAM1	43
Connective Tissue Disorders, Inflammatory Disease, Skeletal and Muscular Disorders	osteoarthritis	1.49e-13	1.091	ALOX5,ANXA1,CD274,CD80,CXCL2,EFEMP2,FMOD,IL18,IL1RN,IL6,IL7,MMP2,MMP3,MMP9,PTGS1,PTGS2,SOD2,TFPI2,TGFB1,TIMP1,TLR7,TUBA1C,VCAM1	23
Cancer, Gastrointestinal Disease	oral cavity carcinoma	1.51e-13		ADAM12,CHI3L1,CTSC,CTSH,CXCL10,CXCL13,CXCL2,EREG,FN1,HAS2,IGFBP5,IL1A,IL1RN,IL6,LAMA4,MGP,PDLIM5,PGF,PTGS2,SERPINE1,TAGLN,TGFB1,TIMP1,TUBA1C,TYROBP	25
Cellular Development, Connective Tissue Development and Function, Tissue Development	development of connective tissue cells	1.59e-13	-1.521	ADAM12,ALOX5,ANXA2,CCL3L3,CD38,CDKN1A,CSF1,CSF1R,CXCL11,CYP1B1,EGR1,FST,ICAM1,IFNGR1,IGFBP2,IL18,IL1A,IL1B,IL33,IL6,IL7,KITLG,NFKB2,PLA2G4A,PTGS2,SLC14A1,TGFB1	27
Cell Death and Survival	cell viability of leukocytes	1.6e-13	-3.435	C3,CCL4,CD38,CD74,CD80,CSF1,CSF1R,CX3CL1,FCER1G,FCGR1A,FCGR3A/FCGR3B,FN1,ICAM1,IL18,IL1B,IL33,IL6,IL7,ITGAL,KITLG,LYN,MSR1,PTPRC,RAC2,SCARB1,SIGLEC8,TGFB1,TLR3,TYROBP	29
Cancer	benign neoplasia	1.78e-13	1.961	ADAM12,AEBP1,ALCAM,ANXA1,ANXA2,APOBEC1,ASS1,BMP6,C3,CCND1,CDKN1A,CFH,CLDN11,CSF1R,CTSC,CX3CL1,CYP1B1,CYR61,EGR1,FMOD,GADD45A,HMOX1,IFITM3,IGF1,IGFBP5,IL1A,IL6,KITLG,let-7,LTBP1,LYN,MMP2,MMP3,MMP9,PDGFRA,PHLDA2,PLAU,PTGS1,PTGS2,RAC2,S100A11,SERPINE1,SHC1,SOD2,SPP1,TGFB1,THBS2,TLR2,TNFRSF12A,TP53INP1,VCAM1	51
Cellular Development, Hematopoiesis, Tissue Development	differentiation of bone marrow cells	1.96e-13	-3.497	AXL,BMP6,C3,C3AR1,CD38,CDKN1A,CSF1,EDN1,FCER1G,FN1,FST,HIST1H4J,IGF1,IL33,IL6,IL7,KITLG,LYN,MMP9,PDGFRA,PGF,RUNX1T1,SEMA3A,TGFB1,THBS2,TYROBP	26
Cell Death and Survival	necrosis of muscle	2.24e-13	1.459	ADAM12,BIRC3,Ccl2,CDKN1A,CSF1R,CYBB,CYR61,DUSP6,EDN1,ETS1,FOSL1,GPX1,HMOX1,HSPB1,HSPB8,IGF1,IL18,IL1A,IL1B,IL1RN,IL33,IL6,KITLG,let-7,mir-154,MMP2,SHC1,SOD2,SPP1,TFPI2,TGFB1,THBS2,TIMP1,TLR7	34
Cell Death and Survival, Gastrointestinal Disease, Hepatic System Disease	cell death of liver cells	2.32e-13	-1.522	CCND1,CD274,CDKN1A,CFH,CXCL10,FGL2,GADD45B,HMOX1,IER3,IFNGR1,IGF1,IL1RN,IL33,IL6,MMP9,NCF1,Pmaip1,PTGS2,PTPRC,SHC1,SOD2,STAT6,TGFB1,TIMP1,TLR7	25
Cellular Growth and Proliferation	colony formation of cells	2.33e-13	-1.738	ADAM17,ANXA1,CCL3L3,CCL4,CCND1,CD4,CD82,CDKN1A,CSF1,CSF1R,CYR61,EDN1,EGR1,EPAS1,EREG,GADD45A,GADD45B,GADD45G,GRN,HAS2,IGF1,IGFBP2,IL1A,IL1B,IL1RN,IL6,IL7,JUNB,KITLG,MMP2,MMP9,NUPR1,PDGFRA,PLAU,PTGS2,RAC2,RUNX1T1,SHC1,SOD2,TGFB1,TLR2	41
Hematological System Development and Function, Immune Cell Trafficking, Inflammatory Response, Tissue Development	accumulation of antigen presenting cells	2.62e-13	-1.152	Ccl2,CCL5,CSF1,CX3CL1,FOSL1,GRN,HMOX1,IFNGR1,IL1RN,IL33,ITGAM,MMP3,PLAU,SPP1,TIMP1,TLR7,TYROBP	17
Dermatological Diseases and Conditions, Infectious Disease	leprosy	2.62e-13		ALOX5AP,BLNK,CCL4,CD14,CD4,CD80,ENPP2,FCER1G,FCGR2A,GDF15,IL1R1,IL7,LY86,MSR1,STAT6,TGFB1,TLR2	17
Cancer	neoplasia of tumor cell lines	2.66e-13	-3.267	ADAM17,ALCAM,ANGPTL4,CCND1,CD151,CD274,CD82,CDKN1A,CXCL2,CYR61,EGR1,EPAS1,EREG,ETS1,FN1,HAS2,HMOX1,IGF1,IGFBP2,IL18,IL6,MMP3,MMP9,PDGFRA,PGF,PTGS2,SNCG,SOD2,TGFB1,TLR2	30
Cellular Movement	cell movement of neuroglia	2.76e-13	-2.82	Ccl2,CCL3L3,CHI3L1,CLDN11,CSF1R,CX3CL1,CXCL10,CYBB,FN1,IGF1,IL6,ITGAL,MMP9,P2RY12,P2RY6,SEMA3A,SERPINE1,TGFB1	18
Cell-To-Cell Signaling and Interaction	response of granulocytes	2.76e-13	-1.768	ANXA1,C3,CXCL10,FCER1G,FCGR2A,FCGR3A/FCGR3B,FN1,ICAM1,IL18,ITGAL,ITGAM,LYN,PLAU,SERPINE1,TLR2,TLR3,TYROBP,VCAM1	18
Digestive System Development and Function, Gastrointestinal Disease, Hepatic System Development and Function, Hepatic System Disease, Infectious Disease, Inflammatory Disease, Inflammatory Response, Organ Development	viral hepatitis	2.76e-13		C3,CCL4,CCL5,CD274,CSF1,FCGR1A,FCGR2A,FCGR2B,FCGR3A/FCGR3B,IFNGR1,IL10RB,IL23R,IL6,MMP9,PTPRC,SPP1,TGFB1,TIMP1	18
Cancer	malignant connective or soft tissue neoplasm	2.92e-13	-1.343	ANGPTL4,ASS1,Ccl2,CD38,CDK6,CDKN1A,CSF1,CSF1R,CYP1B1,EDN1,EGR1,IFITM2,IFNGR1,IGF1,IGFBP5,IL18,IL1A,IL1B,IL1R1,IL1RN,IL6,IL7,KITLG,LGALS3BP,MMP2,MMP9,PDGFRA,PLK2,PSMB9,PTGS2,RUNX1T1,S100A11,SPP1,TGFB1,TIMP1,TUBA1C,TYROBP	37
Molecular Transport	secretion of molecule	3.12e-13	-2.365	ALOX5,ANXA1,ANXA2,APOBEC1,BMP6,C3AR1,CCL5,CD14,CD74,CX3CL1,CXCL10,EDN1,EGR1,FCER1G,FCGR2A,FCGR2B,FN1,FST,HCLS1,HMOX1,IGF1,IL1A,IL1B,IL1RN,IL6,LCP2,LYN,NPC2,P2RY12,PLA2G4A,PNP,PTGS1,PTGS2,PTPRC,RAC2,RSAD2,SCARB1,SNCG,SOAT1,SOD2,STAT6,STX11,TGFB1,TLR2	44
Cell Death and Survival	cell death of macrophages	3.16e-13	-0.124	BIRC3,C1QA,CCL5,CD14,CDKN1A,CSF1,CX3CL1,HMOX1,IL18,IL1B,LYZ,MSR1,NLRP3,PLA2G4A,SERPINA3,SOAT1,SOD2,TGFB1,TLR2,TLR3	20
Cellular Movement, Hematological System Development and Function, Immune Cell Trafficking, Inflammatory Response	chemotaxis of lymphocytes	3.16e-13	-4.021	ADAM17,CCL19,Ccl2,CCL20,CCL4,CCL5,CX3CL1,CXCL10,CXCL11,CXCL13,CXCL16,FN1,LCP1,MMP9,NFKB2,RAC2,SHC1,SPP1,TGFB1,THBS2	20
Cellular Movement, Immune Cell Trafficking	cell movement of lymphatic system cells	3.2e-13	-3.504	ALCAM,CCBE1,CCL19,CCL20,CCL5,CXCL13,EDN1,IGF1,IL6,KITLG,LCP1,LCP2,MMP9,NFKB2,PDGFRA,PGF,VCAM1	17
Cancer	sarcoma	3.21e-13	-1.343	ANGPTL4,ASS1,Ccl2,CD38,CDK6,CDKN1A,CSF1,CSF1R,CYP1B1,EDN1,EGR1,IFITM2,IGF1,IGFBP5,IL18,IL1A,IL1B,IL1R1,IL1RN,IL6,IL7,KITLG,LGALS3BP,MMP2,MMP9,PDGFRA,PLK2,PSMB9,PTGS2,RUNX1T1,S100A11,SPP1,TGFB1,TIMP1,TUBA1C,TYROBP	36
Molecular Transport	quantity of metal ion	3.42e-13	-3.397	BLNK,C3,C3AR1,CCL19,CCL20,CCL3L3,CCL4,CCL5,CD38,CSF1,CX3CL1,CXCL10,CXCL11,CXCL13,CYBB,EDN1,FCER1G,FCGR2A,FCGR3A/FCGR3B,FN1,ICAM1,IGF1,IL1B,IL6,ITGAM,LCP2,LILRB4,LTBP1,LYN,LYZ,MGP,PLAU,PTGS2,PTPRC,SHC1,SPP1,TGFB1,TTR,VCAM1	39
Cancer, Gastrointestinal Disease	oral tumor	3.45e-13		ADAM12,ANXA1,CCL19,CCND1,CHI3L1,CTSC,CTSH,CXCL10,CXCL13,CXCL2,EREG,FN1,HAS2,ICAM1,IGFBP5,IL1A,IL1B,IL1RN,IL6,LAMA4,LEPREL1,MGP,PDLIM5,PGF,PTGS2,SERPINE1,TAGLN,TGFB1,TIMP1,TUBA1C,TYROBP	31
Organismal Injury and Abnormalities, Renal and Urological Disease	renal impairment	3.9e-13	0.509	BICC1,C3,CD151,CDKN1A,CYR61,EDN1,FCER1G,FCGR1A,FCGR2A,FCGR2B,FCGR3A/FCGR3B,GSTM1,HMOX1,IL18,ITGAM,LCAT,MMP2,Mt1,P2RY12,PTGS1,PTGS2,SOAT1,SPP1,TGFB1,TLR2,TTR	26
Organismal Injury and Abnormalities, Renal and Urological Disease	proteinuria	4.35e-13	0.319	C3,Ccl2,CCL5,CD151,CDKN1A,CFH,FCGR2B,GADD45A,ICAM1,IFNGR1,IL6,KIRREL,LCAT,LPL,LYN,MMP9,Mt1,PTGS1,PTGS2,SERPINE1,SPP1,TGFB1,TLR2	23
Tissue Development	development of connective tissue	4.47e-13	-1.868	ADAM12,ALOX5,ANXA2,CCL3L3,CD38,CDKN1A,CSF1,CSF1R,CXCL11,CYP1B1,CYR61,EDN1,EFEMP2,EGR1,FMOD,FST,GRN,ICAM1,IFNGR1,IGFBP2,IL18,IL1A,IL1B,IL33,IL6,IL7,KITLG,MMP2,NFKB2,PLA2G4A,PTGS2,SLC14A1,TGFB1,THBS2,VCAM1	35
Cell-To-Cell Signaling and Interaction, Hematological System Development and Function, Immune Cell Trafficking, Inflammatory Response, Nervous System Development and Function	activation of microglia	4.67e-13	-3.238	ANXA2,C3,Ccl2,CSF1,CX3CL1,CYBB,FN1,HMOX1,IL1B,IL1R1,IL1RN,IL6,ITGA5,MMP9,PTGS2,TGFB1,TLR2,TNFRSF12A	18
Cardiovascular System Development and Function, Organismal Development, Visual System Development and Function	neovascularization of eye	4.67e-13	-1.979	AXL,C3,C3AR1,Ccl2,CYR61,EPAS1,ICAM1,IGF1,IL18,IL1B,MMP2,MMP9,PLA2G4A,PLAU,PTGS2,TIMP1,TLR3,VCAM1	18
Embryonic Development, Organismal Development	development of body trunk	4.7e-13	-2.79	ADAM17,AEBP1,ALDH1A3,ANXA2,BICC1,BMP6,CCND1,CD14,CD74,CDKN1A,CHI3L1,CSF1,CSF1R,CTSH,CTSS,CX3CL1,CXCL10,CYR61,DUSP6,EDN1,EGR1,EPAS1,EREG,ETS1,FN1,FST,GADD45G,GDF15,HAS2,HSPB1,ICAM1,IGF1,IGFBP2,IL13RA1,IL1A,IL1B,IL6,IL7,KITLG,LCAT,LCP2,let-7,LPL,MGP,MMP2,MMP9,NCF1,NFKB2,PDGFRA,PGF,PLAU,PTGS2,PTPRC,SCARB1,SEMA3A,SEMA3C,SERPINE1,SHC1,SLC40A1,SOD2,STAT6,TGFB1,TIMP1,TLR2,TYROBP,VCAM1	66
Cellular Movement, Hematological System Development and Function, Immune Cell Trafficking	homing of lymphocytes	4.92e-13	-4.246	ADAM17,CCL19,Ccl2,CCL20,CCL4,CCL5,CX3CL1,CXCL10,CXCL11,CXCL13,CXCL16,ENPP2,FN1,FYB,LCP1,MMP9,NFKB2,RAC2,SHC1,SPP1,TGFB1,THBS2	22
Cardiovascular System Development and Function, Cell-To-Cell Signaling and Interaction, Tissue Development	adhesion of endothelial cells	5.16e-13	-2.428	ALCAM,AXL,C1QA,CCL4,CCL5,CD151,CD274,CX3CL1,CXCL2,CYR61,ETS1,FN1,ICAM1,IL1A,IL1B,ITGAL,ITGAM,SPP1,TGFB1,TLR2,VCAM1	21
Cell Morphology, Inflammatory Response	morphology of phagocytes	5.16e-13		C3,Ccl2,Ccl7,CCND1,CHI3L1,CSF1,CSF1R,CTBS,EGR1,FCGR2B,ICAM1,IL18,IL6,ITGAM,KITLG,Mt1,NFKB2,SOAT1,SPP1,STAT6,TGFB1	21
Cell-To-Cell Signaling and Interaction, Tissue Development	adhesion of muscle cells	5.29e-13	-2.573	ADAM12,CX3CL1,CXCL16,CYR61,FN1,PLAU,POSTN,SERPINE1,SPP1,TGFB1	10
Cardiovascular System Development and Function, Organismal Development, Visual System Development and Function	vascularization of eye	5.52e-13	-1.979	AXL,C3,C3AR1,Ccl2,CYR61,EPAS1,ICAM1,IGF1,IL18,IL1B,MMP2,MMP9,PGF,PLA2G4A,PLAU,PTGS2,TIMP1,TLR3,VCAM1	19
Cell-To-Cell Signaling and Interaction, Cellular Function and Maintenance, Hematological System Development and Function, Inflammatory Response	phagocytosis by macrophages	5.54e-13	-2.979	ANXA1,CAPG,CD14,CD38,CD93,CH25H,FCER1G,FCGR1A,FCGR2A,FCGR2B,HMOX1,IL1B,ITGAM,PTPRC,SCARB1,SERPINE1,TLR2,UCP2	18
Digestive System Development and Function, Gastrointestinal Disease, Hepatic System Development and Function, Hepatic System Disease, Infectious Disease, Inflammatory Disease, Inflammatory Response, Organ Development	hepatitis B	5.71e-13		C3,CD274,CSF1,FCGR1A,FCGR2A,FCGR2B,FCGR3A/FCGR3B,IFNGR1,IL10RB,IL23R,IL6,TGFB1,TIMP1	13
Cellular Development, Hematological System Development and Function, Hematopoiesis	differentiation of myeloid cells	5.86e-13	-2.957	ALOX5,CDK6,CSF1,CSF1R,CXCL10,EGR1,HCLS1,HMOX1,IGF1,IL10RB,IL33,IL6,IL7,ITGAM,KITLG,LYN,MMP9,PDGFRA,PLA2G4A,RAC2,RUNX1T1,SEMA3A,SHC1,SIGLEC8,STAT6,TGFB1,TIMP1,TLR2,TYROBP,ZFP36	30
Cell Death and Survival	cell death of muscle cells	5.99e-13	1.336	ADAM12,BIRC3,CDKN1A,CSF1R,CYBB,CYR61,DUSP6,EDN1,ETS1,FOSL1,GPX1,HMOX1,HSPB1,HSPB8,IGF1,IL18,IL1A,IL1B,IL1RN,IL33,IL6,KITLG,let-7,mir-154,MMP2,SHC1,SOD2,SPP1,TFPI2,TGFB1,THBS2,TIMP1,TLR7	33
Hematological System Development and Function, Immune Cell Trafficking, Inflammatory Response, Tissue Development	accumulation of macrophages	6e-13	-1.428	Ccl2,CCL5,CSF1,CX3CL1,FOSL1,GRN,HMOX1,IFNGR1,IL1RN,IL33,ITGAM,MMP3,PLAU,SPP1,TIMP1,TLR7	16
Cell-mediated Immune Response, Cellular Development, Cellular Function and Maintenance, Hematological System Development and Function, Hematopoiesis, Lymphoid Tissue Structure and Development	differentiation of helper T lymphocytes	6.18e-13	-3.219	ANXA1,C3AR1,CD274,CD80,CYR61,ETS1,GADD45B,GADD45G,ICAM1,IFNGR1,IL18,IL1B,IL1R1,IL23R,IL6,IL7,ITGAL,JUNB,let-7,LTBP1,RSAD2,STAT6,TGFB1,TLR7	24
Metabolic Disease, Neurological Disease, Psychological Disorders	Alzheimer's disease	6.77e-13		ADAM12,APOBEC1,BMP6,C1R,C3,CD14,CD68,CD74,CH25H,CHI3L1,CTSS,CXCL10,CXCL16,FCGR1A,FCGR2A,FCGR2B,FCGR3A/FCGR3B,GABRA6,HMOX1,ICAM1,IGF1,IGFBP2,IL1A,IL1B,IL6,let-7,LPL,mir-9,MRC1,PLAU,PTGS1,PTGS2,RNASET2,SCARB1,SERPINA3,SLC7A2,SOAT1,SOD2,TAGLN,TGFB1,TIMP1,TTR,TYROBP	43
Cell-To-Cell Signaling and Interaction, Cellular Compromise	respiratory burst of cells	7.1e-13	-0.559	C3,CD14,CXCL2,FCER1G,FN1,ICAM1,IL18,ITGAL,ITGAM,LYN,PTPRC,TGFB1,TYROBP,VCAM1	14
Cancer	upper aerodigestive tract carcinoma	7.21e-13		ADAM12,CDK6,CHI3L1,CTSC,CTSH,CXCL10,CXCL13,CXCL2,EREG,FN1,GABRA6,HAS2,IGFBP5,IL1A,IL1RN,IL6,LAMA4,LCAT,LYZ,MGP,MMP2,MMP9,MSR1,MYO1F,PDGFRA,PDLIM5,PGF,POSTN,PTGS2,SERPINE1,SLC9B1,SPP1,TAGLN,TGFB1,TIMP1,TUBA1C,TYROBP	37
Cell-To-Cell Signaling and Interaction, Hematological System Development and Function, Immune Cell Trafficking, Inflammatory Response, Tissue Development	adhesion of neutrophils	7.41e-13	-1.555	ADAM17,ANXA1,AXL,CXCL2,FN1,ICAM1,IL1B,IL6,ITGAL,ITGAM,LCP1,LYN,PLAU,TGFB1,TLR2,VCAM1	16
Cancer, Organismal Injury and Abnormalities	urogenital cancer	7.58e-13	-1.886	ADAM17,ALCAM,ALOX5,ANXA1,ANXA2,ANXA3,APBB1IP,ARHGAP11A,ARHGAP29,ARHGDIB,ASS1,AXL,BICC1,BIRC3,BMP6,BTG2,C11orf87,C1R,C1S,C3,C3AR1,CADM2,CCL4,CCL5,CCND1,CD180,CD200R1,CD274,CD48,CD53,CD68,CD74,CD82,CD84,CDKN1A,CFH,CHI3L1,CLDN11,CPXM1,CSF1,CSF1R,CTSC,CTSH,CTSS,CX3CL1,CXCL16,CXCL2,CYBB,CYP1B1,DAB2,DUSP6,EDN1,EMP3,EMR1,ENPP2,EREG,FCGR1A,FCGR3A/FCGR3B,FGL2,FN1,FOSL1,FXYD5,FYB,FZD6,GABRA6,GALNT3,GDF15,G…	172
Cell-To-Cell Signaling and Interaction, Cellular Movement, Hematological System Development and Function, Immune Cell Trafficking, Inflammatory Response	recruitment of monocytes	7.9e-13	-2.559	CCL19,Ccl2,CCL20,CCL4,CCL5,CX3CL1,CXCL10,FCGR2B,ICAM1,IL1B,NLRP3,SEMA3A,VCAM1	13
Cell Death and Survival	neuronal cell death	8.22e-13	-1.062	ADAM12,AXL,BTG2,Ccl2,CCL3L3,CCL4,CCL5,CD4,CDK6,CDKN1A,CSF1,CX3CL1,CYBB,DUSP6,EGR1,FCGR1A,FN1,GDA,GDF15,GFRA2,GPX1,HMOX1,HSPB1,IGF1,IL18,IL1B,IL1R1,IL1RN,IL6,ITGA5,JUNB,KCNJ6,KITLG,MMP9,Mt1,NCF1,NLRP3,PLA2G4A,PLAU,Pmaip1,PTGS2,REG3A,SEMA3A,SERPINA3,SERPINE1,SOD2,TGFB1,TLR2,TTR,UCP2	50
Cellular Development, Hematological System Development and Function, Hematopoiesis	differentiation of phagocytes	8.3e-13	-2.937	ALOX5,CDKN1A,CSF1,CSF1R,CXCL10,EGR1,FCGR1A,HCLS1,IL1A,IL1RN,IL33,IL6,ITGAM,KITLG,LYN,MMP9,NFKB2,PDGFRA,PLA2G4A,RUNX1T1,SEMA3A,SHC1,STAT6,TGFB1,TIMP1,TLR2,TYROBP	27
Cellular Development, Hematopoiesis	maturation of antigen presenting cells	8.58e-13	-2.839	CCL19,CCL5,CD80,CLEC7A,CSF1,EGR1,FCGR2B,HMOX1,ICAM1,IL1A,IL1B,IL6,ITGAM,LYN,NFKB2,TGFB1,TLR2,TLR3,TLR7,TYROBP	20
Free Radical Scavenging, Small Molecule Biochemistry	metabolism of hydrogen peroxide	8.74e-13	-2.872	ALOX5,CCL4,CYBB,EDN1,ETS1,FCGR2A,FCGR3A/FCGR3B,GPX1,IL1B,IL6,ITGAM,MSR1,NCF1,PTGS1,PTGS2,SOD2,TGFB1,TLR2,UCP2	19
Cell-To-Cell Signaling and Interaction, Hematological System Development and Function, Inflammatory Response	immune response of neutrophils	9.11e-13	-1.289	C3,CXCL10,FCER1G,FCGR2A,FCGR3A/FCGR3B,FN1,ICAM1,IL18,ITGAL,ITGAM,LYN,PLAU,SERPINE1,TLR3,TYROBP,VCAM1	16
Neurological Disease, Psychological Disorders	tauopathy	9.2e-13		ADAM12,APOBEC1,BMP6,C1R,C3,CD14,CD68,CD74,CH25H,CHI3L1,CTSS,CXCL10,CXCL16,FCGR1A,FCGR2A,FCGR2B,FCGR3A/FCGR3B,GABRA6,HMOX1,ICAM1,IGF1,IGFBP2,IL1A,IL1B,IL6,let-7,LPL,mir-9,MRC1,PLAU,PTGS1,PTGS2,RNASET2,SCARB1,SERPINA3,SLC7A2,SOAT1,SOD2,TAGLN,TGFB1,TIMP1,TTR,TUBA1C,TYROBP	44
Cellular Compromise, Hypersensitivity Response, Inflammatory Response	degranulation of mast cells	9.84e-13	-1.776	ANXA1,C3,C3AR1,CCL3L3,CD200R1,FCER1G,FCGR1A,FCGR2A,FCGR2B,HMOX1,IL1B,JUNB,KITLG,LCP2,LILRB4,LYN,PLA2G4A,PTPRC,RAC2,TLR2	20
Cellular Movement, Hematological System Development and Function, Immune Cell Trafficking, Inflammatory Response	migration of monocytes	9.94e-13	-3.212	ADAM17,ANXA2,Ccl2,CCL20,CCL5,CTSS,CX3CL1,FN1,ICAM1,IL6,ITGAL,ITGAM,MMP9,SEMA3A,SPP1,TGFB1,VCAM1	17
Cellular Development, Hematological System Development and Function, Hematopoiesis	differentiation of antigen presenting cells	1.04e-12	-2.69	ALOX5,CDKN1A,CSF1,CSF1R,CXCL10,EGR1,FCGR1A,HCLS1,IL1A,IL1RN,IL33,IL6,ITGAM,KITLG,LYN,MMP9,NFKB2,SEMA3A,SHC1,STAT6,TGFB1,TIMP1,TLR2,TYROBP	24
Cell Signaling, Post-Translational Modification	tyrosine phosphorylation of protein	1.04e-12	-3.318	CCL4,CCL5,CD4,CD48,CSF1,CSF1R,CX3CL1,FCER1G,FCGR1A,FCGR2A,FCGR2B,FN1,IGF1,IL1B,IL7,ITGAM,KITLG,LYN,NFAM1,PTPRC,SCARB1,SPP1,TGFB1,TYROBP	24
Organismal Injury and Abnormalities, Renal and Urological Disease	failure of kidney	1.05e-12	0.509	BICC1,C3,CD151,CDKN1A,CYR61,EDN1,FCER1G,FCGR1A,FCGR2A,FCGR2B,FCGR3A/FCGR3B,GSTM1,HMOX1,IL18,ITGAM,LCAT,MMP2,Mt1,P2RY12,PTGS1,PTGS2,SPP1,TGFB1,TLR2,TTR	25
Cardiovascular System Development and Function, Cell-To-Cell Signaling and Interaction	binding of endothelial cells	1.08e-12	-1.399	ANXA2,AXL,C3,CCL5,CD151,CX3CL1,CXCL11,FN1,HAS2,ICAM1,IL1A,IL1B,IL6,ITGAM,KITLG,PGF,SERPINE1,VCAM1	18
Cell Death and Survival	cell viability of phagocytes	1.08e-12	-1.925	CCL4,CD38,CSF1,CSF1R,CX3CL1,FCER1G,FCGR1A,IL1B,IL33,IL6,KITLG,LYN,MSR1,RAC2,SCARB1,TGFB1,TLR3,TYROBP	18
Cardiovascular System Development and Function, Organismal Development	vascularization of body region	1.13e-12	-2.002	AXL,C3,C3AR1,Ccl2,CYR61,EPAS1,ICAM1,IGF1,IL18,IL1B,MMP2,MMP9,PGF,PLA2G4A,PLAU,PTGS2,THBS2,TIMP1,TLR3,VCAM1	20
Lipid Metabolism, Molecular Transport, Small Molecule Biochemistry	quantity of polyunsaturated fatty acids	1.18e-12	-2.078	ALOX5,ALOX5AP,Ccl2,CX3CL1,CYP1B1,EDN1,GPX1,HMOX1,HPGDS,IL18,IL1A,IL1B,IL1RN,LPL,MMP9,PLA2G4A,PTGS1,PTGS2,TGFB1	19
Cellular Movement	cell movement of cancer cells	1.27e-12	-3.485	ALCAM,CCL5,CD74,CD82,CSF1,CSF1R,CXCL11,CXCL13,FN1,IGF1,IL6,LYN,MMP2,MMP9,PARP9,PGF,PLAU,SERPINE1,SPP1,TGFB1,VCAM1	21
Cancer, Endocrine System Disorders, Organismal Injury and Abnormalities, Reproductive System Disease	Ovarian Cancer and Tumors	1.38e-12		ADAM17,ALCAM,CCL4,CD274,CDKN1A,CFH,CHI3L1,CXCL16,CYP1B1,DAB2,FN1,GADD45A,GDF15,GSTM1,IFI30,IFITM2,IFNGR1,IGFBP2,IL6,JUNB,LPAR6,MGP,MMP2,MMP3,MMP9,MSR1,PDGFRA,PLAU,POSTN,PTGS1,PTGS2,SEMA3C,SERPINE1,SPP1,TFPI2,TIMP1,TTR,TUBA1C,VCAM1	39
Organismal Development	morphology of vessel	1.4e-12		ADAM17,ANGPTL4,AXL,CD151,CFH,CXCL10,CYBB,EDN1,EFEMP2,ENPP2,FMOD,FN1,HAS2,HMOX1,IL1RN,IL6,ITGA5,LAMA4,LPL,LTBP1,MGP,MMP2,NCF1,PDGFRA,PLAU,SCARB1,SERPINE1,SHC1,SPP1,THBS2,TMBIM1	31
Cell-To-Cell Signaling and Interaction, Hematological System Development and Function	binding of lymphocytes	1.42e-12	-2.9	CCL19,CCL20,CCL4,CCL5,CXCL10,CXCL11,CXCL13,FCGR3A/FCGR3B,FYB,ICAM1,IFNGR1,IL7,ITGAL,LCP2,SCARB1,TGFB1,VCAM1	17
Neurological Disease	progressive motor neuropathy	1.49e-12		ADAM17,ALCAM,AMPD3,ANXA1,ANXA2,ARHGDIB,AXL,C3,CD74,CDKN1A,CYR61,EGR1,ELOVL1,FCGR1A,FCGR2A,FCGR2B,FCGR3A/FCGR3B,GABRA6,GADD45A,GALNT3,GPNMB,GRN,HSPB1,IGF1,IL18,IL1A,IL1B,IL6,LPL,mir-374,PTGS2,PTPRC,RSAD2,SERPINA3,SNCG,SOD2,SPP1,TIMP1,TLR2,TUBA1C,ZFP36L2	41
Cellular Development, Cellular Growth and Proliferation	proliferation of prostate cancer cell lines	1.52e-12	-1.613	ALCAM,AXL,BMP6,CCND1,CD151,CD4,CDK6,CDKN1A,DAB2,EGR1,ETS1,FST,GADD45G,GDF15,HMOX1,IGF1,IGFBP2,IGFBP5,IL1A,IL1B,IL6,LCP1,let-7,MMP9,PDGFRA,SHC1,TFPI2,TGFB1	28
