# Supplementary material for: An integrative genome-wide transcriptome reveals that candesartan is neuroprotective and a candidate therapeutic for Alzheimer’s disease
Source: Alzheimers Res Ther. 2016 Jan 28;8:5. doi: 10.1186/s13195-015-0167-5 (PMC4731966; doi:10.1186/s13195-015-0167-5)
Supplement: Additional file 7: Table S4. — List of upstream regulation analysis for genes differentially expressed between glutamate and glutamate + candesartan. (XLSX 200 kb) [file 13195_2015_167_MOESM7_ESM.xlsx]

## Sheet: Glutamate_vs_GlutamateCandy_IPA
Additional Table 4 xls
IPA upstream regulators analysis of genes altered in Glutamate versus Glutamate+Candesartan
Upstream Regulator	Fold Change	Molecule Type	Activation z-score	p-value of overlap	Target molecules in dataset
TNF		cytokine	-9.228	1.06e-74	Abcb1b,ADAM17,AEBP1,AKR1B10,ALCAM,ALDH1A3,ALOX5,ALOX5AP,AMPD3,ANGPTL4,ANXA1,ARHGDIB,ASS1,BIRC3,BTG2,C3,CCL19,Ccl2,CCL20,CCL3L3,CCL4,CCL5,Ccl6,Ccl7,CCND1,CD14,CD274,CD38,CD4,CD80,CD82,CDC42EP5,CDKN1A,CH25H,CHI3L1,CLDN11,CSF1,CSF1R,CTSC,CTSS,CX3CL1,CXCL10,CXCL11,CXCL13,CXCL16,CXCL2,CYBB,CYP1B1,CYR61,DUSP6,EDN1,EGR1,EMP1,ENPP2,EREG,ETS1,FCER1G,FCGR2B,FN1,FOSL1,FST,GADD45A,GADD45B,GADD45G,GDF15,GFPT2…
lipopolysaccharide		chemical drug	-9.134	3.26e-63	Abcb1b,ALCAM,ALOX5,ALOX5AP,AMPD3,ANGPTL4,ANXA1,ANXA3,ASS1,BIRC3,C3,C3AR1,CCL19,Ccl2,CCL20,CCL3L3,CCL4,CCL5,Ccl7,CCND1,CD14,CD274,CD38,CD4,CD48,CD53,CD74,CD80,CDKN1A,CH25H,CHI3L1,CLDN1,CLEC7A,CSF1,CSF1R,CTSC,CX3CL1,CXCL10,CXCL11,CXCL13,CXCL16,CXCL2,CYBB,CYR61,EDN1,EGR1,EMR1,ENPP2,EREG,FCER1G,FCGR2B,FN1,FST,FYB,GADD45A,GADD45B,GBP5,GLRB,HLA-A,HMOX1,HSPB1,ICAM1,IER3,Ifi47,IFITM2,IGF1,IGFBP5,IGSF6,IL…
IL1B	-2.097	cytokine	-8.394	1.02e-61	AIF1,AMPD3,ANGPTL4,ANXA1,ASS1,BIRC3,BTG2,C1R,C3,Ccl2,CCL20,CCL4,CCL5,Ccl7,CD14,CD274,CD4,CD74,CD80,CD82,CDKN1A,CHI3L1,CSF1,CTSS,CX3CL1,CXCL10,CXCL11,CXCL2,CYBB,DAB2,EDN1,EGR1,ENPP2,EPAS1,FCGR2B,FN1,FOSL1,FST,GADD45A,GADD45B,GDF15,GRN,HAS2,HLA-A,HMOX1,HPGDS,HSPB1,ICAM1,IER3,Ifi47,IFNGR1,IGF1,IGFBP5,IL18,IL1A,IL1B,IL1R1,IL1RN,IL23R,IL33,IL6,IL7,IRAK3,ITGA5,ITGAM,JUNB,LCP1,LY96,MMP2,MMP3,MMP9,Mt1,NF…
IFNG		cytokine	-8.051	4.75e-61	AIF1,ALDH1A3,ALOX5AP,ANGPTL4,ASS1,BLNK,BMP6,C1QA,C1QB,C1R,C3,CCL19,Ccl2,CCL20,CCL3L3,CCL4,CCL5,Ccl6,Ccl7,CCND1,CD14,CD274,CD4,CD74,CD80,CDKN1A,CH25H,CSF1,CSF1R,CTSC,CTSH,CTSS,CX3CL1,CXCL10,CXCL11,CXCL16,CXCL2,CYBB,DTX3L,EDN1,EGR1,FCER1G,FCGR1A,FCGR2A,FCGR2B,FCGR3A/FCGR3B,FGL2,FN1,GBP5,GBP7,GDF15,HAS2,HLA-A,HMOX1,HSPB1,ICAM1,IER3,IFI30,Ifi47,IFITM2,IFITM3,IFNGR1,IGF1,IL18,IL1A,IL1B,IL1R1,IL1RN,IL2…
TGFB1	-2.367	growth factor	-7.026	1.99e-49	ADAM12,ADAM17,ALOX5,ALOX5AP,ANGPTL4,ANXA2,ASS1,AXL,B3GALT2,BMP6,C1QA,C1QB,C1S,C3AR1,Ccl2,CCL20,CCL3L3,CCL4,CCL5,Ccl7,CCND1,CD14,CD4,CD68,CD80,CDKN1A,CHI3L1,COL8A1,CPXM1,CSF1,CSF1R,CTSC,CTSH,CTSS,CX3CL1,CXCL10,CXCL2,CYBB,CYR61,DAB2,EDN1,EGR1,EREG,ETS1,FCER1G,FCGR1A,FCGR3A/FCGR3B,FN1,FXYD5,GADD45A,GADD45B,GDF15,GFPT2,HAS2,HMOX1,HSPB1,ICAM1,IER3,IFI30,IGF1,IGFBP2,IGFBP5,IL18,IL1A,IL1B,IL1R1,IL1RN,IL…
NFkB (complex)		complex	-7.153	1.8e-43	ALDH1A3,BIRC3,C1R,C3,Ccl2,CCL20,CCL3L3,CCL4,CCL5,Ccl7,CCND1,CD274,CD74,CD80,CD82,CDKN1A,CSF1,CX3CL1,CXCL10,CXCL11,CXCL2,CYBB,CYR61,EDN1,EGR1,EMR1,ETS1,FCGR1A,FN1,FST,GADD45A,GADD45B,GDF15,GFPT2,HAS2,HLA-A,HMOX1,HSPB1,ICAM1,IER3,IGFBP2,IL18,IL1A,IL1B,IL1RN,IL6,ITGAL,ITGAM,JUNB,MMP2,MMP3,MMP9,NFKB2,NFKBIZ,PLAU,PLK2,PSMB9,PTGS2,RGS16,RSAD2,SDC4,SERPINA3,SERPINE1,SOAT1,SOD2,SPP1,TFPI2,TGFB1,TIMP1,TLR…
dexamethasone		chemical drug	-0.913	2.74e-42	Abcb1b,ADAM12,ADAM17,AEBP1,ALCAM,ALOX5AP,AMPD3,ANGPTL4,ANXA1,BIRC3,C1QB,C3,C3AR1,Ccl2,CCL20,CCL3L3,CCL5,Ccl7,CCND1,CD74,CD80,CDKN1A,CHI3L1,CLEC7A,CSF1,CSF1R,CX3CL1,CXCL10,CXCL2,CYBB,CYP1B1,CYR61,EDN1,EGR1,ELOVL1,EREG,FCGR2B,FN1,FOSL1,FST,GABRA6,GADD45A,GADD45B,GDF15,GPX1,GRN,GSTM1,HPGDS,ICAM1,IER3,IFITM3,IFNGR1,IGF1,IGFBP2,IGFBP5,IL18,IL1A,IL1B,IL1R1,IL1RL2,IL1RN,IL33,IL6,IL7,IRAK3,ITGA5,ITGAM,JU…
IL6	-2.49	cytokine	-5.108	2.16e-40	ANXA1,BMP6,BTG2,C3,Ccl2,CCL20,CCL3L3,CCL4,CCL5,CCND1,CD14,CD48,CD53,CD68,CD74,CD80,CD82,CDKN1A,CSF1,CTSC,CXCL10,CXCL13,CXCL2,CYBB,CYP1B1,DUSP6,EGR1,EMR1,ENPP2,FCGR1A,FN1,GADD45A,GADD45B,GADD45G,HLA-A,HMOX1,ICAM1,IFITM3,IGF1,IGFBP5,IL1R1,IL1RN,IL23R,IL6,IL7,ITGAM,JUNB,LCAT,LPL,LY86,LYZ,MMP2,MMP3,MMP9,MSR1,Mt1,Mt1m/Mt2A,PLAU,PSMB9,PTGS2,PTPRC,SERPINA3,SERPINE1,SLC14A1,SLC40A1,SOD2,SPP1,STOM,TGFB1,T…
CSF2		cytokine	-6.376	1.57e-39	ALOX5,ALOX5AP,ANXA1,BIRC3,C3,Ccl2,CCL3L3,CCL4,CCND1,CD14,CD180,CD38,CD74,CD80,CDKN1A,CFH,CLEC7A,COL8A1,CSF1,CSF1R,CTSC,CXCL10,CXCL2,CYBB,DUSP6,EDN1,EFEMP2,EGR1,FCGR1A,FCGR2B,FOLR2,FOSL1,GDF15,HAS2,ICAM1,IER3,IFITM3,IGF1,IL1A,IL1B,IL1R1,IL1RN,IL6,IRAK3,ITGAM,LCP1,LOC100909630/RT1-DMb,LY96,MMP2,MMP9,MRC1,NFKB2,NLRP3,OSMR,PLAU,PTGS2,REG3A,SOD2,SPP1,TGFB1,TLR2,ZFP36
IL10		cytokine	0.677	6.06e-39	ALOX5AP,BMP6,CCL19,Ccl2,CCL20,CCL3L3,CCL4,CCL5,Ccl6,CD14,CD274,CD68,CD80,CDK6,CDKN1A,CLEC7A,CSF1,CSF1R,CTSS,CXCL10,CXCL11,CXCL13,CXCL2,FCER1G,FCGR1A,FCGR2A,FCGR2B,FCGR3A/FCGR3B,HMOX1,ICAM1,IL18,IL1A,IL1B,IL1R1,IL1RN,IL33,IL6,IL7,ITGAL,KITLG,LILRB4,MMP2,MMP9,MRC1,MSR1,PSMB9,PTGS2,REG3A,RGS16,TGFB1,TIMP1,TLR2,TLR3,TLR7,VCAM1,ZFP36
IKBKB		kinase	-5.854	7.92e-39	AEBP1,AMPD3,BIRC3,C3,CCL19,Ccl2,CCL20,CCL3L3,CCL4,CCL5,CCND1,CDKN1A,CH25H,CSF1,CX3CL1,CXCL10,CXCL2,CYP1B1,DUSP6,EDN1,EGR1,ENPP2,EREG,GADD45A,GRN,HLA-A,HMOX1,ICAM1,IGFBP2,IL1A,IL1B,IL1RN,IL6,JUNB,MGP,MMP2,MMP3,MMP9,Mt1,MYO1D,NFKB2,PLAU,PTGS2,RGS16,SEMA3C,SOD2,TGFB1,TNFAIP2,VCAM1
IL13		cytokine	-2.964	1.46e-38	ALOX5AP,C3,C3AR1,Ccl2,CCL20,CCL3L3,CCL4,CCL5,Ccl6,Ccl7,CD14,CD4,CD48,CD80,CHI3L1,CLEC4A,CLEC7A,CTSC,CTSH,CTSS,CX3CL1,CXCL2,CYBB,EGR1,ENPP2,EPAS1,FCGR1A,GPNMB,HMOX1,ICAM1,IFNGR1,IGF1,IL13RA1,IL18,IL1B,IL1R1,IL1RN,IL6,IRAK3,KITLG,LTBP1,MMP2,MMP3,MMP9,MRC1,PLA2G4A,PLAU,POSTN,PTGS2,SERPINE1,SLC43A3,SLC7A2,SPP1,STAT6,TGFB1,TIMP1,VCAM1
poly rI:rC-RNA		chemical reagent	-6.298	4.53e-38	ANXA1,AXL,BIRC3,C3,Ccl2,CCL20,CCL3L3,CCL4,CCL5,CD14,CD274,CD74,CD80,CLEC7A,CX3CL1,CXCL10,CXCL11,CXCL2,EDN1,EGR1,FCGR1A,FCGR2B,FN1,GADD45B,GDF15,HLA-A,ICAM1,IFNGR1,IGF1,IL1A,IL1B,IL6,ITGA5,ITGAM,JUNB,LPL,LYN,LYZ,MMP3,MMP9,MSR1,NLRP3,NMI,PLAU,PSMB9,PTGS2,RSAD2,SCARB1,SDC4,SLC40A1,SOD2,Sp100,TFPI2,TGFB1,TLR2,TLR3,TNFAIP2,VCAM1,ZFP36
STAT3		transcription regulator	-5.156	1.8e-37	ANGPTL4,CCL20,CCL3L3,CCL4,CCL5,CCND1,CD274,CD74,CD80,CDKN1A,CHI3L1,CXCL10,CXCL13,CXCL2,EGR1,EPAS1,FCER1G,FCGR1A,FN1,FST,GADD45A,GADD45G,HAS2,HLA-A,HMOX1,ICAM1,IFI30,IFITM2,IFITM3,IGFBP5,IL1B,IL1R1,IL1RN,IL23R,IL6,IL7,ITGAM,JUNB,LCAT,LILRB4,LYZ,MMP2,MMP3,MMP9,Mt1,NFKBIZ,PLA2G4A,PLAU,PSMB9,PTGS2,REG3A,SERPINA3,SERPINE1,SOD2,TFPI2,TGFB1,TIMP1,TLR3,TRIM5,ZFP36
APP		other	-4.441	2.86e-37	AIF1,BMP6,C1R,C1S,C3,Ccl2,CCL20,CCL3L3,CCL4,CCL5,Ccl7,CCND1,CD151,CD68,CD74,CD82,CDK6,CH25H,CSF1,CSF1R,CXCL10,CXCL2,CYBB,EDN1,EGR1,ENPP2,EPAS1,FCGR1A,FCGR2A,FCGR2B,FN1,GDF15,HMOX1,HSPB1,ICAM1,Ifi47,IGF1,IGFBP2,IGFBP5,IL18,IL1A,IL1B,IL6,ITGAL,ITGAM,JUNB,LCAT,LPAR6,MMP2,MMP3,MMP9,MRC1,MSR1,Mt1,NCF1,PDGFRA,PLAU,Pmaip1,Ppap2a,PTGS2,PTPRC,RSAD2,RUNX1T1,SCARB1,SDC4,SERPINE1,SHC1,SOD2,STAT6,TAGLN,TGFB1,…
NFKBIA		transcription regulator	-3.235	4.57e-36	Abcb1b,AEBP1,AMPD3,AXL,BIRC3,BTG2,C3,Ccl2,CCL20,CCL3L3,CCL5,Ccl7,CCND1,CD80,CD82,CDKN1A,CH25H,CSF1,CX3CL1,CXCL10,CXCL11,CXCL2,CYP1B1,DUSP6,ENPP2,EREG,FN1,GADD45A,GADD45B,GADD45G,GRN,HLA-A,HMOX1,ICAM1,IER3,IL1A,IL1B,IL1RN,IL33,IL6,JUNB,MGP,MMP3,MMP9,Mt1,NFKB2,PLAU,PTGS2,RGS16,SDC4,SEMA3C,SOAT1,SOD2,TFCP2L1,TIMP1,TLR2,TNFAIP2,VCAM1
MYD88		other	-5.343	4.97e-36	C3,Ccl2,CCL3L3,CCL4,CCL5,CD14,CD200R1,CD274,CD38,CD80,CH25H,CXCL10,CXCL13,CXCL2,CYR61,EGR1,GDF15,HLA-A,HMOX1,ICAM1,IGF1,IGFBP5,IL18,IL1A,IL1B,IL6,MMP2,MMP9,MRC1,MSR1,NFKB2,NFKBIZ,PILRA,PLA2G4A,Ppap2a,PTGS2,REG3A,RSAD2,SCARB1,SERPINE1,SLC7A2,SPP1,TGFB1,TIMP1,TLR2,VCAM1
tretinoin		chemical - endogenous mammalian	-4.293	6.44e-36	ALDH1A3,ANGPTL4,ANXA1,ANXA2,APBB1IP,ARHGAP29,BIRC3,BMP6,BTG2,C1QA,C3,C3AR1,CCL19,Ccl2,CCL20,CCL4,CCND1,CD14,CD38,CD53,CD68,CD74,CD82,CD93,CDK6,CDKN1A,CLDN1,CLDN11,CSF1R,CTSC,CXCL10,CYBB,CYR61,DAB2,EGR1,EMP3,EMR1,ENPP2,ETS1,FCER1G,FN1,FOLR2,FOSL1,FST,GDF15,GPX1,HAS2,HLA-A,HMOX1,HSPB1,ICAM1,IER3,IFNGR1,IGF1,IGFBP2,IGFBP5,IL1A,IL1B,IL1R1,IL23R,IL6,ITGAL,ITGAM,KITLG,LAMA4,LYN,MGP,MMP3,MMP9,Mt1,NCF1,N…
E. coli B4 lipopolysaccharide		chemical toxicant	-6.06	1.36e-35	AMPD3,C1QB,Ccl2,CCL20,CCL3L3,CCL4,CCL5,CD274,CD38,CD80,CLDN1,CXCL10,CXCL2,FCER1G,FCGR1A,FGL2,GADD45G,GPNMB,HLA-A,HMOX1,HSPB8,ICAM1,IFITM3,IL1A,IL1B,IL1R1,IL1RN,IL33,IL6,IRAK3,LCP1,LCP2,LILRB4,MRC1,NCF1,PARP9,PDLIM5,PLA2G4A,PTGS2,PTPRC,RSAD2,SCARB1,SLAMF9,SLC14A1,SOD2,TLR2,TTR,VCAM1
PD98059		chemical - kinase inhibitor	6.942	1.85e-35	ANXA1,C3,CCL19,Ccl2,CCL20,CCL3L3,CCL4,CCL5,CCND1,CD14,CD4,CD74,CDKN1A,CTSH,CXCL10,CXCL2,CYP1B1,DUSP6,EDN1,EGR1,EMP1,EMP3,EPAS1,ETS1,FN1,FOSL1,GADD45A,GRN,HMOX1,ICAM1,IER3,IGF1,IL1A,IL1B,IL1RN,IL6,ITGAM,JUNB,LPL,MMP2,MMP3,MMP9,MSR1,OSMR,PDGFRA,PHLDA2,PLA1A,PLA2G4A,PLAU,PNP,POSTN,PTGS2,RNASE4,SCARB1,SERPINE1,SOAT1,SPP1,STOM,TGFB1,TIMP1,TLR2,VCAM1,ZFP36L2
beta-estradiol		chemical - endogenous mammalian	-1.804	9.64e-35	AEBP1,AIF1,ANXA1,ANXA3,BLNK,BTG2,C3,Ccl2,CCL20,CCL4,CCL5,CCND1,CD14,CD274,CD74,CDKN1A,CHI3L1,CPXM1,CTSH,CXCL10,CXCL11,CXCL13,CXCL2,CYBB,CYP1B1,CYR61,DUSP6,EDN1,EGR1,EMP1,ENPP2,ETS1,FCGR2A,FCGR2B,FMOD,FN1,FOSL1,FST,FXYD5,GADD45A,GADD45B,GADD45G,GLRB,GPX1,HAS2,HLA-A,HMOX1,HSPB1,HSPB8,ICAM1,IER3,IFI30,IGF1,IGFBP2,IGFBP5,IGSF6,IL18,IL1A,IL1B,IL1R1,IL6,IL7,JUNB,KITLG,LPL,LTBP1,LYZ,MGC108823 (includes …
IL4		cytokine	-3.565	1.46e-34	ALOX5,ALOX5AP,ANXA2,ASS1,C3,CAPG,Ccl2,CCL20,CCL3L3,CCL4,CCL5,Ccl6,Ccl7,CD14,CD38,CD80,CDK6,CDKN1A,CLEC7A,CSF1,CTSC,CX3CL1,CXCL10,CXCL11,CXCL16,CXCL2,EMR1,FCER1G,FCGR2A,FCGR2B,FCGR3A/FCGR3B,FN1,GADD45G,GBP7,HCLS1,ICAM1,IER3,IFI30,IGF1,IL13RA1,IL18,IL1A,IL1B,IL1R1,IL1RL2,IL1RN,IL33,IL6,ITGAL,JUNB,KITLG,LGALS3BP,LILRB4,MMP2,MMP3,MMP9,MRC1,MSR1,NFKB2,PLAU,PNP,POSTN,PTGS2,SLC7A2,SPP1,STAT6,TGFB1,TIMP1…
APOE		transporter	4.318	2.32e-33	Ccl2,CCL3L3,CCL4,CCL5,CCND1,CD68,CD80,CSF1,CTSS,CYBB,CYR61,EDN1,EGR1,EMR1,FCGR2B,HMOX1,ICAM1,IL10RB,IL1B,IL1RN,IL6,ITGA5,ITGAM,LPL,LTBP1,MGP,MMP2,MMP3,MMP9,MSR1,NCF1,PLAU,PTGS2,SCARB1,SDC4,SERPINA3,SERPINE1,SOD2,SPP1,STAT6,TCIRG1,TGFB1,TIMP1,VCAM1
PDGF BB		complex	-5.979	2.99e-33	Abcb1b,BMP6,C3,Ccl2,CCL20,Ccl7,CCND1,CDKN1A,CSF1,CSF1R,CXCL2,CYR61,DAB2,DUSP6,EDN1,EGR1,EREG,ETS1,FN1,FOSL1,FXYD5,GADD45A,GDA,GDF15,GFPT2,HMOX1,IER3,IGF1,IL1B,IL6,ITGA5,JUNB,MMP2,MMP3,MMP9,Mt1,PLAU,PLK2,POSTN,PTGS2,SERPINA3,SERPINE1,SOD2,TAGLN,TGFB1,TIMP1,TNFRSF12A,VCAM1,ZFP36
CHUK		kinase	-5.377	6.05e-33	AEBP1,AMPD3,C3,CCL19,Ccl2,CCL3L3,CCL4,CCL5,CCND1,CDKN1A,CH25H,CSF1,CX3CL1,CXCL10,CXCL13,CXCL2,DUSP6,ENPP2,EREG,GADD45B,GRN,HLA-A,HMOX1,ICAM1,IL1A,IL1RN,IL6,JUNB,MGP,MMP2,MMP3,MMP9,Mt1,NFKB2,PLAU,PTGS2,RGS16,SEMA3C,SPP1,TNFAIP2,VCAM1
TLR4		transmembrane receptor	-5.298	2.55e-32	C3,Ccl2,CCL3L3,CCL4,CCL5,Ccl7,CD14,CD200R1,CD274,CD38,CD80,CDK6,CXCL10,CXCL2,CYR61,DAB2,EDN1,EREG,FCGR2B,FGL2,GADD45G,HMOX1,ICAM1,Ifi47,IFITM3,IL18,IL1A,IL1B,IL6,IRAK3,ITGAM,LILRB4,MMP9,NFKBIZ,NMI,PLA1A,PLK2,PTGS2,RGS16,RGS18,RSAD2,SCARB1,SPP1,TGFB1,TLR2,TLR3,VCAM1
AGT		growth factor	-6.105	3.51e-32	ADAM12,ADAM17,ANXA3,BMP6,Ccl2,CCL3L3,CCL4,CCL5,CCND1,CDKN1A,CTSS,CXCL10,CXCL2,CYBB,DAB2,EDN1,EGR1,EMR1,EREG,ETS1,FCGR1A,FN1,HAS2,HMOX1,HSPB1,ICAM1,IGF1,IGFBP5,IL18,IL1B,IL6,ITGA5,KITLG,MMP2,MMP9,MSR1,NCF1,NFKB2,PGF,PLAU,POSTN,PTGS1,PTGS2,SCARB1,SERPINE1,SHC1,SOD2,SPP1,TGFB1,TIMP1,TNFRSF12A,UCP2,VCAM1,ZFP36
phorbol myristate acetate		chemical drug	-7.042	6.73e-32	ADAM17,AKR1B10,ANGPTL4,ANXA1,AXL,BIRC3,BMP6,BTG2,C3,CAPG,Ccl2,CCL20,CCL3L3,CCL4,CCL5,Ccl7,CCND1,CD14,CD4,CD68,CDKN1A,CLDN1,CSF1,CSF1R,CXCL10,CXCL13,CYBB,CYR61,DAB2,EGR1,ETS1,FCER1G,FCGR1A,FOSL1,FST,GDF15,GSTM1,HAS2,ICAM1,IFNGR1,IGF1,IGFBP2,IGFBP5,IL18,IL1A,IL1B,IL6,IRAK3,ITGAL,ITGAM,JUNB,LPL,LYZ,MMP2,MMP3,MMP9,MSR1,NCF1,PLAU,PNP,PTGS1,PTGS2,SERPINA3,SERPINE1,SIGLEC8,SNCG,SOD2,SPP1,TFPI2,TGFB1,TIM…
SB203580		chemical - kinase inhibitor	6.422	1.17e-31	ANXA1,ANXA3,ARHGDIB,C3,C3AR1,Ccl2,CCL20,CCL4,CCL5,CCND1,CD80,CDKN1A,CX3CL1,CXCL10,CXCL11,CYP1B1,EGR1,FN1,FYB,GADD45A,HMOX1,ICAM1,IER3,IL18,IL1A,IL1B,IL1RN,IL6,ITGAM,JUNB,MMP2,MMP3,MMP9,NFKB2,PDGFRA,PLAU,POSTN,PTGS2,SERPINE1,SOD2,SPP1,STK17B,TAGLN,TGFB1,TIMP1,TLR2,TLR3,UCP2,VCAM1
TNFSF11		cytokine	-4.273	1.79e-31	AIF1,C3AR1,Ccl2,CCL3L3,CCL4,CCL5,Ccl7,CCND1,CD14,CDKN1A,CSF1R,DAB2,EMR1,ETS1,FOSL1,GADD45B,HCLS1,HMOX1,ICAM1,IER3,IGF1,IL13RA1,IL1A,IL1B,IL1RN,IL6,ITGA5,ITGAL,ITGAM,JUNB,MMP9,NFKB2,NFKBIZ,PHLDA3,PTGS2,RGS16,SDC4,SERPINE1,SOD2,SPP1,TGFB1,TLR2,VCAM1
salmonella minnesota R595 lipopolysaccharides		chemical - endogenous non-mammalian	-5.38	9.87e-31	AXL,Ccl2,CCL3L3,CCL4,CCL5,Ccl6,Ccl7,CD38,CH25H,CXCL10,CXCL13,CXCL2,EGR1,FOSL1,GDF15,ICAM1,IL1A,IL1B,IL6,JUNB,NFKB2,NFKBIZ,PILRA,Ppap2a,PTGS2,RSAD2,SERPINE1,SLC7A2,TLR2,VCAM1
LDL		complex	-4.475	3.09e-30	AXL,C3,Ccl2,CCL20,CCL4,CCL5,CCND1,CD68,CD80,CDKN1A,CXCL10,CXCL11,CXCL13,CXCL2,CYBB,EGR1,FCGR1A,FCGR2B,HAS2,HMOX1,ICAM1,IGF1,IGFBP2,IL1A,IL1B,IL1RN,IL6,MMP2,MMP3,MMP9,MSR1,NCF1,NPC2,PLAU,PTGS2,SCARB1,SERPINE1,SHC1,SOD2,TGFB1,VCAM1
NFKB1		transcription regulator	-4.529	4.27e-30	Abcb1b,BIRC3,BTG2,CCL19,Ccl2,CCL20,CCL3L3,CCL4,CCL5,CCND1,CD80,CD82,CDKN1A,CSF1,CX3CL1,CXCL10,CXCL11,CXCL2,CYBB,EGR1,ENPP2,HAS2,HMOX1,ICAM1,IER3,IL18,IL1B,IL1RN,IL6,MMP3,MMP9,MSR1,NFKB2,NMI,PLAU,PTGS2,SDC4,SOD2,TLR2,VCAM1
cycloheximide		chemical reagent	-0.485	5.11e-30	Abcb1b,APBB1IP,ASS1,BIRC3,BTG2,CCL20,CCL4,CCND1,CD38,CD4,CDKN1A,CSF1,CXCL10,CXCL2,CYR61,EDN1,EGR1,FN1,FST,GADD45A,GADD45B,GADD45G,HMOX1,ICAM1,IGF1,IGFBP2,IGFBP5,IL1A,IL1B,IL1RN,IL6,ITGAM,JUNB,LPL,MMP2,Mt1,PDGFRA,PLAU,PTGS1,PTGS2,RSAD2,SCARB1,SERPINE1,SPP1,TGFB1,TIMP1,TNFAIP2,VCAM1
prostaglandin E2		chemical - endogenous mammalian	-3.677	5.9e-30	ANGPTL4,ANXA2,BIRC3,CCL20,CCL3L3,CCL4,CCL5,CCND1,CD14,CD80,CDKN1A,CSF1,CXCL10,EGR1,EREG,ETS1,FMOD,FN1,FOSL1,FST,HMOX1,ICAM1,IER3,IGF1,IGFBP5,IL1A,IL1B,IL1R1,IL1RN,IL23R,IL6,ITGA5,ITGAM,MMP2,MMP9,MRC1,PGF,PLA2G4A,PLAU,PLK2,PTGS1,PTGS2,TGFB1,UCP2
indomethacin		chemical drug	-1.458	7.47e-30	ALOX5,ANXA1,ANXA2,BIRC3,BTG2,Ccl2,CCL3L3,CCND1,CD14,CDKN1A,CLDN1,EFEMP2,EMP3,FCGR2A,FXYD5,GDF15,GPNMB,HAS2,HMOX1,IER3,IFITM3,IGF1,IL1A,IL1B,IL1R1,IL6,ITGAM,LPL,MMP2,MRC1,PLA1A,PLA2G4A,PSMB9,PTGS1,PTGS2,S100A11,SPP1,TFPI2,TIMP1,TNFRSF12A,UCP2
IL1A	-3.081	cytokine	-5.209	9.9e-30	ALDH1A3,BIRC3,CCL20,CCL4,CCL5,CD274,CD80,CDKN1A,CSF1,CXCL10,CXCL2,CYR61,HMOX1,ICAM1,IFNGR1,IGF1,IGFBP5,IL18,IL1A,IL1B,IL1RN,IL6,ITGA5,KITLG,MMP2,MMP3,MMP9,NFKBIZ,P2RY6,PLA2G4A,PLAU,PTGS2,SERPINA3,SERPINE1,SOD2,SPP1,TGFB1,TLR2,VCAM1
Tgf beta		group	-2.948	1.28e-29	ADAM12,ANGPTL4,CCL3L3,CCL4,CCL5,CCND1,CDK6,CDKN1A,CSF1,CSF1R,CXCL10,CXCL2,CYR61,DAB2,EDN1,FN1,FST,GADD45B,HMOX1,IGF1,IGFBP5,IL1A,IL1B,IL6,ITGA5,JUNB,LCAT,MMP2,MMP3,MMP9,PLAU,POSTN,PTGS2,SERPINE1,SPP1,TAGLN,TGFB1,TIMP1,TLR2,VCAM1
cisplatin		chemical drug	-5.896	2.66e-29	Abcb1b,ALDH1A3,ANXA1,ANXA2,BIRC3,BTG2,Ccl2,CCL5,CCND1,CD14,CD53,CDKN1A,CSF1,CXCL10,DUSP6,EDN1,EFEMP2,EGR1,EMP3,EMR1,FCGR2A,FN1,FOSL1,FXYD5,GADD45A,GDF15,GPNMB,GSTM1,HMOX1,ICAM1,IER3,IL18,IL1A,IL1B,IL6,LILRB4,LYZ,MGP,MMP2,MRC1,Ms4a6b,Mt1,NCF1,NMI,PHLDA3,PLA1A,PLK2,Pmaip1,S100A11,SERPINE1,SLC15A2,SPP1,STK17B,SUSD2,TGFB1,TIMP1,TNFRSF12A,TP53INP1,UCP2,VCAM1
U0126		chemical - kinase inhibitor	6.083	3.24e-29	ANGPTL4,BIRC3,BMP6,C3,Ccl2,CCL3L3,CCL4,CCL5,CCND1,CDKN1A,CSF1R,CXCL10,CXCL11,CXCL2,CYP1B1,DAB2,DUSP6,EDN1,EGR1,EMP1,EMR1,ENPP2,EREG,ETS1,FN1,FOSL1,GADD45B,GDF15,GFPT2,GRN,HMOX1,ICAM1,IER3,IL1A,IL1B,IL6,ITGA5,JUNB,LPL,MMP2,MMP3,MMP9,OSMR,PLAU,PLK2,POSTN,PTGS2,RAC2,SERPINE1,SPP1,TFPI2,VCAM1,ZFP36
RELA		transcription regulator	-5.799	5.47e-29	Abcb1b,ALCAM,ARHGDIB,BIRC3,BTG2,CCL19,Ccl2,CCL20,CCL5,CCND1,CD80,CDKN1A,CHI3L1,CXCL10,CXCL11,CXCL2,CYBB,EDN1,EGR1,GDF15,HAS2,HMOX1,ICAM1,IER3,IGF1,IGFBP2,IL1A,IL1B,IL1RN,IL6,JUNB,LYN,MMP9,NFKB2,NMI,PLAU,Pmaip1,PSMB9,PTGS2,REG3A,SDC4,SOD2,TFPI2,TGFB1,TLR2,TNFAIP2,VCAM1
E. coli B5 lipopolysaccharide		chemical - endogenous non-mammalian	-5.12	6.7e-29	BIRC3,CCL19,Ccl2,CCL20,CCL3L3,CCL4,CCL5,Ccl6,Ccl7,CCND1,CD274,CDK6,CDKN1A,CX3CL1,CXCL10,CXCL13,CXCL2,CYBB,GPX1,HLA-A,HMOX1,ICAM1,IL13RA1,IL18,IL1A,IL1B,IL1R1,IL6,IL7,IRAK3,ITGAL,JUNB,NCF1,PTGS2,SERPINE1,SOD2,TGFB1,TLR2,TLR3,TLR7,TTR
OSM		cytokine	-4.406	1.47e-28	ADAM17,AKR1B10,AMPD3,ANXA1,ANXA2,ANXA3,C1R,C1S,Ccl2,CCL20,CCL5,CCND1,CDKN1A,CH25H,COL8A1,CTSH,CXCL10,CXCL13,CXCL2,CYP1B1,EMP3,FN1,GADD45G,GPNMB,HLA-A,HMOX1,ICAM1,IFNGR1,IL13RA1,IL18,IL1B,IL33,IL6,IL7,ITGAL,JUNB,MMP2,MMP3,MMP9,MRC1,OSMR,PDLIM5,PGF,PLA2G4A,PLAU,PSMB9,RNASE4,SERPINA3,SERPINE1,STX11,TIMP1,TLR2,TLR3,TNFAIP2,VCAM1
IL17A		cytokine	-5.049	1.94e-28	C3,Ccl2,CCL20,CCL4,CCL5,Ccl7,CD14,CD274,CD68,CX3CL1,CXCL13,CXCL2,CYR61,EREG,FOSL1,HSPB8,ICAM1,IL1A,IL1B,IL1RN,IL33,IL6,MMP2,MMP3,MMP9,MRC1,NFKBIZ,OSMR,PLAU,PTGS2,REG3A,RGS16,TIMP1,TLR2,TLR3,VCAM1
HRAS		enzyme	-3.866	3.82e-28	ALDH1A3,ANXA2,ANXA3,BTG2,CAPG,Ccl2,CCL5,CCND1,CDKN1A,CSF1,CTSC,CTSS,CXCL10,CXCL2,DUSP6,EGR1,ETS1,FN1,FOSL1,GADD45G,GRN,HAS2,HMOX1,HSPB1,ICAM1,Ifi27,IFI30,IFITM2,IGFBP5,IL13RA1,IL1B,IL6,ITGA5,ITGAM,JUNB,LYZ,MMP2,MMP3,MMP9,PDGFRA,PDLIM5,PGF,PLA2G4A,PLAU,POSTN,PPIC,PSMB9,PTGFRN,PTGS1,PTGS2,SERPINA3,SERPINE1,SOAT1,SPP1,TAGLN,TGFB1
EGF		growth factor	-4.939	4.82e-28	ADAM17,ALCAM,BTG2,Ccl2,CCL20,CCND1,CDKN1A,CSF1R,CXCL13,CYR61,DUSP6,EDN1,EGR1,EPAS1,EREG,ETS1,FN1,FOSL1,FST,GADD45A,HAS2,HMOX1,ICAM1,IER3,IGF1,IGFBP2,IGFBP5,IL1B,IL1R1,IL6,ITGAM,JUNB,MMP2,MMP3,MMP9,NCF1,PHLDA2,PLAU,PTGS1,PTGS2,S100A11,SERPINA3,SERPINE1,SHC1,SPP1,TFPI2,TGFB1,TIMP1,TNFRSF12A,VCAM1,ZFP36,ZFP36L2
hydrogen peroxide		chemical - endogenous mammalian	-6.057	5.39e-28	Abcb1b,ADAM17,AEBP1,ALOX5,ANXA2,BIRC3,BTG2,Ccl2,CCL3L3,CCL4,CCND1,CD68,CD80,CDKN1A,CSF1,CTSS,EDN1,EGR1,ENPP2,EPAS1,ETS1,FN1,FOSL1,GADD45A,GADD45B,GDF15,GPX1,HMOX1,ICAM1,IL10RB,IL1B,IL6,KITLG,MMP2,MMP3,MMP9,MSR1,NUPR1,PDGFRA,PGF,Pmaip1,PTGS2,SERPINE1,SHC1,SOD2,SPP1,TAGLN,TP53INP1,UCP2,VCAM1
rosiglitazone		chemical drug	0.789	1.02e-27	ALOX5,ANGPTL4,C1QA,C1QB,C3,Ccl2,CCL3L3,CCL5,Ccl7,CCND1,CD68,CD80,CDKN1A,CLEC7A,CSF1,CXCL10,CXCL11,EMR1,ETS1,FN1,FOSL1,HAS2,HMOX1,HPGDS,ICAM1,IGF1,IGFBP2,IGFBP5,IL18,IL1A,IL1B,IL1RN,IL6,ITGAL,ITGAM,LPL,MMP9,MSR1,PDGFRA,POSTN,PTGS2,SCARB1,SEMA3C,SERPINE1,SOAT1,SOD2,TIMP1,UCP2
CEBPB		transcription regulator	-4.04	3.07e-27	Abcb1b,AKR1B10,ALOX5AP,BLNK,C3,Ccl2,CCL3L3,CCL4,CCL5,CCND1,CD14,CDKN1A,CSF1R,CTSC,CXCL2,DAB2,GADD45A,HAS2,HIST1H4J,HLA-A,ICAM1,IER3,IFITM3,IGF1,IL1B,IL1RN,IL6,IL7,ITGAL,LCP2,LYN,MGP,MMP3,MSR1,NFKBIZ,NUPR1,PDGFRA,PLA2G4A,PTGS1,PTGS2,RAC2,SCARB1,SERPINE1,SPP1,SQRDL,TGFB1,TMEM176A
JUN		transcription regulator	-3.605	6.85e-27	Abcb1b,ANXA1,ANXA2,AXL,BIRC3,C3AR1,Ccl2,CCND1,CD14,CD274,CD68,CDKN1A,CSF1,CSF1R,CXCL10,CXCL16,CYP1B1,EDN1,EREG,FN1,FOLR2,FOSL1,HMOX1,ICAM1,IGFBP2,IL1A,IL1B,IL6,ITGAM,JUNB,LTBP1,MMP2,MMP9,MSR1,NFKBIZ,PLA2G4A,PLAU,Pmaip1,PTGS2,SERPINE1,SNCG,SOD2,SPP1,TGFB1,TIMP1,VCAM1,ZFP36
SP1		transcription regulator	-4.329	7.85e-27	Abcb1b,AEBP1,ALOX5,ASS1,Ccl2,CCL20,CCL5,CCND1,CDK6,CDKN1A,CHI3L1,COL8A1,CXCL10,CYP1B1,EGR1,EREG,FN1,FOLR2,FOSL1,GDF15,HAS2,HMOX1,ICAM1,IFITM3,IFNGR1,IGF1,IL1A,IL1B,ITGAM,LCAT,LPL,MMP2,MMP9,MRC1,Mt1,PDGFRA,PLA2G4A,PLAU,PTGS1,PTGS2,SCARB1,SERPINE1,SLC11A1,SNCG,SOAT1,SOD2,SPP1,TAGLN,TFPI2,TGFB1,TIMP1,TLR2
CSF1	-3.876	cytokine	-5.445	2.64e-26	Ccl2,CCL5,Ccl7,CCND1,CD68,CDKN1A,CSF1,CSF1R,CXCL2,EGR1,FCER1G,FCGR2A,FCGR3A/FCGR3B,FN1,FOLR2,GDF15,IFNGR1,IGF1,IL18,IL1A,IL1B,IL6,ITGA5,ITGAM,JUNB,MMP9,MRC1,MSR1,NFKB2,PLAU,PTPRC,TLR2,VCAM1
hyaluronic acid		chemical - endogenous mammalian	-2.757	2.69e-26	Ccl2,CCL3L3,CCL4,CCL5,CD80,CSF1R,CXCL10,CXCL2,FN1,FST,ICAM1,IL1B,IL6,IRAK3,LY96,MMP2,MMP3,MMP9,NCF1,PLAU,PTGS2,PTPRC,SERPINE1,SPP1,TGFB1,TIMP1,TLR2,VCAM1
methylprednisolone		chemical drug	-2.006	2.87e-26	ADAM17,ANXA1,ANXA2,ANXA3,ASS1,C1QB,Ccl2,CCL4,CCND1,CD38,CD74,CDKN1A,CTSC,CTSH,CTSS,CYBB,DAB2,DUSP6,EMP1,ENPP2,FCGR2A,FGL2,FN1,GADD45A,GDA,HMOX1,IFNGR1,IGF1,IGSF6,IL1A,IL1B,IL1R1,IL1RN,IL6,LPL,MGP,MMP9,Mt1,NUPR1,PHLDA2,PLA1A,PLAU,PTPRC,SDC4,SERPINA3,SERPINE1,SLC40A1,SLC6A13,SLC7A2,TLR2,TUBA1C,VCAM1,ZFP36
IL1		group	-5.24	3.43e-26	ADAM17,C3,Ccl2,CCL20,CCL4,CCL5,CDKN1A,CLEC7A,CSF1,CSF1R,CTSC,CXCL10,CXCL11,EDN1,FN1,FST,HMOX1,ICAM1,IGF1,IL1B,IL1R1,IL1RN,IL33,IL6,IL7,ITGAM,KITLG,LYZ,MMP2,MMP3,MMP9,PDGFRA,PLA2G4A,PTGS1,PTGS2,SDC4,SERPINE1,SOD2,TGFB1,TIMP1,TLR2,TLR7,VCAM1
IL2		cytokine	-3.937	4.73e-26	BIRC3,C3,CCL3L3,CCL4,CCL5,CCND1,CD274,CD38,CD80,CDK6,CDKN1A,CSF1,CSF1R,CTSC,CXCL10,DUSP6,EDN1,EMP1,ENPP2,ETS1,FCER1G,FCGR3A/FCGR3B,GADD45B,GADD45G,GDF15,ICAM1,IER3,IFNGR1,IL18,IL1A,IL1B,IL1R1,IL23R,IL6,LAPTM5,LCP2,MMP2,MMP9,NMI,PHLDA2,PNP,PTGS2,PTPRC,RGS16,SPP1,STK17B,TGFB1,TIMP1,TLR2,TNFRSF12A,TP53INP1
TP53		transcription regulator	-3.759	4.98e-26	Abcb1b,ALOX5,ANXA1,ANXA2,ANXA3,APOBEC1,ASS1,BIRC3,BTG2,Ccl2,CCL3L3,CCL4,CCND1,CD82,CDKN1A,CKAP2,CSF1,CSF1R,CTSH,CX3CL1,CYR61,EDN1,EGR1,ENPP2,FN1,FOSL1,GADD45A,GADD45G,GDA,GDF15,GPX1,GSTM1,HAS2,HMOX1,HSPB1,ICAM1,IER3,IFI30,IGF1,IGFBP2,IGFBP5,IL1A,IL1B,IL6,IL7,JUNB,KITLG,LTBP1,LYZ,MMP2,MMP3,MMP9,MYOF,NCF1,NFAM1,NFKB2,NUPR1,PDGFRA,PDLIM5,PHLDA3,PLAU,PLK2,Pmaip1,POSTN,PPIC,PTGS1,PTGS2,RGS16,RNASE4,SE…
SP600125		chemical - kinase inhibitor	5.016	8.91e-26	Abcb1b,ALOX5,Ccl2,CCL4,CCL5,CCND1,CD80,CDKN1A,COL8A1,CSF1R,CXCL10,CXCL16,CXCL2,CYR61,EGR1,FN1,GADD45A,HMOX1,ICAM1,IL1A,IL1B,IL6,JUNB,MMP3,MMP9,POSTN,PTGS2,SERPINE1,SMPDL3A,SOD2,SPP1,TGFB1,THBS2,VCAM1,ZFP36
LY294002		chemical - kinase inhibitor	5.341	9.95e-26	BIRC3,Ccl2,CCL5,CCND1,CD14,CD38,CD74,CDK6,CDKN1A,CXCL10,CXCL16,CXCL2,CYR61,DUSP6,EGR1,EPAS1,EREG,ETS1,FN1,FOSL1,GDF15,GRN,HMOX1,ICAM1,IER3,IGF1,IGFBP2,IGFBP5,IL1B,IL1RN,IL6,ITGAM,JUNB,MMP2,MMP9,P2RY6,PLAU,PLK2,POSTN,PTGS2,SCARB1,SEMA3C,SERPINE1,SPP1,TFPI2,TGFB1,TLR2,VCAM1,ZFP36,ZFP36L2
genistein		chemical drug	0.243	1.95e-25	ALOX5,C3,Ccl2,CCL5,CCND1,CD4,CD74,CD80,CDKN1A,CX3CL1,CXCL10,CXCL2,EREG,EVI2A,FCGR2B,FXYD5,GDF15,HLA-A,HMOX1,ICAM1,IGF1,IL1B,IL6,JUNB,LAPTM5,LCP2,LPL,LY86,MMP2,MMP3,MMP9,MMRN1,Mt1,PTGS2,SERPINE1,SOD2,SPP1,STK17B,TGFB1,VCAM1
methotrexate		chemical drug	1.789	3.08e-25	ASS1,BTG2,C1QB,C1R,C3,CCL19,CCL4,CCL5,CCND1,CDKN1A,CFH,CSF1,CTSS,CXCL10,CXCL11,EPAS1,HMOX1,ICAM1,IGFBP5,IL18,IL1A,IL1B,IL6,LILRB4,LPL,LY96,Mt1,OSTF1,PTGS2,S100A11,SLC31A2,SPP1,TGFB1,TLR3,TP53INP1,TTR,VCAM1
TICAM1		other	-5.058	3.15e-25	Ccl2,CCL3L3,CCL4,CCL5,CD38,CD80,CH25H,CXCL10,CXCL11,CXCL13,CXCL2,EGR1,GDF15,ICAM1,Ifi47,IL18,IL1A,IL1B,IL6,NFKB2,NFKBIZ,PILRA,Ppap2a,PTGS2,RSAD2,SERPINE1,SLC7A2,TLR2,TLR3,VCAM1
IGF1	-2.222	growth factor	-3.102	6.29e-25	BIRC3,C1QA,Ccl2,CCL3L3,CCL4,CCL5,CCND1,CDKN1A,CSF1,CYBB,CYR61,EDN1,EGR1,EPAS1,FN1,HMOX1,ICAM1,IER3,IFITM3,IGF1,IGFBP2,IGFBP5,IL18,IL1B,IL1R1,IL6,ITGA5,JUNB,LPL,Mbp,MMP2,MMP3,NUPR1,OSMR,PDGFRA,PLAU,PSMB9,PTGS2,PTPRC,SERPINE1,SNCG,SPP1,TGFB1,TNFRSF12A,VCAM1
ERK1/2		group	-4.67	1.76e-24	Abcb1b,AKR1B10,ALOX5,BIRC3,Ccl2,CCL20,CCL3L3,CCL4,CCL5,CCND1,CD80,CDC42EP5,CDKN1A,CXCL10,CYBB,EDN1,EGR1,ETS1,FOSL1,HAS2,HLA-A,ICAM1,IL1A,IL1B,IL6,JUNB,MMP2,MMP3,MMP9,PDGFRA,PLAU,POSTN,PSMB9,PTGS2,SERPINE1,SPP1,TIMP1,VCAM1
DYSF		other		3.18e-24	ANXA1,ANXA2,C1QB,Ccl7,CD48,CD53,CD68,CD74,CTSH,CTSS,CXCL10,EVI2A,FCGR2B,FN1,HLA-A,HSPB1,LCP1,LILRB4,LYZ,MRC1,PDGFRA,SERPINA3,TIMP1,TMEM123
Immunoglobulin		complex	-0.024	3.4e-24	C3AR1,Ccl2,CCL4,CCL5,CD274,CD80,CDK6,CSF1,CSF1R,CXCL10,CXCL11,CXCL2,CYP1B1,EGR1,FCER1G,FCGR1A,FCGR2A,FCGR3A/FCGR3B,HMOX1,ICAM1,IFI30,IL10RB,IL1A,IL1B,IL6,MMP2,MMP9,NLRP3,PTGS2,RSAD2,SLC11A1,TIMP1,TLR2,TLR7,VCAM1
SPI1		transcription regulator	-4.353	3.49e-24	BLNK,CCND1,CD14,CD180,CD68,CDKN1A,CHI3L1,CSF1,CSF1R,CTSS,CYBB,DAB2,DUSP6,EMR1,FCER1G,FCGR2B,GPX1,IL18,IL1B,IL1RN,IRAK3,ITGA5,ITGAM,LYZ,MMP2,MRC1,NCF1,PSMB9,PTGS2,PTPRC,SPP1,TLR2
CSF3		cytokine	-3.196	3.7e-24	BIRC3,C3AR1,CAPG,Ccl2,CCL3L3,CCL5,CD14,CDK6,CYBB,DUSP6,EDN1,EGR1,EMR1,ETS1,FCGR1A,GADD45A,GADD45B,GADD45G,HMOX1,ICAM1,IGF1,IL1RN,IL6,ITGAM,LY96,LYZ,MMP2,MMP9,TGFB1,TLR2,VCAM1
CCL2		cytokine	-2.579	5.36e-24	Ccl2,CCL5,CCND1,CD80,CXCL10,FOLR2,ICAM1,IGF1,IL18,IL1A,IL1B,IL6,ITGAL,MMP2,MMP9,NCF1,SCARB1,SERPINE1,SLC11A1,SLC40A1,TGFB1,TIMP1,VCAM1
resveratrol		chemical drug	2.969	5.92e-24	ADAM17,AIF1,ALOX5,BIRC3,CCL3L3,CCL5,CCND1,CD14,CDK6,CDKN1A,CSF1R,CX3CL1,CXCL10,CXCL2,CYBB,CYP1B1,EDN1,EGR1,FN1,FOSL1,GDF15,GPX1,HMOX1,ICAM1,IL18,IL1B,IL6,ITGAL,MMP2,MMP3,MMP9,PLAU,PTGS2,SERPINE1,SOD2,SPP1,TGFB1,VCAM1
STAT1		transcription regulator	-3.276	6.47e-24	ALDH1A3,AXL,C3,CCL19,Ccl2,CCL3L3,CCL4,CCL5,CCND1,CD14,CD274,CDKN1A,CH25H,CXCL10,CXCL11,EGR1,FCER1G,FCGR1A,FCGR2B,FGL2,GBP5,ICAM1,Ifi47,IFITM2,IFITM3,IGF1,IL1B,IL1R1,IL6,LY96,MMP9,PSMB9,PTGS2,RSAD2,SERPINA3,SOAT1,TLR3
EGR1	-3.262	transcription regulator	-4.036	9.66e-24	Abcb1b,Ccl2,CCL3L3,CCL4,Ccl6,Ccl7,CCND1,CDKN1A,CSF1,CXCL2,EGR1,FN1,FOSL1,GADD45A,GADD45B,GDF15,HMOX1,ICAM1,IL1B,ITGAM,JUNB,LYZ,MMP9,PLAU,PTGS2,SERPINE1,SOD2,SPP1,TGFB1,TIMP1,VCAM1
carbon tetrachloride		chemical toxicant	-4.662	9.96e-24	ASS1,Ccl2,CCL3L3,CCL4,CCL5,CD38,CDKN1A,CXCL10,FN1,GADD45A,GADD45B,GDF15,GSTM1,HMOX1,HSPB1,ICAM1,IGF1,IGFBP5,IL13RA1,IL1B,IL6,JUNB,MMP2,MMP9,Mt1,PDGFRA,PTGS2,SOD2,SPP1,TGFB1,TIMP1,TNFRSF12A,VCAM1
ethanol		chemical - endogenous mammalian	-2.573	1.21e-23	ADAM17,ALDH1A3,ALOX5,C3AR1,Ccl2,CCL5,Ccl7,CCND1,CD14,CDKN1A,DUSP6,EDN1,EGR1,ELMOD1,GADD45A,HLA-A,HMOX1,ICAM1,Ifi47,IL1B,IL1R1,IL1RN,IL6,ITGAM,MMP2,MMP3,MMP9,NCF1,NMI,PHLDA2,PTGS2,SERPINE1,SLC40A1,SOD2,TFPI2,TGFB1,TIMP1,TLR2,TLR7,TP53INP1,VCAM1
FAS		transmembrane receptor	1.643	1.71e-23	ANXA2,BIRC3,Ccl2,CCL20,CCL3L3,CCL4,CCL5,CD48,CD80,CD93,CDKN1A,COL8A1,CSF1,CXCL2,EGR1,FCGR2B,FGL2,GADD45G,GPNMB,ICAM1,IER3,IL13RA1,IL18,IL1A,IL1B,IL6,LILRB4,MGP,MMP9,PHLDA2,PLAU,RND1,RSAD2,SERPINE1,SHC1,SOD2,SPP1,STK17B,TGFB1,TLR2,VCAM1,ZFP36
cigarette smoke		chemical toxicant	-4.673	2.27e-23	Abcb1b,AKR1B10,C3,CCL3L3,CCL4,CCND1,CDKN1A,CXCL10,CXCL2,CYP1B1,CYR61,EGR1,EPAS1,FOSL1,GADD45G,HMOX1,ICAM1,IGF1,IL1A,IL1B,IL6,KITLG,MMP2,MMP3,MMP9,P2RY6,PGF,PTGS2,SERPINA3,SERPINE1,SOD2,TGFB1,TIMP1
IL3		cytokine	-4.302	3.58e-23	ALOX5AP,ARHGAP29,ARHGDIB,BIRC3,BTG2,C1QA,CCL19,Ccl6,CCND1,CD14,CD48,CD53,CD80,CDKN1A,CSF1,CSF1R,EGR1,EMP3,EMR1,FCGR2A,FCGR2B,GADD45A,GADD45B,GADD45G,GPX1,HLA-A,ICAM1,IL1B,IL33,IL6,ITGAM,JUNB,LILRB4,LYN,Mt1,NCF1,SERPINA3,TLR2,UCP2,VCAM1
paclitaxel		chemical drug	-3.16	3.7e-23	BIRC3,BTG2,CCND1,CD274,CD53,CD80,CDKN1A,CXCL10,CXCL2,CYP1B1,DUSP6,EGR1,EMP1,EMR1,ENPP2,EREG,FOSL1,GADD45B,GDF15,GFPT2,HLA-A,ICAM1,IER3,IL1B,IL6,ITGA5,LCP1,LCP2,LILRB4,MMP9,OSMR,PLAU,PTGS2,RAC2,SOD2,TFPI2,TP53INP1
CD44		enzyme	-2.586	3.85e-23	BIRC3,CCL19,Ccl2,CCL4,CCL5,Ccl7,CCND1,CDKN1A,CLEC7A,CX3CL1,EMR1,FN1,GADD45A,IL1A,IL1B,IL1RN,IL6,IRAK3,ITGA5,LTBP1,MMP2,MMP3,MMP9,NFKB2,PLAU,SDC4,SPP1,TCIRG1,THBS2,VCAM1
15-deoxy-delta-12,14 -PGJ 2		chemical - endogenous non-mammalian	2.706	5.01e-23	BIRC3,Ccl2,CCL5,CCND1,CDKN1A,CXCL10,CXCL11,CXCL13,CYBB,EGR1,FN1,GADD45A,GDF15,HMOX1,HSPB1,ICAM1,IL1A,IL1B,IL6,ITGAM,MMP3,MMP9,MSR1,PDGFRA,PLAU,PTGS2,SCARB1,SERPINE1,SOAT1,SPP1,VCAM1
inosine		chemical - endogenous mammalian	-3.88	5.47e-23	AIF1,ALCAM,ANXA1,ANXA2,C1QA,C1QB,C1S,C3,CCL3L3,CD68,CXCL13,EMP3,IFITM3,LCP1,LGALS3BP,Ms4a6b,Mt1,NPC2,RNASET2,TIMP1
bleomycin		chemical drug	-4.852	1.03e-22	Ccl2,CCL3L3,CCL5,CDKN1A,CTSS,CXCL10,CXCL2,FN1,FOSL1,FZD6,ICAM1,IGF1,IL13RA1,IL18,IL1A,IL1B,IL6,KITLG,MMP2,MMP9,PLA1A,SDC4,SERPINE1,SPP1,STK17B,STOM,TGFB1,TIMP1,TLR2
F2		peptidase	-5.198	1.31e-22	ANGPTL4,BIRC3,CCL20,CCND1,CD68,CDKN1A,CX3CL1,CYBB,CYR61,EDN1,EGR1,EREG,ETS1,FN1,FOSL1,HMOX1,ICAM1,IER3,IGF1,IGFBP5,IL1B,IL6,JUNB,MMP9,NCF1,PDGFRA,PLA2G4A,PTGS2,RAC2,SDC4,SERPINE1,SOD2,TFPI2,TNFRSF12A,VCAM1
NR3C1		ligand-dependent nuclear receptor	1.355	1.87e-22	ALOX5AP,ANGPTL4,ANXA1,BIRC3,C1R,Ccl2,CCL3L3,CCL4,CCL5,CCND1,CD38,CDKN1A,CKAP2,CXCL10,CXCL2,CYR61,EDN1,EGR1,ELMOD1,EMP1,FCER1G,FN1,GADD45A,GADD45B,GPX1,GULP1,ICAM1,IER3,IGF1,IL18,IL1A,IL1B,IL6,MMP9,Mt1,Mt1m/Mt2A,NFKB2,NLRP3,PHLDA2,PLK2,PTGS2,SCARB1,SEMA3C,SERPINE1,SPP1,STAT6,STK17B,STOM,TGFB1,TLR2,TNFAIP2,TNFRSF12A,VCAM1
ERK		group	-5.147	3.64e-22	BTG2,Ccl2,CCL4,Ccl7,CCND1,CDKN1A,CXCL10,CXCL2,EDN1,EGR1,EREG,ETS1,FN1,FOSL1,FST,GDF15,HMOX1,ICAM1,IER3,IL1B,IL23R,IL6,ITGAM,JUNB,MMP2,MMP3,MMP9,NFKBIZ,PLAU,PTGS2,SERPINE1,TIMP1,ZFP36
TLR3	-2.698	transmembrane receptor	-5.161	4.17e-22	C3,Ccl2,CCL20,CCL3L3,CCL4,CCL5,Ccl7,CD274,CD38,CD80,Csn1s1,CXCL10,CXCL11,EDN1,GADD45B,HMOX1,ICAM1,IER3,Ifi47,IL1A,IL1B,IL1RN,IL33,IL6,LILRB4,NFKBIZ,NMI,PLK2,PTGS2,RSAD2,SERPINE1,TIMP1,TLR3,TLR7
mir-21		microrna	3.022	4.74e-22	AIF1,C1R,CCL19,CCL3L3,CD180,CD274,CDK6,CDKN1A,CXCL10,FCGR1A,FCGR2A,FGL2,GBP5,GBP7,ICAM1,Ifi47,IL18,IL1B,IL23R,IL6,MMP2,MMP9,NLRP3,PILRB,SOD2,Sp100,TGFB1,TLR2,VCAM1
CCR2		g-protein coupled receptor	-1.833	5.47e-22	Ccl2,CCL3L3,CCL4,CCL5,Ccl6,Ccl7,CX3CL1,CXCL10,CXCL13,CXCL2,FN1,IGF1,IL18,IL1A,IL1B,IL6,ITGAL,MMP2,MMP9,TGFB1,TIMP1
IKBKG		kinase	-4.144	1.1e-21	AEBP1,AMPD3,C3,Ccl2,CCL5,CH25H,CSF1,CX3CL1,CXCL2,DUSP6,ENPP2,EREG,GRN,HLA-A,ICAM1,IL1A,IL1B,IL1RN,IL6,JUNB,MGP,Mt1,NFKB2,RGS16,SEMA3C,TNFAIP2
Jnk		group	-4.831	1.14e-21	BIRC3,Ccl2,CCL4,CCL5,CCND1,CD80,EDN1,EGR1,ETS1,FN1,GADD45A,GDF15,HMOX1,ICAM1,IGF1,IL1A,IL1B,IL6,MMP2,MMP3,MMP9,NCF1,PLAU,POSTN,PTGS2,SERPINE1,SOD2,TGFB1,VCAM1,ZFP36
cyclosporin A		biologic drug	-0.714	1.34e-21	ANXA1,ANXA2,BIRC3,CCL4,CCL5,CCND1,CD14,CD68,CD80,CDKN1A,EDN1,EFEMP2,EGR1,EMP3,FCGR2A,FN1,FST,FXYD5,GPNMB,HMOX1,ICAM1,IER3,IFNGR1,IL1A,IL1B,IL6,ITGAL,LYN,MMP2,MMP3,MMP9,MRC1,Ms4a6b,POSTN,PTGS2,S100A11,SERPINE1,SPP1,TAGLN,TGFB1,TIMP1,TNFRSF12A,VCAM1
peptidoglycan		chemical - endogenous non-mammalian	-4.521	2.11e-21	Ccl2,CCL20,CCL3L3,CCL4,CCL5,CD274,CD80,CXCL10,CXCL16,CXCL2,EGR1,HMOX1,ICAM1,IL18,IL1A,IL1B,IL1RN,IL6,JUNB,MMP3,NLRP3,PTGS2,TLR2,TLR7
simvastatin		chemical drug	2.481	2.58e-21	ANXA1,ANXA3,CCL20,CCND1,CD14,CDKN1A,CXCL2,CYBB,CYR61,EDN1,HMOX1,ICAM1,IL18,IL1B,IL6,ITGAL,LPL,MMP2,MMP3,MMP9,NCF1,PTGS2,SCARB1,SDC4,SERPINE1,SOAT1,SPP1,STAT6,TIMP1,TLR2,VCAM1
epigallocatechin-gallate		chemical drug	3.867	4.17e-21	AXL,CCL3L3,CCL5,Ccl7,CCND1,CDKN1A,CXCL10,CYR61,EDN1,EGR1,FN1,FOSL1,GADD45A,GADD45B,HMOX1,ICAM1,Ifi47,IL18,IL1A,IL1B,IL1R1,IL6,JUNB,MMP2,MMP3,MMP9,PLAU,PTGS2,SERPINE1,TGFB1,TIMP1,VCAM1
ERBB2		kinase	-2.997	4.56e-21	ADAM12,ADAM17,ANGPTL4,ANXA2,BIRC3,BTG2,CCL20,CCL4,CCL5,Ccl7,CCND1,CD82,CDK6,CDKN1A,CSF1R,CXCL10,DUSP6,EDN1,EGR1,EMP1,EMP3,EREG,FN1,GALNT3,HAS2,HSPB1,HSPB8,IGFBP5,IL1A,IL1B,IL6,ITGA5,JUNB,MAN1A1,MMP3,MMP9,MRC1,NFKB2,NPC2,PHLDA2,PLAU,PSMB9,PTGS1,PTGS2,SCARB1,SERPINA3,SERPINE1,SQRDL,STK17B,TAGLN,ZFP36L2
calcitriol		chemical drug	-1.836	5.57e-21	ALOX5,ANXA2,C3,CCL20,CCND1,CD14,CDKN1A,CSF1,CSF1R,CXCL10,CXCL2,CYR61,EDN1,EGR1,FN1,GADD45A,GADD45G,IER3,IGF1,IGFBP5,IL18,IL1A,IL1B,IL1RN,IL23R,IL6,ITGAM,LEPREL1,LILRB4,LPL,LTBP1,MRC1,NUPR1,PTGS2,RSAD2,RUNX1T1,SOAT1,SPP1,TGFB1,TLR2,TLR3,TLR7,UCP2
TNFRSF1A		transmembrane receptor	-2.812	6.38e-21	BIRC3,CCL19,Ccl2,CCL20,CCL3L3,CCL4,CCL5,CD38,CD68,CDKN1A,CXCL10,CXCL13,CXCL2,ICAM1,IGF1,IL1A,IL1B,IL6,ITGAM,MMP2,MMP9,SERPINE1,SOD2,TGFB1,VCAM1
CD40		transmembrane receptor	-2.913	7.32e-21	BIRC3,Ccl2,CCL4,CCL5,CCND1,CD38,CD80,CDK6,CDKN1A,CSF1,CX3CL1,CXCL10,DUSP6,FCGR2B,ICAM1,IL13RA1,IL18,IL1A,IL1B,IL1RN,IL6,ITGAL,ITGAM,MMP3,MMP9,NFKB2,PSMB9,PTGS2,SERPINE1,TLR2,VCAM1
Alpha catenin		group	4.952	7.96e-21	BIRC3,CXCL10,CXCL2,EREG,IGF1,IGFBP2,IL1B,IL6,ITGA5,ITGAM,LAMA4,LYN,LYZ,MMP2,MMP9,NFKBIZ,PDGFRA,PLAU,PTGS2,STEAP4,THBS2,TIMP1,TNFAIP2,TNFRSF12A,VCAM1
C5		cytokine	-2.993	1.17e-20	Ccl2,CCL3L3,CCL4,CCL5,CCND1,CSF1,CXCL2,CYBB,EGR1,FCGR1A,FCGR2A,FCGR2B,GDF15,ICAM1,IL1A,IL1B,IL6,ITGAM,MMP3,SERPINE1,TGFB1,TNFAIP2,VCAM1,ZFP36
Cg		complex	-4.858	1.4e-20	Abcb1b,AKR1B10,BTG2,Ccl2,Ccl7,CD93,CDKN1A,CLDN11,CXCL10,DUSP6,EGR1,EMP1,ENPP2,EPAS1,EREG,FGL2,FST,HAS2,HLA-A,ICAM1,IER3,IGF1,IGFBP2,IL1B,IL33,IL6,LGALS3BP,MMP2,MMP9,PLAU,PTGS1,PTGS2,SCARB1,SDC4,SPP1,TFPI2,TIMP1,TNFRSF12A
P38 MAPK		group	-5.087	1.64e-20	ADAM17,ASS1,Ccl2,CCL3L3,CCL5,CCND1,CD80,CDKN1A,CXCL10,CXCL11,CYBB,EDN1,EGR1,ETS1,FN1,FST,HMOX1,ICAM1,IGFBP5,IL1A,IL1B,IL1RN,IL6,ITGAM,JUNB,MMP2,MMP3,MMP9,PLAU,POSTN,PTGS2,SERPINE1,TGFB1,TIMP1,TLR2,VCAM1,ZFP36
cardiotoxin		chemical - other	-4.899	1.9e-20	Ccl2,CCL3L3,CCL4,CCL5,Ccl6,Ccl7,CCND1,CD180,CSF1R,IGF1,IL10RB,IL13RA1,IL18,IL1B,IL1R1,IL1RN,ITGA5,LTBP1,LY86,MMP2,MMP3,MRC1,OSTF1,PTPRC,SPP1,TIMP1,UCP2
LEP		growth factor	-4.027	4.86e-20	ANGPTL4,ASS1,Ccl2,CCL3L3,CCL5,CCND1,CD14,CD68,CDKN1A,CXCL10,CYBB,CYR61,DUSP6,EDN1,EGR1,EMR1,GPX1,ICAM1,IGF1,IGFBP2,IL1B,IL1R1,IL1RN,IL6,ITGAM,JUNB,LPL,MMP2,MMP3,NCF1,PTGS2,SCARB1,SERPINE1,SOD2,SPP1,TGFB1,TIMP1,UCP2,VCAM1,ZFP36
FGF2		growth factor	-3.957	6.26e-20	AKR1B10,ANGPTL4,BTG2,CCND1,CDKN1A,CSF1,CYR61,EGR1,ENPP2,EPAS1,ETS1,FN1,FOSL1,GADD45A,GPNMB,HAS2,ICAM1,IGF1,IGFBP2,IGFBP5,IL1B,ITGA5,JUNB,MGP,MMP2,MMP3,MMP9,PDGFRA,PLAU,PTGS2,SERPINE1,SPP1,TAGLN,TGFB1,TIMP1,TNFRSF12A,VCAM1
FOS		transcription regulator	-2.904	6.75e-20	ADAM12,ALDH1A3,C3AR1,CCND1,CD14,CD68,CHI3L1,CTSH,CXCL16,EGR1,EREG,FN1,FOLR2,FOSL1,FZD6,HAS2,HMOX1,HPGDS,HSPB8,ICAM1,IGFBP5,IL1A,IL6,JUNB,KITLG,LGALS3BP,LPL,LTBP1,MMP2,MMP3,MMP9,MMRN1,PLAU,PLK2,Pmaip1,PTGS2,SEMA3A,SERPINE1,SNCG,SPP1,STAT6,STX11,TGFB1,TIMP1,VCAM1
EGFR		kinase	-2.26	7.26e-20	ANXA1,CCL5,CCND1,CDK6,CDKN1A,CHI3L1,COL8A1,CXCL10,EGR1,EREG,FOSL1,GADD45A,GRN,HAS2,HSPB1,ICAM1,IER3,IGF1,IGFBP5,IL1B,IL33,IL6,JUNB,LAMA4,MMP2,MMP3,MMP9,OSMR,PLAU,POSTN,PTGS1,PTGS2,SERPINA3,SERPINE1
PTGS2	-5.995	enzyme	-3.216	7.59e-20	Abcb1b,ANXA1,ANXA2,BIRC3,Ccl2,CCL3L3,CCL4,CCL5,CCND1,CD68,CDKN1A,CXCL10,CYP1B1,EGR1,FN1,ICAM1,IGF1,IL1B,IL6,ITGAL,MMP2,MMP9,MSR1,PLA2G4A,PTGS1,PTGS2
Interferon alpha		group	-4.361	7.66e-20	C3,C3AR1,CCL19,CCL5,CCND1,CD38,CD80,CDKN1A,CH25H,CXCL10,CXCL11,CXCL2,FCGR1A,FCGR2B,HLA-A,ICAM1,Ifi27,IFITM2,IFITM3,IL1B,IL1R1,IL1RN,IL6,IL7,ITGAM,LILRB4,MMP3,NMI,PSMB9,PTGS2,RSAD2,TGFB1,TLR2,TLR3,TLR7,TRIM5,VCAM1
MAPK14		kinase	-4.419	7.76e-20	Ccl2,CCL5,Ccl7,CCND1,CD80,CXCL10,FN1,GADD45A,HAS2,HMOX1,ICAM1,IL18,IL1B,IL6,JUNB,KITLG,MMP3,MMP9,PLAU,Pmaip1,PTGS2,SHC1,SOD2,TAGLN,TGFB1,TIMP1,ZFP36
N-acetyl-L-cysteine		chemical drug	4.683	8.1e-20	Abcb1b,C3,Ccl2,CCL20,CCL5,CCND1,CD80,CDKN1A,CXCL10,CYR61,EDN1,EGR1,HMOX1,ICAM1,IL1A,IL1B,IL6,ITGAM,LPL,MMP2,MMP9,MSR1,PLAU,PTGS2,SERPINE1,SOD2,SPP1,TGFB1,VCAM1
Ap1		complex	-4.249	9.11e-20	C3AR1,CCL3L3,CCL4,CCL5,CCND1,EDN1,ETS1,FN1,FOSL1,HMOX1,IGF1,IL1A,IL1B,IL6,LPL,MMP2,MMP3,MMP9,MSR1,PLAU,PTGS2,SERPINE1,SNCG,TGFB1,TIMP1,VCAM1
IFNB1		cytokine	-1.884	1.18e-19	APOBEC1,Ccl2,CCL4,CCL5,CD14,CD274,CD38,CD80,CDKN1A,CH25H,CX3CL1,CXCL10,CXCL11,CXCL2,GBP5,GBP7,HLA-A,Ifi47,Ifitm1,IFNGR1,IL1B,IL1R1,IL6,MMP2,MMP9,NMI,PTGS2,RNASE4,RSAD2,THBS2,TIMP1,TLR3,TLR7
RNA polymerase II		complex		1.29e-19	BLNK,CCL5,CD4,CD80,CD82,CDKN1A,CSF1,CXCL2,CYP1B1,FOSL1,GADD45A,GADD45B,GBP7,GDF15,HAS2,ICAM1,Ifi47,IFNGR1,IGF1,IL1B,IL1RN,IL6,JUNB,KITLG,MMP2,MMP9,PSMB9,PTGS2,SOD2,SPP1,TGFB1,THBS2
CD3		complex	2.06	1.56e-19	ANXA1,ARHGDIB,BIRC3,C1R,CCL20,CCL3L3,CCL4,CCL5,CCND1,CD274,CD4,CD53,CD74,CD80,CDK6,CH25H,CXCL10,ETS1,FCER1G,FYB,ICAM1,IFNGR1,IGF1,IGFBP5,IL10RB,IL1A,IL1B,IL1R1,IL23R,IL6,JUNB,LCP1,LTBP1,LYN,MMP2,MMRN1,MSR1,PNP,PTGS2,PTPRC,RAC2,S100A11,SHC1,STOM,TFPI2,TGFB1,TLR2,TRIM5,ZFP36
resiquimod		chemical drug	-3.835	2.11e-19	AIF1,CCL19,Ccl2,CCL20,CCL3L3,CCL4,CCL5,Ccl7,CXCL10,CXCL2,GDF15,GPX1,HSPB1,ICAM1,IER3,IL18,IL1A,IL1B,IL33,IL6,IRAK3,NFKBIZ,PLAU,PTGS2,SOD2,SPP1,TLR2
allopurinol		chemical drug	-2.837	2.22e-19	ANXA1,ANXA2,BIRC3,CD14,CXCL10,EFEMP2,EMP3,FCGR2A,FXYD5,GPNMB,HMOX1,IER3,IL1B,MRC1,Ms4a6b,PLA1A,PTGS2,S100A11,SPP1,TIMP1,TNFRSF12A
Ifnar		group	-3.347	2.22e-19	C3,Ccl2,CCL5,CD274,CD74,CXCL10,FCER1G,HLA-A,IFITM3,IFNGR1,IL1B,IL6,MMP9,PSMB9,RSAD2,Sp100,SPP1,TLR2,TLR3,UNC93B1,VCAM1
vancomycin		chemical drug	-4.022	2.91e-19	ANXA1,ANXA2,BIRC3,C3,CD14,CXCL2,EFEMP2,EMP3,FCGR2A,FXYD5,GPNMB,HMOX1,IER3,MRC1,Ms4a6b,PLA1A,S100A11,SOD2,SPP1,TIMP1,TNFRSF12A
IL18	-2.525	cytokine	-4.408	3.02e-19	Ccl2,CCL20,CCL3L3,CCL4,CCL5,CSF1,CXCL10,CXCL11,CXCL16,FCGR3A/FCGR3B,GADD45B,GADD45G,ICAM1,IL18,IL1A,IL1B,IL6,ITGAM,MMP3,MMP9,NFKBIZ,PTGS2,SPP1,TIMP1,VCAM1
Pam3-Cys-Ser-Lys4		chemical reagent	-4.027	3.03e-19	CCL3L3,CCL4,CCL5,CD80,CLDN1,CXCL13,CXCL2,FCGR2A,FCGR2B,ICAM1,IL18,IL1A,IL1B,IL6,MMP2,MMP3,MMP9,NFKBIZ,PTGS2,SLC40A1,TLR2,TLR3
IFNAR1		transmembrane receptor	-1.3	3.3e-19	AXL,CCL20,CCL3L3,CCL4,CCL5,CH25H,CSF1,CXCL10,CXCL2,DUSP6,HLA-A,IFNGR1,IL18,IL1A,IL1B,IL6,PTGS2,RSAD2,SOD2,Sp100,TLR2,TLR3,TNFAIP2
TGFBR2		kinase	-1.418	3.35e-19	ALOX5AP,ANGPTL4,BMP6,Ccl2,Ccl7,CCND1,CD14,CDKN1A,CXCL2,FMOD,FN1,FST,GADD45B,ICAM1,IL1A,IL1B,IL6,MMP2,MMP3,MMP9,MYOF,OSTF1,SERPINE1,SPP1,TAGLN,TGFB1,TIMP1,TNFRSF12A
mir-223		microrna	-3.281	3.74e-19	ALCAM,AMPD3,APOBEC1,CD180,CD93,CSF1,EMP1,FGL2,HPGDS,ICAM1,IGF1,IL1A,IL1RN,IL6,LPL,LY96,MYO1D,MYOF,NLRP3,POSTN,SCARB1,SLC40A1,SOAT1,TLR7
forskolin		chemical toxicant	-3.689	4.12e-19	BTG2,CCND1,CD14,CD4,CD68,CD80,CDKN1A,CSF1,CXCL13,CYP1B1,DAB2,EDN1,EGR1,EREG,FN1,FOSL1,FST,GADD45A,GADD45B,GADD45G,GRN,HAS2,HMOX1,ICAM1,IER3,IGF1,IGFBP5,IL1B,IL6,JUNB,KITLG,LAYN,MMP3,MMP9,Mt1,NPC2,OSTF1,PLAU,PTGS1,PTGS2,SCARB1,SERPINE1,SHC1,SOD2,SPP1,TFPI2,TIMP1,TMBIM1,UCP2
PI3K (complex)		complex	-4.587	4.2e-19	ADAM12,BIRC3,Ccl2,CCL4,CCND1,CD274,CDKN1A,CXCL10,CYBB,ETS1,FN1,FOSL1,HMOX1,ICAM1,IGF1,IGFBP2,IL1B,IL1RN,IL33,IL6,ITGAM,MMP2,MMP9,MRC1,NFKB2,NUPR1,OSTF1,POSTN,PTGS2,SERPINE1,SNCG,SPP1,VCAM1
IgG		complex	-0.612	4.43e-19	C3,Ccl2,CCL4,CCL5,CDKN1A,CSF1,CTSC,EDN1,EMP1,FCGR1A,FCGR2A,FCGR2B,FN1,FST,HSPB1,IFITM3,IL1B,IL1RN,IL6,PHLDA2,PTGS2,SERPINE1,TGFB1,TLR7,VCAM1,ZFP36
pioglitazone		chemical drug	1.486	7.31e-19	ANGPTL4,Ccl2,CCND1,CD80,CDKN1A,CXCL10,EGR1,FN1,FOSL1,HAS2,HMOX1,ICAM1,IL1B,IL1RN,IL6,ITGAM,LPL,MMP9,NCF1,PTGS2,SCARB1,SERPINE1,SOAT1,SOD2,TGFB1,UCP2
mifepristone		chemical drug	1.817	7.32e-19	ANXA1,C1QB,C3,Ccl2,CCND1,CD14,CD74,CDKN1A,CHI3L1,CYBB,EGR1,FCGR2B,FST,GSTM1,HAS2,ICAM1,IL1B,IL6,ITGAM,JUNB,MMP3,MMP9,Mt1,NPL,PDGFRA,PLK2,POSTN,PTGS1,PTGS2,SERPINE1,SPP1,TGFB1,THBS2
trinitrobenzenesulfonic acid		chemical reagent	-4.461	8.22e-19	ADAM12,Ccl2,CCL3L3,CCL4,CCL5,Ccl7,CD68,CXCL10,CXCL2,IL18,IL1A,IL1B,IL6,ITGAM,MMP3,MMP9,PTGS1,PTGS2,TGFB1,TIMP1,TNFRSF12A
TNFSF12		cytokine	-4.227	9.35e-19	ADAM12,CCL19,Ccl2,CCL3L3,CCL5,Ccl7,CCND1,CD68,CXCL10,CXCL2,ICAM1,IL1B,IL6,ITGAM,MMP3,MMP9,NFKB2,TIMP1,TNFRSF12A,VCAM1
Map3k7		kinase	-3.115	1.15e-18	Ccl2,CCL3L3,CCL4,CCL5,Ccl7,CXCL10,EDN1,FGL2,HAS2,IL1B,IL6,MMP9,NFKBIZ,PTGS2,RSAD2,RUNX1T1,TLR3,VCAM1
dextran sulfate		chemical drug	-1.557	1.18e-18	C3,Ccl2,CCL3L3,CCL5,CD14,CD74,CD80,CFH,CXCL2,EFEMP2,HMOX1,ICAM1,IFITM3,IL18,IL1B,IL6,LCP1,LY96,MMP2,MMP9,MRC1,MSR1,OSMR,PGF,PTGS2,REG3A,SERPINE1,THBS2,VCAM1
MAPK1		kinase	-1.622	1.24e-18	ADAM12,ADAM17,ARHGAP11A,C1S,CCL3L3,CCL4,CCL5,CCND1,CD84,CDKN1A,CXCL11,DAB2,EGR1,EMP1,FN1,GBP5,HMOX1,IFITM3,IL1B,IL1RN,IL6,JUNB,LAMA4,LGALS3BP,MMP2,MMP9,NMI,NUPR1,PLAU,PSMB9,PTGS2,RGS16,SPP1,TLR3,TRIM5
aspirin		chemical drug	3.328	1.35e-18	Ccl2,CCL4,CCND1,CD80,CDKN1A,CSF1,CX3CL1,GDF15,ICAM1,IL18,IL1A,IL1B,IL6,KITLG,MMP2,MMP9,NCF1,PLA2G4A,PTGS1,PTGS2,TGFB1
pyrrolidine dithiocarbamate		chemical reagent	4.164	1.53e-18	ANXA1,ASS1,BIRC3,Ccl2,CCL5,CD80,CX3CL1,CXCL10,CXCL2,HMOX1,ICAM1,IGF1,IL1B,IL6,MMP2,MMP9,PDGFRA,PTGS2,SERPINE1,SOD2,TLR2,VCAM1
PRKCD		kinase	-3.217	1.73e-18	BIRC3,Ccl2,CCL5,CCND1,CD68,CDKN1A,FOSL1,GDF15,ICAM1,IL1B,IL6,ITGAM,JUNB,MMP2,MMP9,NFKB2,PTGS2,SERPINE1,TLR2,VCAM1,ZFP36
FN1	-2.941	enzyme	-3.915	2.17e-18	BIRC3,CCL4,CCL5,CCND1,CDK6,CDKN1A,CXCL2,FN1,GFRA2,GPX1,IL1B,IL1R1,IL6,IL7,ITGA5,ITGAM,MGP,MMP2,MMP3,MMP9,PDGFRA,PLAU,SDC4,SERPINE1,SPP1,TAGLN,TGFB1,TNFAIP2
Tnf (family)		group	-4.027	2.65e-18	BIRC3,C3AR1,Ccl2,CCL4,CCL5,CCND1,CD4,CSF1,CXCL10,CXCL11,ENPP2,FST,ICAM1,IGF1,IL1A,IL1B,IL1R1,IL33,IL6,MMP3,MMP9,PTGS2,SERPINE1,SLC11A1,TLR2,VCAM1
TBK1		kinase	-3.981	2.76e-18	CCL3L3,CCL4,CCL5,CXCL10,CXCL11,CXCL2,EDN1,FGL2,ICAM1,IL18,IL1A,IL1B,IL6,NFKBIZ,NMI,PLA1A,PTGS2,RSAD2,TLR2,TLR3
D-glucose		chemical - endogenous mammalian	-3.134	2.82e-18	Abcb1b,ANXA1,ASS1,C3,Ccl2,CCND1,CDKN1A,CX3CL1,CXCL2,EDN1,EGR1,FN1,FST,GDF15,GRN,HIST1H4J,HMOX1,HSPB1,ICAM1,IGF1,IL1B,IL6,ITGA5,JUNB,LPL,LY96,MMP2,MMP9,MSR1,Mt1,NCF1,PDGFRA,PTGS2,SERPINE1,SHC1,SOD2,SPP1,TGFB1,TIMP1,TLR2,UCP2,VCAM1
TLR9		transmembrane receptor	-4.682	3.09e-18	Ccl2,CCL3L3,CCL4,CCL5,Ccl7,CD274,CD80,Csn1s1,CXCL10,EDN1,GADD45B,HMOX1,IER3,IL18,IL1A,IL1B,IL33,IL6,LILRB4,NFKBIZ,PTGS2,RSAD2,SERPINE1,TGFB1,TIMP1,TLR7
bucladesine		chemical toxicant	-4.117	3.26e-18	ANXA1,ASS1,C3AR1,CCND1,CD14,CD38,CD80,CDKN1A,CXCL10,FCGR2A,FST,GADD45B,GDF15,HMOX1,ICAM1,IGF1,IGFBP5,IL1B,IL23R,IL6,JUNB,KITLG,MMP2,MMP9,Mt1,PDGFRA,PLAU,PTGS1,PTGS2,RGS16,SCARB1,SERPINE1,TIMP1
STAT6	-2.014	transcription regulator	-1.741	3.36e-18	Ccl2,CCL20,CCL3L3,CCL5,Ccl6,CD38,CDKN1A,CTSS,CXCL10,EGR1,FCER1G,FCGR1A,FCGR2A,FCGR3A/FCGR3B,GADD45B,GADD45G,IGF1,IL1A,IL1RN,IL33,IL6,LGALS3BP,LILRB4,MMP2,MMP9,PTGS2,STAT6,VCAM1,ZFP36
Akt		group	-2.37	3.82e-18	Ccl2,CCND1,CD274,CDKN1A,CXCL10,EPAS1,ETS1,FN1,FOSL1,HMOX1,IER3,IGF1,IGFBP2,IL1B,IL6,LPL,Mbp,MMP2,MMP9,OSTF1,PTGS1,PTGS2,SCARB1,SERPINE1,SOD2,SPP1,THBS2,TLR2,VCAM1
MAPKAPK2		kinase	-2.57	3.86e-18	Ccl2,CCL3L3,Ccl7,CXCL10,HSPB1,HSPB8,ICAM1,IL18,IL1B,IL6,MMP2,MMP9,MSR1,PLA1A,PLAU,TLR3,VCAM1
glucocorticoid		chemical drug	1.347	4.01e-18	ALOX5,ANXA1,BMP6,CCL5,CDKN1A,CSF1,CSF1R,CXCL2,EDN1,FN1,GRN,HAS2,HMOX1,ICAM1,IL18,IL1A,IL1B,IL1RN,IL6,LPL,MMP3,MMP9,Mt1,NCF1,PTGS2,SERPINE1,SPP1,STX11,TGFB1,TLR2,VCAM1
CD40LG		cytokine	-4.377	4.97e-18	ADAM17,ALCAM,BIRC3,CCL19,Ccl2,CCL20,CCL4,CCL5,CD38,CD80,CDK6,CDKN1A,CSF1,CTSC,CXCL10,CXCL13,CXCL2,CYP1B1,EGR1,FCGR2B,GADD45A,ICAM1,IL13RA1,IL1A,IL1B,IL6,ITGAM,JUNB,NFKB2,PLAU,PSMB9,PTGS2,SERPINE1,SOD2,TGFB1,TNFAIP2,VCAM1
IL1R1	-2.318	transmembrane receptor	-0.678	5.6e-18	Ccl2,CCL3L3,CCL5,Ccl7,CXCL10,CXCL2,EGR1,IGF1,IL18,IL1B,IL6,MMP2,MMP9,PTGS2,REG3A,TGFB1,TIMP1
lysophosphatidic acid		chemical - other	-3.718	6.81e-18	Ccl2,CCL4,CCND1,CYR61,EDN1,EGR1,GRN,IL1B,IL6,ITGAM,JUNB,LPL,MMP9,PDGFRA,PLAU,PTGS2,SCARB1,SERPINE1,TAGLN
ANGPT2		growth factor	-4.083	7.82e-18	ADAM12,C1R,Ccl2,CCL3L3,CCL5,CD68,CDKN1A,EDN1,ETS1,FN1,HMOX1,ICAM1,IL1B,IL6,LYN,MMP2,MMP9,NCF1,PLAU,POSTN,PTGS2,SERPINE1,SOD2,THBS2,TLR3,TNFRSF12A,VCAM1
CpG oligonucleotide		chemical drug	-4.351	8.28e-18	CCL3L3,CCL4,CCL5,Ccl7,CD14,CD80,CXCL2,EGR1,FCGR2B,ICAM1,IL18,IL1B,IL33,IL6,LYN,MSR1,NFKBIZ,PTGS2,RASSF4,SERPINE1,SLC40A1,SOD2,TLR2
lipoteichoic acid		chemical - endogenous non-mammalian	-3.457	8.41e-18	Ccl2,CD14,CD80,CXCL10,CYBB,GLRB,HMOX1,ICAM1,IL1B,IL1RN,IL6,MMP2,MMP9,NLRP3,PTGS2,TLR2,TLR3,TLR7
eplerenone		chemical drug	3.641	8.78e-18	Ccl2,CD68,CYBB,EDN1,FN1,ICAM1,IL1B,MMP2,NCF1,PTGS2,SERPINE1,SPP1,TGFB1,VCAM1
cholesterol		chemical - endogenous mammalian	-3.854	1.03e-17	Ccl2,Ccl7,CD14,CD68,CXCL10,CXCL2,EMR1,FCGR2B,FN1,ICAM1,IL10RB,IL1A,IL1B,IL1RN,IL6,ITGAM,LAPTM5,LPL,LYZ,MMP2,PTGS2,RGS16,SCARB1,TGFB1,TIMP1,TMEM123,VCAM1
EDN1	-3.538	cytokine	-4.548	1.03e-17	ADAM12,ANXA1,CCND1,CYBB,EDN1,EGR1,EREG,FN1,FOSL1,FST,GRN,ICAM1,IL18,IL6,ITGA5,ITGAM,JUNB,MMP2,MMP3,MMP9,NCF1,NUPR1,PLAU,PTGS2,SERPINE1,TIMP1,VCAM1
actinomycin D		chemical drug	4.248	1.08e-17	Abcb1b,ASS1,CCND1,CD38,CDKN1A,CYR61,EDN1,EPAS1,ETS1,FN1,GADD45A,GDA,HMOX1,IFNGR1,IGFBP5,IL6,LPL,MMP2,MMP3,Mt1,PLAU,PTGS2,SERPINE1,SLC40A1,SPP1,TGFB1,TLR2,TNFAIP2
RAF1		kinase	-4.343	1.08e-17	ANXA1,CCL19,CCND1,CD74,CDKN1A,CLDN1,CTSH,DUSP6,EGR1,EMP1,EMP3,GRN,HSPB1,IER3,IL1B,IL1R1,IL6,ITGAM,MMP3,MMP9,OSMR,PHLDA2,PLAU,PNP,PTGS2,TFPI2,TIMP1,ZFP36L2
camptothecin		chemical reagent	-4.542	1.32e-17	ANXA2,BIRC3,BTG2,CCL20,CCND1,CD48,CD53,CD93,CDK6,CDKN1A,CSF1,CXCL2,DUSP6,EDN1,FCGR2B,FGL2,GADD45A,GADD45B,GADD45G,GPNMB,HLA-A,ICAM1,IL13RA1,IL1A,IL1B,IL6,LILRB4,MMP9,Mt1,NFKB2,OSTF1,PHLDA2,PSMB9,PTGS2,RSAD2,SDC4,SERPINE1,SOD2,SPP1,STK17B,STX11,TGFB1,TLR2,TP53INP1,VCAM1
AGER		transmembrane receptor	-2.555	1.55e-17	Ccl2,CCL3L3,CCL4,CCND1,CDKN1A,CSF1,EGR1,ICAM1,IL1B,IL6,LPL,MMP2,MMP3,MMP9,PTGS2,SERPINE1,TGFB1,VCAM1
LCN2		transporter	-2.624	1.63e-17	CAPG,Ccl2,CCL20,CCL3L3,CCL4,CCL5,Ccl7,CKAP2,CXCL10,CXCL2,HMOX1,IL1A,IL1B,IL1RN,IL6,MMP2,MRC1
hexachlorobenzene		chemical toxicant	-4.111	2.28e-17	ANXA1,ANXA2,CD14,EFEMP2,EMP3,FCGR2A,FXYD5,GPNMB,IER3,MMP2,MMP9,MRC1,Ms4a6b,S100A11,SPP1,TIMP1,TNFRSF12A
IRF8		transcription regulator	-2.585	2.7e-17	CCL5,CD14,CD4,CD80,CDKN1A,CSF1R,CTSS,CXCL16,CYBB,DAB2,EGR1,EMR1,ICAM1,IL18,IL1B,IL6,ITGAM,MMP9,MSR1,Pmaip1,TLR3,TYROBP
MAPK9		kinase	-1.738	2.75e-17	BIRC3,Ccl2,Ccl7,CDKN1A,EDN1,EGR1,FGL2,FOSL1,GADD45B,GSTM1,IGFBP2,IL18,IL1B,IL6,JUNB,LGALS3BP,LPL,MMP3,MMP9,NMI,PLA1A,SOD2,TLR3,ZFP36
IL6R		transmembrane receptor	-2.775	2.8e-17	CCL5,CDKN1A,CXCL10,CXCL2,FN1,ICAM1,IGF1,IGFBP5,IL1B,IL6,MMP2,MMP3,MMP9,PTGS2,SERPINA3,TGFB1,TIMP1,VCAM1
ADIPOQ		other	0.605	3.47e-17	CCL20,CCL5,CCND1,CXCL10,CXCL11,CYBB,EGR1,FN1,HMOX1,ICAM1,IL6,LPL,MMP3,MSR1,NCF1,PTGS2,SHC1,SOAT1,SOD2,TGFB1,TIMP1,UCP2,VCAM1
doxorubicin		chemical drug	-4.97	3.74e-17	ANXA1,ANXA2,BIRC3,BTG2,Ccl2,CCND1,CD14,CDKN1A,CYBB,CYR61,EDN1,EFEMP2,EGR1,EMP3,GADD45A,GDF15,GPNMB,HMOX1,IER3,IL1B,LGALS3BP,MMP2,MRC1,Ms4a6b,PLA1A,Pmaip1,PTGS2,RGS16,S100A11,SOD2,SPP1,TGFB1,TIMP1,TNFRSF12A,TP53INP1
2-bromoethylamine		chemical reagent	-3.97	3.88e-17	ANXA1,ANXA2,CD14,EFEMP2,EMP3,FCGR2A,FXYD5,GPNMB,IER3,MRC1,Ms4a6b,PLA1A,S100A11,SPP1,TIMP1,TNFRSF12A
MAPK8		kinase	-3.221	4.44e-17	BIRC3,Ccl2,CCL5,CCND1,CDKN1A,CXCL16,CYBB,EGR1,ETS1,FOSL1,GSTM1,HMOX1,IL1B,IL6,MMP2,MMP3,MMP9,MSR1,NUPR1,PLAU,PTGS2,TLR2,VCAM1,ZFP36
curcumin		chemical drug	3.558	4.65e-17	ADAM17,ALOX5,AXL,BIRC3,Ccl2,CCL5,CCND1,CD80,CDK6,CDKN1A,EDN1,EGR1,ETS1,FOSL1,HMOX1,ICAM1,IGFBP5,IL10RB,IL1B,IL6,ITGAM,JUNB,LPL,MMP2,MMP3,MMP9,PGF,PLAU,PTGS2,SCARB1,SERPINE1,TLR2,UCP2,VCAM1
PP2/AG1879 tyrosine kinase inhibitor		chemical - kinase inhibitor	2.97	4.95e-17	BIRC3,CD38,CDKN1A,CXCL16,EDN1,FN1,HMOX1,ICAM1,IL1B,IL6,ITGAM,LYN,NCF1,PLAU,PTGS2,SERPINE1,SOD2,SPP1
wortmannin		chemical - kinase inhibitor	3.21	6.4e-17	Ccl2,CCL4,CCL5,CD14,CDKN1A,CSF1,CX3CL1,CXCL10,CXCL16,EGR1,FN1,HMOX1,ICAM1,IGF1,IL1B,IL6,ITGAM,MMP2,MMP9,MSR1,PLAU,POSTN,PTGS2,SCARB1,SERPINE1,VCAM1
NOS2		enzyme	-3.645	6.4e-17	Ccl2,CCL3L3,CCL4,Ccl7,CD14,CD53,CD80,CDKN1A,CHI3L1,CTSC,CXCL2,EDN1,HMOX1,IL1B,IL1RN,IL6,LGALS3BP,LILRB4,MMP9,PTGS1,PTGS2,SERPINA3,SLC40A1,TGFB1,TIMP1,TYROBP
Salmonella enterica serotype abortus equi lipopolysaccharide		chemical toxicant	-4.934	6.57e-17	BIRC3,Ccl2,CCL20,CCL3L3,CCL4,CCL5,CD274,CXCL2,EDN1,EGR1,EREG,FOSL1,GADD45A,GADD45B,IL18,IL1A,IL1B,IL6,NFKBIZ,NLRP3,PHLDA2,PLA1A,PLAU,PTGS2,TFPI2
raloxifene		chemical drug	-1.937	7.59e-17	ANXA3,BLNK,CCL5,CCND1,CDKN1A,CSF1,CTSH,CYP1B1,ENPP2,HMOX1,IER3,IFI30,IGF1,IL18,IL1R1,IL6,MMP2,MMP3,PDGFRA,PLK2,PTGS2,SERPINE1,SNCG,SPP1,TIMP1
staurosporine		chemical - kinase inhibitor	0.423	8.69e-17	BTG2,CCL4,Ccl6,CCND1,CD53,CDKN1A,FCGR2A,FOSL1,HMOX1,ICAM1,IGF1,IGFBP5,IL1B,IL6,LILRB4,MMP9,NCF1,PLAU,PTGS2,SERPINA3,SERPINE1
thioacetamide		chemical toxicant	-4.367	9.32e-17	ANXA1,ANXA2,BIRC3,CD14,EMP1,EMP3,FCGR2A,GPNMB,IER3,IFITM2,IGF1,IL1B,IL6,LGALS3BP,LTBP1,MMP2,Ms4a6b,NUPR1,PDGFRA,PLA1A,PTGFRN,PTGS2,REG3A,S100A11,SPP1,TAGLN,TGFB1,TIMP1,TNFRSF12A
IL27		cytokine	-3.987	9.8e-17	CCL20,CCL4,CCL5,CD14,CD74,CD80,CX3CL1,CXCL10,CXCL11,EGR1,EMR1,GADD45G,HLA-A,ICAM1,IL18,IL1A,IL1B,IL1RN,IL6,ITGAM,MRC1,PTGS2
IL15		cytokine	-3.241	1.12e-16	ANXA1,ARHGDIB,CCL19,Ccl2,CCL4,CCL5,CD274,CD38,CD53,CD74,CD80,CDK6,CSF1,CXCL10,CXCL2,EDN1,ETS1,FCGR3A/FCGR3B,FYB,IL6,JUNB,LYN,PNP,PSMB9,PTPRC,RAC2,RGS16,S100A11,TIMP1,TLR2,TRIM5,TYROBP,VCAM1,ZFP36
troglitazone		chemical drug	2.041	1.12e-16	ANGPTL4,ANXA2,BIRC3,C3,Ccl2,CCL5,CCND1,CD80,CDKN1A,CXCL10,CXCL11,EGR1,ETS1,FN1,FOSL1,GADD45A,GDF15,HMOX1,ICAM1,IL1B,IL6,LAMA4,LPL,MMP3,MMP9,MSR1,NCF1,PDGFRA,PTGS2,SCARB1,SERPINE1,SPP1,TGFB1,UCP2,VCAM1
lipid A		chemical toxicant	-3.606	1.2e-16	C3,Ccl2,CCL3L3,CCL5,CD14,CXCL10,FCGR1A,FCGR2B,IL1B,IL6,ITGA5,LYN,MSR1,PTPRC,TLR3
nitric oxide		chemical - endogenous mammalian	-2.191	1.3e-16	Ccl7,CCND1,CDKN1A,CTSH,CXCL10,DUSP6,EDN1,EGR1,GADD45A,GSTM1,HMOX1,HPGDS,IER3,IL18,IL1B,IL6,JUNB,MMP2,MMP9,Mt1,PGF,PTGS1,PTGS2,SPP1
gentamicin C		chemical drug	-4.123	1.51e-16	ANXA1,ANXA2,BIRC3,CD14,EFEMP2,EMP3,FCGR2A,FXYD5,GPNMB,IER3,MRC1,Ms4a6b,PLA1A,S100A11,SPP1,TIMP1,TNFRSF12A
Bay 11-7082		chemical - kinase inhibitor	3.506	1.62e-16	Abcb1b,Ccl2,CCL3L3,CCL4,CCL5,CCND1,CHI3L1,CXCL2,GLRB,HMOX1,ICAM1,IL6,MMP2,MMP9,PTGS2,SOD2
IFNLR1		transmembrane receptor		1.8e-16	CCL20,CCL3L3,CCL4,CCL5,CSF1,CXCL10,CXCL2,IL1A,IL1B,IL6,PTGS2,RSAD2,SOD2,TLR2,TNFAIP2
diphenyleneiodonium		chemical reagent	3.92	2.27e-16	Abcb1b,Ccl2,CXCL2,EPAS1,FN1,HMOX1,IL18,IL1B,IL6,MMP9,PTGS2,SERPINE1,SOD2,THBS2,TIMP1,UCP2
IGF2		growth factor	-0.96	2.34e-16	Ccl2,CCND1,CDKN1A,CYP1B1,EGR1,EREG,FN1,GADD45A,GRN,IER3,IFITM2,IGF1,IGFBP2,IGFBP5,IL6,ITGA5,JUNB,MMP3,PTGS2,RGS16,SERPINE1,SKAP2,SPP1,THBS2
LEPR		transmembrane receptor	0.462	2.71e-16	ANGPTL4,Ccl2,CCL3L3,CD68,EMR1,FN1,FYB,GADD45B,GADD45G,IGF1,IL1RN,IL6,ITGAM,LPL,MMP2,MMP3,RNASET2,SCARB1,SERPINE1,STK17B,TGFB1,TIMP1,TP53INP1,UCP2
homocysteine		chemical - endogenous mammalian	-3.374	3.15e-16	ANXA2,Ccl2,CCL5,CCND1,CDKN1A,CXCL10,GADD45A,HMOX1,IL1B,IL6,ITGAM,LPL,MMP2,PGF,Pmaip1,PTGS2,TIMP1,VCAM1
Ccl2	-3.095	cytokine	-3.142	3.15e-16	Ccl2,CCL3L3,CCL4,CCL5,Ccl7,CD14,CSF1,CXCL10,CXCL2,ETS1,IGF1,IL1B,IL6,LPL,SDC4,VCAM1
HGF		growth factor	-2.294	3.23e-16	ANGPTL4,BIRC3,Ccl2,CCL4,CCL5,CCND1,CD93,CDKN1A,CSF1,CXCL2,CYR61,DUSP6,EDN1,EGR1,EMP1,ETS1,FN1,FOSL1,HMOX1,ICAM1,IGF1,IL1B,IL6,KITLG,MMP2,MMP9,OSMR,PGF,PHLDA2,PLAU,PTGS1,PTGS2,SEMA3A,SERPINE1,SPP1,TGFB1,TIMP1,TNFAIP2,VCAM1
triamterene		chemical drug	-4.088	3.6e-16	ANXA1,ANXA2,BIRC3,CD14,EFEMP2,EMP3,FCGR2A,FXYD5,GPNMB,IER3,MRC1,Ms4a6b,PLA1A,S100A11,SPP1,TIMP1,TNFRSF12A
MET		kinase	-2.787	4.03e-16	CCL3L3,Ccl7,CCND1,CDKN1A,DAB2,EDN1,FGL2,FN1,IL18,IL6,MMP2,NFKBIZ,PLK2,PTGS2,SOD2,SPP1,TGFB1,TLR3
nitrofurantoin		chemical drug	-1.408	4.15e-16	ANXA2,ASS1,BTG2,C3,CCL3L3,CCND1,CTSS,CXCL10,GADD45A,GPNMB,GSTM1,HMOX1,IER3,IGF1,IL1B,IL6,LCAT,Mt1,S100A11,SPP1,TIMP1,TNFRSF12A,TTR,VCAM1
IRF1		transcription regulator	-3.25	5.33e-16	C1R,CCL19,CCL5,CCND1,CDKN1A,CTSS,CXCL10,CXCL11,CXCL16,CYBB,FGL2,IFITM3,IL18,IL1B,IL6,IL7,MMP9,PSMB9,PTGS2,RSAD2,TGFB1,TLR3,VCAM1
MOG		other	-3.21	5.63e-16	Ccl2,CCL3L3,CCL5,Ccl7,CD274,CD80,CXCL10,CXCL2,ICAM1,IL6,ITGAL,MMP3,MMP9,TGFB1,VCAM1
JAK2		kinase	-3.63	6.06e-16	Ccl2,CCL5,CCND1,CDKN1A,CXCL10,CYBB,EGR1,FCGR2B,ICAM1,Ifitm1,IL1B,IL6,LYN,OSMR,PHLDA3,PSMB9,PTGS2,SLAMF9,SLC11A1,TP53INP1
FOSL1	-2.965	transcription regulator	-0.967	6.24e-16	AXL,Ccl2,CCL3L3,CCL4,Ccl6,Ccl7,CCND1,EGR1,FOSL1,IL1B,IL6,JUNB,MMP2,MMP3,MMP9,PLAU,SERPINE1
CDKN2A		transcription regulator	-2.739	6.25e-16	BTG2,C3,CAPG,CCL19,Ccl2,CCL3L3,CCL4,CCL5,Ccl6,Ccl7,CCND1,CDKN1A,CX3CL1,CXCL10,CXCL13,EGR1,FST,GADD45G,GFRA2,IGFBP5,IL1A,IL1B,IL6,MMP2,MMP3,NFKB2,PSMB9,SERPINE1,TP53INP1
sphingosine-1-phosphate		chemical - endogenous mammalian	-3.376	6.54e-16	ANXA2,CCL5,CCND1,CXCL10,CXCL2,EGR1,ETS1,FN1,HAS2,ICAM1,IL6,MMP9,PTGS2,SERPINE1,TAGLN,TGFB1,TIMP1,VCAM1
fenamic acid		chemical reagent	-4.081	8.16e-16	ANXA1,ANXA2,BIRC3,CD14,EFEMP2,EMP3,FCGR2A,FXYD5,GPNMB,IER3,MRC1,Ms4a6b,PLA1A,S100A11,SPP1,TIMP1,TNFRSF12A
PTGER4		g-protein coupled receptor	2.696	8.66e-16	Ccl2,CCL20,CCL3L3,CCL4,Ccl7,CDK6,CH25H,CXCL10,CYBB,EDN1,EGR1,HAS2,Ifi47,IL18,IL1B,IL6,LPAR6,MMP2,NCF1,PTGS2,RSAD2,TP53INP1
valsartan		chemical drug	3.219	1.21e-15	Ccl2,CYBB,EDN1,FN1,ICAM1,IL1B,MMP2,NCF1,POSTN,PTGS2,SERPINE1,SPP1,TGFB1,TIMP1
17-alpha-ethinylestradiol		chemical drug	-0.956	1.38e-15	Abcb1b,C1QB,C3,Ccl2,CCL3L3,CCL5,CD53,CD68,CD74,CSF1R,CTSS,CXCL10,EMR1,IFI30,IGF1,LY86,MMP9,MRC1,SCARB1,SLC11A1,SLC40A1,VCAM1
deferoxamine		chemical drug	-1.537	1.38e-15	CCL20,CCL3L3,CCL4,CCND1,CDKN1A,EGR1,EPAS1,GADD45A,GDF15,HMOX1,ICAM1,IGF1,IGFBP2,IGFBP5,IL6,LPL,MMP2,RSAD2,SERPINE1,SPP1,TGFB1,VCAM1
phenylbutazone		chemical drug	-3.111	1.47e-15	ANXA1,ANXA2,CCND1,EFEMP2,FCGR2A,FXYD5,GPNMB,IER3,MRC1,Ms4a6b,PLA1A,PTGS2,S100A11,SPP1,TIMP1,TNFRSF12A
H89		chemical - kinase inhibitor	2.811	1.56e-15	Ccl2,CCND1,CD14,CD80,CDKN1A,EGR1,EREG,HMOX1,IGF1,IGFBP5,IL1B,IL6,MMP2,MMP9,PLAU,PTGS2,SERPINE1,SHC1,SOD2,UCP2,VCAM1
CEBPA		transcription regulator	-4.041	1.61e-15	Abcb1b,AKR1B10,ALOX5AP,ANXA1,ASS1,BTG2,C3,C3AR1,CCL20,CD14,CDKN1A,CHI3L1,CSF1,CSF1R,FCGR1A,GADD45A,HAS2,HMOX1,ICAM1,IER3,IGF1,IL1RN,IL6,ITGAL,ITGAM,JUNB,LPL,MMRN1,PTGS1,PTGS2,PTPRC,SERPINE1,SMPDL3A,SOD2,SPP1
mycophenolic acid		chemical drug	-2.454	1.65e-15	BIRC3,CCL20,CD274,CDK6,CDKN1A,CLDN1,CYBB,CYR61,EDN1,ETS1,FN1,IL1B,IL6,NFKB2,PDLIM5,PTGS2,SERPINE1,SOD2
Ro31-8220		chemical - kinase inhibitor	3.621	1.81e-15	CDKN1A,CLDN1,EGR1,FN1,HMOX1,ICAM1,IL1B,IL6,ITGA5,MMP2,Mt1,PTGS2,SERPINE1,VCAM1
N-nitro-L-arginine methyl ester		chemical drug	-2.718	2.06e-15	Ccl2,CD68,CD80,CSF1,CXCL2,CYBB,FN1,HMOX1,ICAM1,IL1B,IL6,MMP9,PTGS2,SERPINE1,TGFB1,TIMP1,TLR2,VCAM1
5-O-mycolyl-beta-araf-(1->2)-5-O-mycolyl-alpha-araf-(1->1')-glycerol		chemical - endogenous non-mammalian	-4.206	2.06e-15	CCL20,CCL3L3,CCL4,CXCL10,CXCL11,CXCL2,ICAM1,IER3,IL1A,IL1B,MMP9,NFKB2,NFKBIZ,PTGS2,RGS16,SDC4,SOD2,VCAM1
FGF1		growth factor	-1.101	2.23e-15	AKR1B10,CCND1,CDKN1A,CYR61,DUSP6,EDN1,EGR1,GADD45G,GPX1,GSTM1,HAS2,HMOX1,ICAM1,POSTN,PTGS2,SLC7A2,SPP1,TNFRSF12A,TTR,VCAM1
enterotoxin B		biologic drug	-3.905	2.28e-15	Ccl2,CCL3L3,CCL4,CCL5,Ccl7,CD80,CXCL10,CXCL13,CXCL2,GPNMB,ICAM1,IL10RB,IL1B,IL33,IL6,RSAD2,SERPINA3
D-fructose		chemical - endogenous mammalian	-3.723	2.67e-15	Ccl2,Ccl7,CD68,CXCL10,CXCL2,FN1,ICAM1,IL1A,IL1B,IL6,ITGAM,MMP2,TGFB1,TIMP1
IRAK4		kinase	-2.375	2.91e-15	BIRC3,BTG2,Ccl2,CCL20,CD80,CXCL10,CXCL16,CXCL2,DAB2,EDN1,EGR1,IFNGR1,IL1B,IL6,NFKBIZ,RGS16,ZFP36
reactive oxygen species		chemical toxicant	-3.644	3.17e-15	ADAM17,CCL5,CD80,CDKN1A,CSF1R,EDN1,ETS1,GADD45A,HMOX1,ICAM1,IL1B,IL6,MMP3,PTGS2,SERPINE1,SOD2,TGFB1,TLR2,UCP2,VCAM1
HIF1A		transcription regulator	-4.216	3.19e-15	ADAM17,ANGPTL4,AXL,Ccl2,CCND1,CD274,CDKN1A,CYR61,EDN1,EPAS1,EREG,ETS1,FN1,GADD45B,HMOX1,IGF1,IGFBP2,IGFBP5,IL1A,IL1B,IL23R,IL6,ITGA5,MMP2,MMP9,PGF,PTGS2,SDC4,SERPINE1,SLC40A1,TGFB1,TLR2
VEGFA		growth factor	-3.72	3.19e-15	Ccl2,CCND1,CDKN1A,CTSS,CXCL10,CYR61,EDN1,EGR1,ETS1,FN1,HMOX1,ICAM1,IGFBP5,IL6,JUNB,MMP2,MMP9,PLAU,PTGS1,PTGS2,SERPINE1,SNCG,SOD2,TFPI2,TGFB1,VCAM1
nicotine		chemical drug	-2.143	3.5e-15	CCL4,CCND1,CD80,CDKN1A,EDN1,EGR1,FN1,HMOX1,ICAM1,IGF1,IL1A,IL1B,IL6,ITGAM,JUNB,MMP2,MMP9,POSTN,PTGS2,SERPINE1,SPP1,TFPI2,TTR,ZFP36
captopril		chemical drug	-2.608	3.71e-15	ANXA1,EFEMP2,FCGR2A,HMOX1,IER3,IL1RN,IL6,MMP9,MRC1,Ms4a6b,POSTN,PTGS2,S100A11,SPP1,TGFB1,TIMP1,TNFRSF12A
PTEN		phosphatase	3.149	3.85e-15	ANXA1,BTG2,C3,Ccl2,CCL5,CCND1,CD274,CDK6,CDKN1A,Csn1s1,CXCL11,CXCL13,CXCL2,EDN1,EPAS1,ETS1,HCLS1,IFI30,IGF1,IGFBP2,IGFBP5,IL1B,IL6,MMP2,MMP3,MMP9,PLAU,PTGS2,PTPRC,SDC4,SERPINE1,SOAT1,SPP1,TGFB1,VCAM1
DUSP1		phosphatase	2.706	4.53e-15	Ccl2,CCL20,CCL3L3,CCL4,CXCL2,CYBB,IL1A,IL1B,IL1RN,IL23R,IL6,PTGS2,SOD2,TLR2,VCAM1,ZFP36
CD28		transmembrane receptor	0.833	5.3e-15	ANXA1,ARHGDIB,CCL4,CCND1,CD274,CD80,CDK6,CH25H,CXCL13,CXCL2,FCER1G,FYB,IFNGR1,IGFBP5,IL10RB,IL1B,IL1R1,IL23R,IL6,IL7,ITGAL,LCP1,LTBP1,MMP2,MMRN1,MSR1,NFKB2,PNP,PTGS2,STOM,TFPI2
Ifn		group	-3.031	5.32e-15	CD80,CFH,CH25H,CXCL10,CXCL11,EDN1,HLA-A,ICAM1,IFITM3,IGF1,IL1R1,IL33,IL7,MMP9,RSAD2,SERPINE1,SPP1,TLR2,TLR3,TLR7
BCL6		transcription regulator	1.606	5.65e-15	ALCAM,BLNK,Ccl2,Ccl6,Ccl7,CCND1,CD151,CD80,CDKN1A,CXCL10,DUSP6,FMOD,GADD45A,IL13RA1,IL18,IL6,JUNB,MGP,SERPINE1,STAT6,TGFB1
NEUROG1		transcription regulator	3.5	5.92e-15	ASS1,C1S,C3,CD82,CFH,EPAS1,FN1,GFPT2,HAS2,IL6,LCP1,MMP9,PLK2,PPIC,SLC43A3,SQRDL
AG490		chemical - kinase inhibitor	3.955	7.51e-15	BIRC3,Ccl2,CCL5,CD68,CDKN1A,EDN1,ICAM1,IGF1,IL1B,IL6,IL7,LY96,MMP9,PTGS2,SOD2,SPP1,TIMP1
MMP9	-4.861	peptidase	-1.596	7.92e-15	Ccl2,CCL3L3,CCND1,CDKN1A,CXCL2,GADD45A,ICAM1,IL1A,IL6,MMP2,MMP3,MMP9,SDC4,TGFB1,TIMP1
ibuprofen		chemical drug	1.424	7.97e-15	CCND1,CYBB,EPAS1,GDF15,IL1B,IL6,ITGAM,MMP2,MMP9,PTGS1,PTGS2,PTPRC,SERPINA3
medroxyprogesterone acetate		chemical drug	0.692	8.8e-15	BTG2,Ccl2,CCL4,CCL5,CCND1,CLDN1,CXCL10,CYR61,ETS1,FMOD,FN1,ICAM1,IL1A,IL1B,IL6,JUNB,PLAU,PTGS2,TFPI2,TGFB1
CXCL2	-4.986	cytokine	-3.126	8.88e-15	Ccl2,CCL3L3,CCL4,CCL5,CXCL10,CXCL2,ICAM1,IL1B,IL6,ITGAM
zymosan		chemical - endogenous non-mammalian	-3.466	1.07e-14	Ccl2,CCL3L3,CCL4,CCL5,CSF1,CXCL2,HMOX1,IL1A,IL1B,IL6,ITGAM,MMP2,PTGS1,PTGS2,TLR2
LDLR		transporter	1.629	1.18e-14	ALCAM,APOBEC1,Ccl2,CD68,EGR1,ICAM1,IL1A,IL1B,IL6,LPL,MMP2,MMP9,MSR1,PSMB9,SCARB1,SPP1,VCAM1
TGFA		growth factor	-2.866	1.18e-14	BIRC3,CCL5,CCND1,CDKN1A,CXCL10,CXCL2,EREG,ICAM1,IL6,ITGAM,JUNB,MMP9,PLA2G4A,PTGS1,PTGS2,SERPINE1,TGFB1
IFN alpha/beta		group	-3.209	1.18e-14	AXL,CCL5,CD80,CX3CL1,CXCL10,CXCL16,FGL2,HLA-A,IL6,IL7,MRC1,Pmaip1,RSAD2,Sp100,TLR2,TLR3,TLR7
bortezomib		chemical drug	1.039	1.26e-14	BIRC3,Ccl2,CCL4,CCL5,CCND1,CDKN1A,CXCL10,CXCL13,CXCL2,GADD45A,GADD45B,GDF15,GPNMB,ICAM1,IGF1,IL10RB,IL1B,IL33,IL6,PTGS2,RSAD2,SERPINA3,VCAM1
AKT1		kinase	-3.576	1.43e-14	AKR1B10,ASS1,BIRC3,CCL5,CCND1,CD4,CD74,CDKN1A,COL8A1,Csn1s1,CXCL10,EGR1,FN1,FXYD5,GDF15,HMOX1,IGFBP5,IL6,MMP2,MSR1,NFKB2,PDGFRA,PTGS2,SERPINE1,SPP1,TIMP1
SP3		transcription regulator	-3.236	1.5e-14	AEBP1,Ccl2,CCL20,CCND1,CDKN1A,CHI3L1,EGR1,EREG,FOSL1,GDF15,HAS2,IGF1,IL1A,LCAT,LPL,MMP2,PLAU,PTGS1,PTGS2,SCARB1,SERPINE1,TAGLN,TIMP1,TLR2
Pdgf (complex)		complex	-3.376	1.64e-14	Ccl2,CCND1,CDK6,CDKN1A,EDN1,EGR1,FN1,HMOX1,ICAM1,ITGA5,JUNB,MMP2,PLAU,PTGS2,SERPINE1,TGFB1,TIMP1,VCAM1
MIF		cytokine	-2.611	1.65e-14	C3AR1,CCL3L3,CCL4,CCND1,CD84,CXCL2,ICAM1,IL1B,IL6,MMP2,MMP3,MMP9,PTGS2,TGFB1,TIMP1,VCAM1
LIF		cytokine	-2.301	1.69e-14	Ccl2,CCL3L3,CCND1,CDKN1A,CSF1R,CXCL10,CXCL2,EREG,FN1,IGF1,IL1B,IL6,IL7,JUNB,LPL,NMI,PTGS2,REG3A,SERPINA3,SOD2,SPP1,TFCP2L1,TIMP1,TMEM176A
thapsigargin		chemical toxicant	-2.573	2.09e-14	Abcb1b,BIRC3,CCL3L3,CCND1,CD80,CDKN1A,CXCL10,EDN1,EGR1,ETS1,EVI2A,FN1,GADD45A,GADD45B,HMOX1,ICAM1,IGF1,IL1R1,IL6,MMP9,TLR2,VCAM1
HDAC3		transcription regulator	0.801	2.5e-14	ALOX5,BIRC3,CCND1,CD82,CDKN1A,CXCL10,CXCL2,ENPP2,HMOX1,ICAM1,MMP9,PTGS2,SERPINE1,SPP1,TAGLN
IL12 (complex)		complex	-2.01	2.99e-14	CCL19,Ccl2,CCL20,CCL4,CCL5,CSF1,CXCL10,CXCL11,EMR1,GADD45B,GADD45G,ICAM1,IFNGR1,IL18,IL1B,IL6,ITGAL,MMP2,MMP9,PLAU,PTGS2,TGFB1,TIMP1,TLR2
CEBPE		transcription regulator	-2.779	3.08e-14	ALOX5AP,Ccl7,CD14,CDK6,CSF1R,IL18,IL1RN,IL6,ITGAM,LYZ,MMP2,MMP9,NCF1,PTGS2
TAZ		enzyme	-2	3.29e-14	ANXA1,ARHGAP29,AXL,CYP1B1,CYR61,EDN1,ENPP2,FN1,LCP1,MYOF,SEMA3C,SERPINE1,TAGLN,TFPI2,TGFB1
acetaminophen		chemical drug	-2.85	3.8e-14	BTG2,Ccl2,CCL3L3,CCND1,CDKN1A,CXCL10,CXCL2,GADD45A,GPX1,HMOX1,ICAM1,IGF1,IL18,IL1A,IL1B,IL6,LCAT,Mt1,PTGS2,TTR,VCAM1
SMARCA4		transcription regulator	-2.091	3.92e-14	ARHGDIB,CCND1,CD74,CDKN1A,CSF1,CTSH,CTSS,EMP3,FN1,GADD45A,GADD45G,GPX1,IFI30,IFITM2,IFITM3,IGF1,IGFBP5,IL6,ITGA5,MMP2,Mt1,NFKB2,NPC2,SERPINE1,SKAP2,SLC11A1,SPP1,TAGLN,TTR
progesterone		chemical - endogenous mammalian	-0.153	4.01e-14	AEBP1,AMPD3,C3,CCND1,CD82,CDKN1A,CSF1,CXCL10,CXCL11,CYP1B1,ENPP2,EPAS1,FN1,FST,ICAM1,IGF1,IGFBP2,IGFBP5,IL1A,IL6,ITGA5,LPL,MMP2,MMP3,MMP9,MRC1,MYO1D,NPL,POSTN,PTGS2,RNASE4,SMPDL3A,SOD2,SPP1,TGFB1,TIMP1,TTR
TP73		transcription regulator	1.988	4.94e-14	ADAM17,C1R,C3,Ccl6,CDKN1A,CLEC7A,CXCL2,CYR61,EGR1,FST,GADD45A,GPNMB,HSPB8,IER3,IL7,ITGA5,LCP1,LTBP1,LYZ,MMP2,NUPR1,PLK2,SERPINA3,SPP1,TGFB1,TIMP1,TNFRSF12A,TTR
HMOX1	-4.042	enzyme	1.991	5.03e-14	Ccl2,CD14,CXCL10,CXCL2,HMOX1,ICAM1,IGF1,IL1B,IL1RN,IL6,ITGAM,MMP9,MSR1,PTGS2,TGFB1,THBS2,VCAM1,ZFP36
ETS1	-2.14	transcription regulator	-3.337	5.2e-14	ARHGDIB,Ccl2,CCL5,CCND1,CD14,CDKN1A,CSF1R,EGR1,ETS1,FCGR2A,FN1,HMOX1,HSPB8,ICAM1,JUNB,MMP2,MMP3,MMP9,MSR1,NCF1,PHLDA2,PLAU,SERPINE1,SPP1
imiquimod		chemical drug	-3.64	5.38e-14	Ccl2,CCL4,CD80,FOSL1,HMOX1,ICAM1,IL18,IL1A,IL1B,IL6,JUNB,PTGS2,RSAD2,SOD2,TGFB1,TLR7
PLAU	-2.334	peptidase	-1.664	5.58e-14	Ccl2,CCL5,CCND1,CYR61,FCGR1A,FN1,GDF15,ICAM1,IGF1,IGFBP2,IL1B,IL6,MMP9,PLAU,SERPINE1
BSCL2		other		5.58e-14	Ccl2,Ccl7,CCND1,CD74,IER3,IGFBP5,IL33,IL6,LPL,MMP3,PSMB9,PTGS1,PTGS2,RSAD2,TIMP1
ICAM1	-4.287	transmembrane receptor	-1.736	5.65e-14	CCL3L3,CCL4,CCL5,CD80,CXCL2,ICAM1,IL1A,IL1B,IL6,ITGAL,MMP9,TGFB1,VCAM1
Go 6976		chemical - kinase inhibitor	3.545	5.72e-14	BMP6,Ccl2,CCND1,CDKN1A,CXCL2,CYBB,ETS1,FN1,HMOX1,ITGA5,MMP2,MMP9,PTGS2,VCAM1
WNT5A		cytokine	0.888	7.18e-14	ARHGDIB,BMP6,CCL3L3,CCND1,CD38,CD80,CXCL2,DAB2,ENPP2,FN1,IL1A,IL1B,IL6,LCP1,PGF,PTGS2,SPP1,TLR3
INSR		kinase	0.518	7.79e-14	C1QA,Ccl2,CCL4,CCND1,CDKN1A,CYP1B1,EDN1,EGR1,EREG,GADD45A,GRN,IER3,IFITM2,IGF1,IL6,ITGA5,JUNB,LCP1,LYZ,MMP2,MMP9,NFKB2,RGS16,SCARB1,SERPINE1,SKAP2,TGFB1,THBS2,UCP2,VCAM1
MYC		transcription regulator	1.518	8.29e-14	ALCAM,ASS1,Ccl6,CCND1,CD151,CD274,CD48,CDK6,CDKN1A,COL8A1,CTBS,CXCL10,DUSP6,EDN1,EGR1,EMP1,FMOD,FN1,FOSL1,GADD45A,GADD45B,GADD45G,HAS2,HLA-A,HMOX1,HSPB1,ICAM1,IER3,ITGAL,ITGAM,LYZ,MGP,MMP9,MRC1,Mt1,NMI,PDGFRA,PLA1A,PLAU,PTPRC,RSAD2,SCARB1,SERPINE1,SLC11A1,SOD2,SPP1,SQRDL,TGFB1,THBS2,TIMP1,VCAM1,ZFP36
ESR1		ligand-dependent nuclear receptor	-3.202	9.56e-14	ASS1,C3,CCL20,CCL4,CCND1,CDKN1A,COL8A1,CYP1B1,EDN1,EGR1,ENPP2,EREG,FOSL1,FST,HPGDS,IER3,IGF1,IGFBP2,IGFBP5,IL1A,IL1B,IL6,LPL,LTBP1,MMP9,PTGS2,SCARB1,SERPINE1,SLC7A2,SPP1,TNFAIP2,TTR
KLF2		transcription regulator	2.475	1.02e-13	ASS1,Ccl2,CCL4,CD93,CDKN1A,CYP1B1,EDN1,EPAS1,GADD45A,IL1B,IL6,JUNB,KITLG,PGF,PTGS2,SERPINE1,TFPI2,TGFB1,TIMP1,VCAM1
cerivastatin		chemical drug	1.042	1.05e-13	ASS1,CDKN1A,CYP1B1,FN1,GPX1,HMOX1,HSPB1,ICAM1,IL6,ITGAL,MMP9,PLAU,PTGS2,SERPINE1,TGFB1,VCAM1
AHR		ligand-dependent nuclear receptor	-1.057	1.13e-13	BTG2,CCL5,CCND1,CD38,CDKN1A,CXCL10,CYP1B1,DUSP6,EDN1,FN1,FOSL1,GADD45A,IL1B,IL6,ITGA5,ITGAM,JUNB,LTBP1,MMD2,MMP2,Mt1,PDGFRA,PTGS2,SEMA3A,SERPINE1,SOD2,SPP1,STEAP4,TGFB1
fulvestrant		chemical drug	0.234	1.15e-13	AXL,C3,Ccl2,CCL5,CCND1,CD74,CDKN1A,CSF1,CXCL10,CXCL11,CYR61,EGR1,GADD45A,ICAM1,IER3,Ifi27,IGF1,IGFBP5,IL1B,LPL,PLK2,PTGS2,SNCG,TGFB1,VCAM1
MAP3K7		kinase	-1.83	1.19e-13	BIRC3,Ccl2,CCL20,CCL5,Ccl7,CD14,CH25H,CXCL10,CXCL2,HMOX1,IL1B,IL6,MMP3,PTGS2,SERPINE1
green tea polyphenol		chemical drug	2.201	1.21e-13	ANXA1,CDKN1A,HMOX1,ICAM1,IGF1,IL1B,IL6,MMP2,MMP9,PLAU,PTGS2,TGFB1
losartan potassium		chemical drug	3.029	1.43e-13	Ccl2,CYBB,EDN1,EGR1,FN1,IL18,IL1B,IL6,MMP2,MMP9,POSTN,PTGS2,SERPINE1,SPP1,TGFB1,TIMP1,UCP2,VCAM1
atorvastatin		chemical drug	3.574	1.49e-13	BMP6,Ccl2,CYBB,EDN1,HMOX1,ICAM1,IL6,ITGAL,LPL,MMP2,MMP3,MMP9,POSTN,PTGS2,SERPINE1,SPP1,TGFB1,TLR2,VCAM1
E. coli lipopolysaccharide		chemical - endogenous non-mammalian	-3.805	1.52e-13	Ccl2,CCL4,CCL5,CD80,CXCL10,CXCL2,CYR61,ICAM1,IL18,IL1B,IL6,LY96,MMP9,TGFB1,VCAM1
ITGB2		transmembrane receptor	-0.18	1.59e-13	Ccl2,CCL4,CXCL10,CXCL2,FN1,GADD45B,IL6,ITGAL,MMP9,PTGS2,RAC2,TGFB1,VCAM1
Hbb-b1		transporter	-2.107	1.59e-13	C1QA,Ccl2,Ccl7,CD74,CLEC7A,CMTM3,CXCL10,FN1,ICAM1,IL1B,LY86,TLR2,VCAM1
TREM1		transmembrane receptor	-4.145	1.68e-13	Ccl2,CCL20,CCL5,CD14,CD274,CSF1,CXCL10,CXCL2,EDN1,EGR1,FOSL1,GADD45B,IL1B,IL1R1,IL6,LPL,NFKB2,PHLDA2,PTGS2,RGS16,SPP1,TFPI2,TLR2
PRKCB		kinase	-3.091	1.82e-13	CCND1,CD80,CDKN1A,EGR1,FN1,ICAM1,IL6,MMP2,MMP9,PTGS2,SERPINE1,SOD2,TCIRG1,TGFB1
berberine		chemical drug	0.657	1.99e-13	Abcb1b,CCND1,CD80,CDKN1A,FN1,HMOX1,ICAM1,IL1B,IL6,MMP2,MMP9,PTGS2,SCARB1,TGFB1,TIMP1,UCP2,VCAM1
IFNA2		cytokine	-3.268	2.05e-13	ALOX5,ANXA1,C1R,C1S,CDKN1A,CXCL10,CXCL11,EMR1,HLA-A,IFITM2,IFITM3,IL10RB,IL1B,IL6,KCNJ6,LGALS3BP,LILRB4,LPAR6,LYN,MMP9,PARP9,RSAD2,SLC15A3,TLR3
bisindolylmaleimide I		chemical - kinase inhibitor	4.047	2.85e-13	BIRC3,CDKN1A,CLDN1,EGR1,FN1,GDF15,HMOX1,ICAM1,IGF1,IL6,LPL,MMP2,MMP9,Mt1,PTGS2,SERPINE1,SOD2
PRKCA		kinase	-3.241	3.41e-13	ARHGDIB,CCND1,CDKN1A,CXCL2,CYBB,EGR1,ETS1,FN1,GDF15,ICAM1,LPL,MMP3,MMP9,PHLDA2,PTGS2,SERPINE1,VCAM1
SMAD4		transcription regulator	-2.097	3.56e-13	ANGPTL4,Ccl2,CCND1,CDKN1A,CSF1,EREG,FST,GADD45A,GADD45B,HAS2,HMOX1,ICAM1,IER3,IL1B,IRAK3,PILRA,PLAU,PTGS2,PTPRC,SERPINE1,TGFB1,TIMP1,ZFP36
LGALS3		other	-1.107	3.62e-13	Ccl2,CCL3L3,CCND1,CDKN1A,CTSH,DUSP6,ENPP2,FN1,ICAM1,IGF1,IGFBP5,IL6,ITGAM,MSR1,TGFB1,VCAM1
CAMP		other	-1.781	3.85e-13	Ccl2,CCL20,CCL4,CCL5,Ccl7,CD80,CSF1,ICAM1,IL18,IL1A,IL1B,IL6,ITGAM,PTGS2,TNFAIP2
propofol		chemical drug	1.2	3.92e-13	ANXA1,CD14,CYBB,EGR1,HMOX1,IL1B,IL6,MMP2,MMP9,NCF1,SOD2,ZFP36
TLR5		transmembrane receptor	-3.226	3.92e-13	Ccl2,CCL20,CCL4,CCL5,CD80,CXCL2,ICAM1,IL1A,IL1B,IL33,IL6,TLR7
benzyloxycarbonyl-Leu-Leu-Leu aldehyde		chemical - protease inhibitor	1.011	3.94e-13	ARHGDIB,BIRC3,Ccl2,CCL5,CCND1,CDKN1A,CXCL10,CXCL2,EPAS1,ETS1,HAS2,HMOX1,HSPB1,ICAM1,IER3,IL1B,IL6,MMP2,MMP9,NCF1,NFKB2,PDGFRA,PTGS2,SOD2,TIMP1,VCAM1
CpG ODN 1826		chemical reagent	-3.651	4.05e-13	CCL3L3,CCL4,CCL5,CD14,CD274,CD80,CXCL10,CYBB,FCGR2B,IL1A,IL1B,IL6,LY96,NCF1
GNA15		enzyme		4.06e-13	Abcb1b,C3,Ccl2,CCL20,CXCL2,DAB2,FOSL1,FXYD5,GADD45A,GDA,HMOX1,IL6,Mt1,SERPINA3,SOD2,TAGLN,TIMP1
TGM2		enzyme	-3.454	4.11e-13	BIRC3,BTG2,C3,CCND1,CD74,CD93,CDK6,CXCL10,FCER1G,FN1,IL1B,IL6,ITGAM,MGP,MMP2,MMP9,NPC2,PARP9,PTGS1,SLC7A2,SPP1,TGFB1,TNFAIP2,TYROBP
E. coli serotype 0127B8 lipopolysaccharide		chemical - endogenous non-mammalian	-3.857	4.35e-13	ANXA1,Ccl2,CCL5,Ccl7,CD14,CXCL10,CXCL16,CXCL2,HAS2,HMOX1,Ifi47,IGF1,IL1B,IL6,IL7,MMP3,P2RY6,PTGS2,RSAD2,SOD2,TLR2,TLR3
KITLG	-2.145	growth factor	-3.375	4.53e-13	AIF1,ALOX5,ALOX5AP,AXL,Ccl2,CCL3L3,CCL4,CD14,CD68,CDKN1A,CSF1,CX3CL1,EGR1,HMOX1,IL18,IL1A,IL1B,IL1RN,IL6,LAPTM5,MMP2,PTGS2,SHC1,UCP2
IKBKE		kinase	-2.021	5.58e-13	BIRC3,Ccl2,CCL3L3,CCL5,CCND1,CXCL10,HLA-A,IL1A,IL6,MMP3,MMP9,PTGS2,RSAD2
BRAF		enzyme		5.58e-13	BIRC3,Ccl2,CCND1,CDKN1A,CSF1,CSF1R,CXCL10,EGR1,EPAS1,IL1A,IL1B,IL6,MMP9
lysophosphatidylcholine		chemical - other	-2.058	5.65e-13	Ccl2,CCL3L3,CCL5,EGR1,ICAM1,IL1B,IL6,LPL,PLAU,REG3A,SCARB1,SERPINE1
caffeic acid phenethyl ester		chemical toxicant	2.545	5.74e-13	BIRC3,CCND1,CDKN1A,CXCL10,EGR1,ELOVL1,HMOX1,HSPB1,ICAM1,IL1B,IL6,MMP2,NFKB2,PTGS2,TGFB1,TLR2,VCAM1
GnRH-A		chemical reagent	-3.375	5.98e-13	AKR1B10,BTG2,CD53,CD68,CDKN1A,EGR1,FOSL1,FST,FXYD5,GADD45B,JUNB,NFKBIZ,SERPINE1,TMBIM1,ZFP36
IFI16		transcription regulator	-3.571	5.98e-13	CCL20,CCL4,CCL5,CCND1,CDKN1A,CXCL10,EDN1,GADD45A,GPX1,ICAM1,IL1B,IL1RN,IL6,LPL,VCAM1
C3	-3.231	peptidase	-2.574	6.72e-13	C3,Ccl2,CCL4,CCL5,CSF1,CXCL10,CXCL16,CXCL2,IL1A,IL1B,IL6,PTPRC,TGFB1,UCP2
PTH		other	-2.943	7.58e-13	Ccl2,CCND1,CDKN1A,CSF1,CXCL2,FN1,GNG12,IGF1,IGFBP5,IL33,IL6,MGP,MMP2,PLAU,POSTN,PTGS2,SDC4,SPP1,TFPI2,TGFB1
KRT17		other	-3.317	7.97e-13	CCL3L3,CCL4,CCL5,CLEC7A,CXCL10,CXCL2,IL1B,IL6,MMP3,MMP9,SPP1
PRL		cytokine	-2.853	8.1e-13	ANXA2,ANXA3,CCND1,CDKN1A,CTSH,CTSS,CXCL10,CXCL11,EGR1,FN1,GPNMB,GSTM1,IGFBP5,IL6,MGP,NUPR1,PDGFRA,RNASE4,SCARB1,SERPINA3,SPP1,TGFB1,TIMP1
HMGB1		transcription regulator	-3.397	9.16e-13	CCL20,CCL4,CD80,CDKN1A,ICAM1,IL1A,IL1B,IL1R1,IL6,MMP3,MMP9,MRC1,PTGS2,TLR2,VCAM1
ATP		chemical - endogenous mammalian	-1.686	9.49e-13	Ccl2,CCL4,CCND1,CD14,CLDN1,CXCL10,CXCL2,ICAM1,IL1B,IL1RN,IL33,IL6,ITGAM,MMP3,PTGS2,SERPINE1,VCAM1
SMAD3		transcription regulator	-3.675	9.88e-13	BMP6,Ccl2,CCL3L3,CCL4,CCND1,CDKN1A,CXCL10,EGR1,EREG,FST,GADD45B,HAS2,HMOX1,IL1B,IL6,JUNB,MMP9,SERPINE1,SPP1,TAGLN,TGFB1,TIMP1,ZFP36
Ige		complex	-1.756	9.96e-13	Ccl2,CCL3L3,CCL4,CCL5,CD80,CXCL2,FCER1G,FCGR1A,IL1A,IL1B,IL6,PTGS2,TLR7
arsenite		chemical toxicant	-2.292	1.12e-12	ADAM12,CCND1,CDKN1A,COL8A1,CYP1B1,EGR1,EREG,FST,GADD45A,HAS2,HMOX1,HSPB1,IER3,IGF1,PTGS2,SERPINE1,TGFB1
apigenin		chemical - endogenous non-mammalian	2.821	1.13e-12	Ccl2,CCL3L3,CCL4,CCND1,CDK6,CDKN1A,HMOX1,ICAM1,IL1B,IL6,MMP9,PTGS2,SOD2,TAGLN,VCAM1
CEBPD		transcription regulator	-2.062	1.13e-12	ALOX5AP,C3,Ccl2,CCL20,CCL3L3,CCND1,CD14,CSF1R,IGF1,IGFBP5,IL1B,IL6,ITGAM,MMP3,PDGFRA,PTGS2
PARP1		enzyme	-3.254	1.13e-12	Ccl2,CCL5,CCND1,CD274,CXCL10,GBP7,HAS2,HMOX1,ICAM1,IGF1,IL1B,IL6,ITGAL,PLA1A,PTGS2,VCAM1
OLR1		transmembrane receptor	-2.913	1.13e-12	CD68,CYBB,FN1,HAS2,ICAM1,IL6,ITGAM,MMP3,NCF1,SPP1,TGFB1,VCAM1
PPARG		ligand-dependent nuclear receptor	0.115	1.29e-12	Abcb1b,ANGPTL4,C3,Ccl2,CCL5,CCND1,CDKN1A,CXCL2,EDN1,ETS1,FN1,FOSL1,FST,GDF15,HMOX1,ICAM1,IGF1,IGFBP5,IL1B,IL6,LPL,MMP9,NCF1,PPIC,PTGS2,SCARB1,SERPINE1,SNCG,SPP1,UCP2,VCAM1
Vegf		group	-5.286	1.38e-12	ANGPTL4,Ccl2,CD93,CHI3L1,CLDN1,CYR61,DUSP6,EDN1,EGR1,EMP1,ENPP2,ETS1,FN1,FOSL1,FST,HMOX1,ICAM1,IL18,IL6,KITLG,MMP2,MMP9,NPL,OSMR,PGF,PHLDA2,PLAU,PTGS2,TGFB1,TIMP1,VCAM1
PSEN1		peptidase	0.935	1.38e-12	C1QA,C1QB,C1R,C1S,C3,C3AR1,CCL3L3,CCL4,CCL5,CCND1,CD74,CTSC,CTSS,CXCL2,EGR1,EMP1,ENPP2,GADD45B,IGF1,IL1B,MMP9,MSR1,NUPR1,PDGFRA,PTGS2,RHOQ,SCARB1,Sp100,TGFB1,TUBA1C
CXCL12		cytokine	-4.11	1.4e-12	AIF1,AXL,CCL5,CCND1,CD82,CXCL10,EGR1,FN1,HCLS1,ICAM1,IL1A,IL1B,IL6,ITGAL,JUNB,LCP2,MMP2,MMP3,MMP9,PLAU,PTGS2
SAMSN1		other	-4	1.62e-12	CCL3L3,CCL4,Ccl7,CXCL10,CXCL2,DAB2,EDN1,FGL2,IL18,IL6,NFKBIZ,NMI,PLA1A,PTGS2,RSAD2,TLR3
RETNLB		other	-3.86	1.69e-12	Ccl2,CCL3L3,CCL5,FN1,FZD6,IGF1,IL13RA1,IL1B,MMP2,PLA1A,STK17B,STOM,TGFB1,TIMP1,TLR2
rotenone		chemical toxicant	1.585	1.73e-12	BIRC3,CCND1,CXCL2,CYBB,HMOX1,IL1B,IL6,ITGAM,MMP9,PTGS2,TIMP1,UCP2,VCAM1
NFKB2	-3.343	transcription regulator	-2.099	1.73e-12	BIRC3,CCL19,CCL20,CCL5,CCND1,CDKN1A,CXCL13,MMP2,MMP9,NFKB2,PTGS2,SOD2,VCAM1
lomustine		chemical drug	-3.742	1.75e-12	ANXA1,ANXA2,BIRC3,CD14,EMP3,FCGR2A,FXYD5,GPNMB,IER3,PLA1A,S100A11,SPP1,TIMP1,TNFRSF12A
CORT		other	3.274	1.83e-12	CCL19,Ccl2,CCL3L3,CCL4,CCL5,Ccl7,CXCL10,IL18,IL1A,IL1B,IL6
lipoxin A4		chemical - endogenous mammalian	1.648	1.83e-12	Ccl2,CDKN1A,FN1,HMOX1,ICAM1,IL1B,IL6,PTGS2,SERPINE1,TGFB1,TIMP1
SPHK1		kinase	-1.898	1.83e-12	CCL5,CCND1,CDKN1A,EGR1,FN1,IL1B,IL33,IL6,PTGS2,SERPINE1,TIMP1
TRPV4		ion channel	-3.13	1.94e-12	Ccl2,CCL3L3,CCL5,Ccl7,CXCL10,CXCL2,IL6,TIMP1,TLR2,VCAM1
Ni2+		chemical reagent	-3.144	1.94e-12	ANGPTL4,BIRC3,CCL20,CSF1,CX3CL1,CXCL2,ICAM1,IL1A,IL6,VCAM1
PIK3R1		kinase	-2.365	2.19e-12	CCL4,CCND1,CXCL10,HMOX1,ICAM1,IL1B,IL6,MMP2,PDGFRA,PLAU,PTGS2,SERPINE1,SOD2,VCAM1
tributyrin		chemical drug	-3.704	2.19e-12	BIRC3,CCL20,CD274,CDKN1A,CLDN1,CYR61,EDN1,ETS1,IL1B,IL6,NFKB2,PDLIM5,PTGS2,SOD2
CD14	-2.401	transmembrane receptor	-3.089	2.26e-12	Ccl2,CCL3L3,CCL4,CCL5,CXCL10,CXCL2,IL13RA1,IL1B,IL1R1,IL6,PTGS2,TGFB1,TLR2
SPP1	-2.607	cytokine	-3.252	2.3e-12	CCL20,CCL4,CCL5,CXCL2,HAS2,HMOX1,ICAM1,IL1A,IL1B,IL6,MMP2,MMP9,PLAU,PTGS2,SPP1,TIMP1
DEPTOR		other	2.646	2.33e-12	CCL20,CCL5,CX3CL1,CXCL10,CXCL11,ICAM1,VCAM1
oleic acid		chemical - endogenous mammalian	0.483	2.73e-12	ALOX5,Ccl2,CX3CL1,EDN1,GADD45A,GADD45B,ICAM1,IGF1,IL6,LPL,NCF1,PTGS2,SERPINE1,SOAT1,UCP2,VCAM1
MAP2K1		kinase	-3.175	2.85e-12	BIRC3,CCL3L3,CCL4,CCL5,CCND1,CD274,CDKN1A,DAB2,DUSP6,FOSL1,IL1A,IL6,ITGA5,MMP2,MMP3,MMP9,PDGFRA,PTGS2,SCARB1,TFPI2
NFE2L2		transcription regulator	-0.613	3.05e-12	AKR1B10,Ccl2,CCL5,CDKN1A,CXCL10,CXCL2,CYBB,EPAS1,FN1,GADD45G,GPX1,GSTM1,HMOX1,IL1A,IL1B,IL1RN,IL6,LPL,MMP9,Mt1,NCF1,Pmaip1,PTGS2,SCARB1,SERPINA3,SHC1,SOD2,TGFB1,TTR,VCAM1
HMGA1		transcription regulator	-1.008	3.09e-12	CCND1,CD80,CTSC,CTSH,CYR61,DAB2,EGR1,IER3,IGF1,IL6,ITGAL,JUNB,KITLG,MMP9,MYO1F,PHLDA2,PTGS2,SDC4,TAGLN
clodronic acid		chemical drug	-1.042	3.18e-12	Ccl2,CXCL10,HMOX1,ICAM1,IL1B,IL6,MRC1,MSR1,TGFB1,VCAM1
IRF3		transcription regulator	-1.987	3.2e-12	BIRC3,CCL19,Ccl2,CCL3L3,CCL4,CCL5,CXCL10,FCGR1A,FST,GBP5,Ifi47,IFITM3,IL1B,IL6,JUNB,MMP3,MMP9,Pmaip1,PNP,RSAD2
S-(2,3-bispalmitoyloxypropyl)-cysteine-GDPKHPKSF		chemical reagent	-2.353	3.24e-12	CCL4,CCL5,CD80,CXCL10,ICAM1,IL6,MMP9,PTGS2,SLC40A1
SOD1		enzyme	2.138	3.34e-12	ASS1,C1QA,CCND1,CD14,CSF1R,GSTM1,HMOX1,HSPB1,ICAM1,IL1B,IL6,JUNB,LPL,MMP9,Mt1,SLC40A1,SNCG,SOD2,SPP1,TGFB1,VCAM1
tyrphostin AG 1478		chemical - kinase inhibitor	3.273	3.42e-12	CCND1,CDKN1A,COL8A1,EDN1,HAS2,ICAM1,IL6,ITGAM,MMP2,MMP9,NCF1,PLAU,PTGS2,VCAM1
gefitinib		chemical drug	-0.211	3.96e-12	BTG2,C3,Ccl2,CCND1,CKAP2,COL8A1,FOSL1,GADD45B,GLB1L,HMOX1,HSPB1,IGF1,IGFBP5,IL7,MMP3,OSMR,PDGFRA,TLR2,TP53INP1
NR1H2		ligand-dependent nuclear receptor	2.618	4.24e-12	C3,Ccl2,CCL4,CCL5,Ccl7,CXCL10,IL1B,IL1RN,IL6,ITGAL,LPL,MMP9,MRC1,PTGS2
MTPN		transcription regulator	-3.828	4.45e-12	ANXA1,Ccl2,CCND1,COL8A1,EDN1,FN1,IGF1,IL6,MMP3,Mt1,SERPINE1,SPP1,TAGLN,TGFB1,VCAM1
aldosterone		chemical - endogenous mammalian	-3.93	4.5e-12	Ccl2,CYBB,EDN1,FN1,HAS2,ICAM1,IL6,LPL,MMP2,NCF1,PGF,PTGS1,PTGS2,SERPINE1,SPP1,TGFB1,VCAM1
estrogen receptor		group	1.359	4.51e-12	ANXA1,AXL,C3,CAPG,CCND1,CD68,EDN1,EGR1,EREG,ETS1,FN1,ICAM1,IGF1,IL1A,IL6,LYN,MAN1A1,MMP9,PCDHB14,PLAU,SERPINE1,TGFB1,TIMP1
bee venom		chemical - endogenous non-mammalian	-1.774	4.51e-12	Ccl2,CCL5,Ccl7,CYBB,FYB,GADD45A,HSPB1,ICAM1,IL1B,ITGA5,JUNB,LCP2,NLRP3,NUPR1,PTGS2,TNFAIP2
F2R		g-protein coupled receptor	-3.208	4.85e-12	Ccl2,CCND1,CYR61,EGR1,FN1,HMOX1,ICAM1,IL1B,IL6,PTGS2,TAGLN,TFPI2,VCAM1
Pkc(s)		group	-3.372	5.08e-12	CD4,CDKN1A,CLDN1,CYBB,CYR61,EDN1,EGR1,FN1,FOSL1,HMOX1,IL6,ITGA5,JUNB,MMP2,MSR1,PTGS2,SCARB1,SERPINE1,SPP1,TGFB1,VCAM1
ARRB2		other	1.936	5.09e-12	Ccl2,CXCL2,EGR1,IL1B,IL6,JUNB,MMP2,NFKBIZ,PTGS2,SERPINE1
ozone		chemical toxicant	-3.084	5.09e-12	Ccl2,CCL3L3,Ccl7,CXCL10,CXCL2,HMOX1,IL1B,IL6,JUNB,SPP1
TERT		enzyme	-1.904	5.11e-12	ALDH1A3,CCND1,CDKN1A,CTSC,DUSP6,EREG,ETS1,ICAM1,IL13RA1,IL1B,IL6,MMP2,MMP3,MMP9,PTGS1,PTGS2,SOD2,SPP1
JUNB	-2.06	transcription regulator	-1.941	5.21e-12	CCL3L3,CCND1,CD274,CD68,CXCL2,CYP1B1,FN1,FOSL1,HMOX1,IL6,JUNB,MMP2,MMP3,MMP9,PLAU,SERPINE1,TIMP1
NS-398		chemical reagent	3.183	5.35e-12	Abcb1b,BTG2,CCND1,CDKN1A,ICAM1,IL1A,IL1B,IL6,MMP2,MMP9,PSMB9,PTGS1,PTGS2,SPP1,TFPI2
herbimycin		chemical - kinase inhibitor	2.914	5.42e-12	CCND1,CDK6,ICAM1,IL1B,IL6,JUNB,MMP2,MMP9,PLAU,PTGS2,SERPINE1,SOD2
APOA1		transporter	1.739	5.42e-12	CYBB,ICAM1,IL1B,IL6,ITGAM,LCAT,PTGS2,SCARB1,SOD2,TGFB1,TLR2,VCAM1
alitretinoin		chemical drug	-0.44	5.7e-12	CCL20,Ccl6,CCND1,CD14,CD38,CDKN1A,CXCL10,CXCL11,CXCL13,FN1,FOLR2,IFNGR1,IL6,ITGAM,MMP9,PLAU,SOAT1,SPP1,TGFB1
TCR		complex	-2.856	6.59e-12	CCL3L3,CCL4,CCL5,CD38,CD4,CXCL10,CXCL11,CXCL13,EGR1,GADD45B,GADD45G,IFNGR1,IL6,IL7,JUNB,LCP2,NFKB2,PTPRC,RSAD2,SEMA3A,SPP1,TGFB1,TLR3,TLR7,TNFRSF12A
SRC		kinase	-2.68	6.96e-12	CCND1,CDKN1A,CXCL10,FN1,FOSL1,HAS2,HMOX1,ICAM1,IL6,MMP2,MMP9,PLAU,POSTN,PTGS2,SPP1,TFPI2,VCAM1
okadaic acid		chemical toxicant	-2.636	7.68e-12	ANXA1,CCND1,CXCL2,CYBB,CYP1B1,EGR1,IL1A,IL1B,IL1RN,IL6,JUNB,MMP3,MMP9,PTGS2,SPP1
uric acid		chemical - endogenous mammalian	-3.035	7.68e-12	Ccl2,CCL3L3,CCL4,CCL5,CD80,CXCL2,HMOX1,ICAM1,IL18,IL1A,IL1B,IL6,NFKB2,PTGS2,TGFB1
CCL5	-2.788	cytokine	-3.164	7.92e-12	ALCAM,Ccl2,CCL3L3,CCL4,CCL5,CXCL2,CYP1B1,DUSP6,EMP1,IL1B,IL6,MMP9,PNP,ZFP36
KRAS		enzyme	-2.677	9e-12	AKR1B10,BIRC3,CCND1,CD74,CDKN1A,CX3CL1,CXCL10,DUSP6,EREG,FOSL1,GADD45A,GRN,IER3,IFITM2,IFITM3,IGFBP2,IL1B,MMP2,MMP3,PLA1A,PTGS2,RNASE4,SDC4,SERPINA3,SOAT1,STOM,TNFAIP2
carbon monoxide		chemical - endogenous mammalian	1.3	9.94e-12	CCL4,CD14,CDKN1A,EGR1,FN1,HMOX1,ICAM1,IL1B,IL6,NCF1,PTGS2,SERPINE1,TGFB1
MAP2K1/2		group	-3.52	9.94e-12	C3,Ccl2,CCL3L3,CCL4,CCND1,CHI3L1,EGR1,FOSL1,HMOX1,IL1B,MMP9,SCARB1,TGFB1
INSIG1		other	3.873	1e-11	ALOX5AP,CCL5,CD68,CLEC7A,CXCL10,CXCL13,CXCL2,ELOVL1,IL6,LPL,MRC1,NFKBIZ,PTGS1,SCARB1,TGFB1,UCP2
NRAS		enzyme	-2.626	1.09e-11	CCL4,CCL5,CCND1,CD48,CDKN1A,CYBB,DUSP6,EGR1,EPAS1,ETS1,FN1,LY86,MSR1,PLAU,PTGS2
Ifn gamma		complex	-3.241	1.09e-11	Ccl2,CCL5,CHI3L1,CXCL10,CXCL16,CYBB,EDN1,FN1,ICAM1,IGFBP5,IL1B,IL33,LY96,MMP9,TLR3
CREB1		transcription regulator	-4.333	1.14e-11	BTG2,CCL4,CCND1,CD4,CD68,CDKN1A,CH25H,CXCL2,CYR61,EDN1,EGR1,FGL2,FN1,GADD45A,GADD45B,GADD45G,GPNMB,HAS2,HLA-A,HMOX1,IER3,IL1B,IL6,JUNB,LAYN,LPL,NPC2,OSTF1,PDGFRA,PTGS2,RUNX1T1,SOD2,TMBIM1,ZFP36
butyric acid		chemical - endogenous mammalian	0.588	1.2e-11	ANXA1,ANXA2,CCL20,CCND1,CD80,CD82,CDK6,CDKN1A,CLDN1,CSF1,EMP3,GADD45A,GRN,ICAM1,IFI30,IFITM2,IL1B,IL1R1,IL6,ITGA5,ITGAM,NFKB2,PLAU,PTGS1,PTGS2,SERPINE1,SPP1,STAT6,TGFB1,TIMP1
Sb202190		chemical - kinase inhibitor	2.961	1.22e-11	ALOX5,ANGPTL4,Ccl2,CCND1,CDKN1A,CXCL10,EGR1,FN1,HMOX1,IL18,IL1B,IL6,JUNB,MMP2,MMP9,PTGS2,SERPINE1
TAB1		enzyme	1.803	1.22e-11	BIRC3,CCL20,CCL5,CDKN1A,CH25H,CXCL10,IL1B,IL6,PTGS2,SERPINE1
THBS1		other	-0.308	1.22e-11	Ccl2,EGR1,FN1,IL1B,IL6,MMP2,MMP9,PLAU,TGFB1,TIMP1
vitamin E		chemical drug	3.545	1.25e-11	CD53,CDKN1A,EGR1,IL1A,IL1B,LPL,MMP2,SCARB1,SERPINE1,SPP1,TGFB1,UCP2,VCAM1
NCOA2		transcription regulator	-0.057	1.25e-11	Ccl2,CCL3L3,CCL4,CCL5,CCND1,CDKN1A,CXCL10,EGR1,FST,IL1A,IL1B,IL6,PTGS2
platelet activating factor		chemical - endogenous mammalian	-2.91	1.26e-11	CDKN1A,EGR1,FN1,IL1A,IL6,ITGAM,MMP2,MMP9,PLAU,PTGS2,SERPINE1,TIMP1
Mek		group	-3.192	1.29e-11	AXL,Ccl2,CCND1,CDKN1A,CSF1R,CXCL10,CXCL11,DUSP6,EGR1,EREG,ETS1,GDA,IL1B,IL6,MMP9,PDGFRA,PTGS2,SERPINE1,SNCG
isobutylmethylxanthine		chemical toxicant	-1.777	1.42e-11	AEBP1,ANGPTL4,CCND1,CD14,CDKN1A,EGR1,IL1B,JUNB,LPL,MMP2,MMP3,Mt1,PTGFRN,SCARB1,SERPINE1,SOD2,TGFB1,TIMP1
fenofibrate		chemical drug	-0.201	1.53e-11	Abcb1b,ANGPTL4,Ccl2,CCND1,CSF1R,EDN1,GADD45A,HMOX1,ICAM1,IL6,LCAT,LPL,MAN1A1,PPIC,PTGS2,PTPRC,SCARB1,SERPINE1,SOD2,TGFB1,TP53INP1,UCP2,VCAM1
Fcer1		complex	-2.682	1.57e-11	Ccl2,CCL3L3,CCL4,CCL5,Ccl7,CD4,CSF1,DUSP6,FCGR2B,IL1B,IL1RN,IL6,MRC1
LTBR		transmembrane receptor	-1.391	1.64e-11	CCL19,Ccl2,CCL20,CD80,CXCL13,ENPP2,GDA,ICAM1,IL6,LYZ,NFKB2,VCAM1
RGS10		other		1.64e-11	CCL19,CCL3L3,Ccl7,CX3CL1,CXCL10,CXCL2,IL10RB,IL18,IL1A,IL1B,ITGAM,TGFB1
bardoxolone methyl		chemical drug	2.562	1.84e-11	BIRC3,Ccl2,CCL3L3,CCL4,CCND1,HMOX1,IL1B,IL6,MMP9,PTGS2
Fibrinogen		complex	-2.151	1.87e-11	Ccl2,CCL3L3,CCL4,FCGR3A/FCGR3B,ICAM1,IL1B,IL6,ITGAM,TLR2
NGF		growth factor	-3.86	2.01e-11	ANXA2,BTG2,CCL4,CCND1,CD80,CDKN1A,EGR1,EPAS1,FOSL1,GADD45A,HMOX1,JUNB,MMP2,MMP3,MMP9,PLA2G4A,SHC1,SLC40A1,TGFB1,TNFRSF12A
TLR2	-2.368	transmembrane receptor	-3.738	2.05e-11	Ccl2,CCL3L3,CCL5,CD80,CXCL10,CXCL2,CYBB,FN1,HMOX1,ICAM1,IL18,IL1B,IL1RN,IL6,IRAK3,MMP9,PTGS2,TGFB1
LYN	-2.163	kinase	1.37	2.1e-11	Ccl2,CCL3L3,CCL4,CCL5,Ccl7,CD80,CDKN1A,CSF1,EGR1,FCGR2B,IL1A,IL1B,IL6,NFKB2
rottlerin		chemical toxicant	3.317	2.53e-11	BIRC3,Ccl2,CCND1,CDK6,CDKN1A,CLDN1,HMOX1,ICAM1,LPL,MMP2,MMP9,PTGS2,VCAM1,ZFP36
FADD		other	1.069	2.53e-11	BIRC3,Ccl2,CDK6,CDKN1A,CXCL10,CXCL2,EGR1,GADD45B,ICAM1,IL6,JUNB,MMP9,Sp100,TLR3
dihydrotestosterone		chemical - endogenous mammalian	-2.336	2.64e-11	ALDH1A3,BTG2,CCND1,CD74,CDKN1A,CHI3L1,CX3CL1,CYBB,EGR1,FN1,FST,FZD6,GRN,HLA-A,HPGDS,HSPB1,IGF1,IGFBP2,IGFBP5,IL1A,IL6,LPL,LTBP1,LYZ,MMP2,Mt1,NCF1,PLAU,POSTN,PTGS2,SHC1,SPP1,VCAM1
thalidomide		chemical drug	2.764	2.72e-11	BIRC3,CD80,GADD45B,GDF15,ICAM1,IL1B,IL6,ITGAM,SERPINE1,TGFB1
PTX3		other	1.84	2.72e-11	Ccl2,CCL3L3,CCL5,Ccl7,CXCL2,IGF1,IL1B,IL6,MMP9,TLR2
IL17RA		transmembrane receptor	-1.659	2.72e-11	Ccl2,CCL20,CXCL2,IL1A,IL1B,IL6,MMP3,MMP9,REG3A,TIMP1
glutathione		chemical - endogenous mammalian	0.429	2.74e-11	ASS1,Ccl2,CCL3L3,CCND1,CDKN1A,HMOX1,IL1B,IL6,PTGS2,SERPINE1,SOD2,VCAM1
DCN		other	-0.054	2.74e-11	CDKN1A,CXCL10,FST,ICAM1,IL1B,IL6,MMP2,MMP9,SEMA3A,SERPINE1,TGFB1,VCAM1
Sod		group	2.646	2.76e-11	Abcb1b,Ccl2,CCL3L3,CCL4,HMOX1,ICAM1,MMP2,VCAM1
IKK (complex)		complex	-0.639	2.76e-11	BIRC3,CCL5,CCND1,CXCL10,ICAM1,MMP9,PTGS2,VCAM1
Insulin		group	-0.254	2.78e-11	AEBP1,ANGPTL4,CCL4,CCND1,CDKN1A,CYBB,EDN1,EGR1,EPAS1,FN1,HMOX1,ICAM1,IGF1,IGFBP2,IL6,LGALS3BP,LPL,MMP2,MMP3,MMP9,NCF1,SCARB1,SERPINE1,TGFB1,TLR2,UCP2
estrogen		chemical drug	-2.34	2.84e-11	AXL,CCND1,CDKN1A,CYBB,CYR61,EGR1,EPAS1,FN1,ICAM1,Ifi27,IGF1,IGFBP2,IGFBP5,IL1A,IL1B,IL6,ITGA5,JUNB,LPL,PTGS2,SCARB1,SERPINA3,SPP1,ZFP36
TYROBP	-6.138	transmembrane receptor	-2.219	2.91e-11	FCGR2B,GPX1,ICAM1,IL18,IL6,ITGA5,ITGAM,NCKAP1L,SPP1,TCIRG1,TYROBP
Hbb-b2		other	-3.317	2.91e-11	C1QA,Ccl2,Ccl7,CD74,CLEC7A,CMTM3,CXCL10,FN1,IL1B,LY86,TLR2
PGF	-3.82	growth factor	-2.737	3.13e-11	ALOX5,ANGPTL4,CCL4,EDN1,EGR1,FST,IL1B,MMP9,SERPINE1
Ca2+		chemical - endogenous mammalian	-2.92	3.49e-11	CCND1,CD80,CDKN1A,CYP1B1,CYR61,EDN1,EGR1,FN1,FOSL1,ICAM1,IL1B,IL33,IL6,JUNB,MGP,MMP9,MSR1,PTGS2,SCARB1,SERPINE1,SPP1,TAGLN,TGFB1
PTGES		enzyme	-1.45	3.51e-11	ANXA1,ANXA2,Ccl2,CDKN1A,CYBB,EGR1,IL1B,IL6,ITGAL,MMP9,NCF1,PTGS2
PTPRJ		phosphatase	-3.464	3.51e-11	CCL3L3,CCL4,Ccl7,CXCL2,EDN1,FGL2,IL18,IL1A,IL6,NFKBIZ,PLA1A,PTGS2
TLR7	-6.244	transmembrane receptor	-3.503	3.77e-11	CCL20,CCL3L3,CCL5,CD80,CDKN1A,CXCL10,CXCL2,ICAM1,IER3,IL1B,IL1R1,IL6,PLAU,RSAD2,SOD2,TLR7
fasudil		chemical drug	2.148	3.92e-11	Ccl2,CD14,ICAM1,IL1B,IL6,MMP2,MMP9,MRC1,TAGLN,TGFB1,VCAM1
acetovanillone		chemical drug	3.111	3.96e-11	Abcb1b,CXCL10,EDN1,HMOX1,MMP2,MMP9,MSR1,NCF1,PTGS2,UCP2
tempol		chemical drug	2.563	3.96e-11	CXCL2,ICAM1,NCF1,PTGS2,SERPINE1,SOD2,SPP1,TGFB1,UCP2,VCAM1
hydrocortisone		chemical - endogenous mammalian	0.058	3.97e-11	CCND1,CD80,FN1,GADD45B,ICAM1,IGF1,IGFBP5,IL1B,IL6,ITGAM,LPL,Mt1,PTGS1,PTGS2,SERPINE1,TLR2,TNFAIP2
ITGB1		transmembrane receptor	-1.492	5.18e-11	CDKN1A,ICAM1,IL1B,IL1RN,IL6,ITGA5,JUNB,MMP2,MMP9,PLAU,PTGS2,RAC2,SERPINE1,TGFB1
TNFAIP3		enzyme	2.726	5.24e-11	BIRC3,Ccl2,CCL20,CSF1,CXCL10,ICAM1,IL1B,IL6,MMP9,TGFB1,VCAM1
5-hydroxytryptamine		chemical - endogenous mammalian	-2.832	5.54e-11	CYBB,CYP1B1,EGR1,ICAM1,IGF1,IL1A,IL1B,IL6,PTGS2,SERPINE1,TGFB1,UCP2,VCAM1
IGF1R		transmembrane receptor	-0.209	5.55e-11	ANXA3,CAPG,CCL5,CD38,CD48,CD53,CD68,CD84,CD93,CDKN1A,EDN1,IGF1,IGFBP5,IL6,ITGAM,PLAU,PTGS2,SDC4,SNCG,TGFB1,ZFP36L2
MAP3K1		kinase	-3.388	5.66e-11	BIRC3,CCND1,EGR1,HMOX1,HSPB1,MMP3,PLA2G4A,PLAU,PTGS2,SERPINE1,TGFB1,TIMP1
BIRC5		other		5.66e-11	CD53,CD74,CDKN1A,COL8A1,CXCL13,FCGR2B,FMOD,FN1,ITGA5,LAMA4,LYZ,MMP2
parthenolide		chemical drug	2.209	5.67e-11	Ccl2,CCL5,CXCL2,HMOX1,IL1B,IL6,MMP9,PTGS2,SOD2,VCAM1
celecoxib		chemical drug	0.841	5.7e-11	ALOX5,CCND1,CD68,CDKN1A,GADD45A,GDF15,HMOX1,ICAM1,IL1B,IL7,MMP2,MMP9,PTGS2,SERPINE1,TLR2,VCAM1
EZH2		transcription regulator	-3.17	5.77e-11	ALOX5AP,BIRC3,C3,CCL5,CCND1,CD82,CDK6,CDKN1A,CX3CL1,CXCL10,CXCL11,CXCL2,CYP1B1,EGR1,EPAS1,GDF15,ICAM1,IL6,MMP9,PLA2G4A,PTGS2,TGFB1
NKX2-3		transcription regulator	1.069	6.06e-11	ANGPTL4,ARHGDIB,CD38,CD68,CX3CL1,CXCL16,EDN1,GDF15,GNG12,MMRN1,PARP9,PLA1A,POSTN,PSMB9,PTGS2,SEMA3A,SLC40A1,TFPI2,TRIM5,UNC93B1,VCAM1
cyclophosphamide		chemical drug	-1.648	6.15e-11	Ccl2,CXCL13,FCGR2A,IER3,IL18,IL1B,IL6,KITLG,PLA1A,S100A11,SPP1,TGFB1,TIMP1,TNFRSF12A
TNFSF10		cytokine	-1.791	6.15e-11	BIRC3,CD14,HLA-A,IFITM2,IL1RN,IL6,ITGAM,MMP2,MMP3,MMP9,PLAU,PTGS2,TIMP1,TNFAIP2
APC		enzyme	1.949	6.43e-11	CCND1,CDKN1A,CXCL2,EDN1,IGF1,IGFBP5,IL6,LPL,MMP3,PLA2G4A,PTGS1,PTGS2,REG3A,SPP1,TIMP1
Nr1h		group	3.357	6.52e-11	BMP6,C3,Ccl2,CCL3L3,CCL5,CSF1,CXCL10,EDN1,IL1B,IL6,ITGAL,LPL,NFKB2,NFKBIZ,NLRP3,PTGS2,SCARB1
PRDM1		transcription regulator	1.841	6.62e-11	ANGPTL4,CCL20,CD53,CD74,CFH,CHI3L1,CLDN1,CXCL2,CYP4V2,Eci3,FOSL1,IL1A,IL1B,IL6,NLRP3,PLA2G4A,RGS18,RSAD2,SERPINA3,STAT6,TTR
GPX1	-2.18	enzyme	3.132	6.94e-11	Ccl2,CCL3L3,CCL4,CD14,CXCL10,CYBB,EMR1,IL6,MMP9,SOD2,VCAM1
MAP2K7		kinase	-2.2	7.13e-11	BIRC3,CCL5,CCND1,CDKN1A,CXCL10,ENPP2,IL1R1,JUNB,MMP3,PLA2G4A,PLAU,TFPI2
PDX1		transcription regulator	-2.575	7.17e-11	ANXA2,Ccl2,CCND1,CX3CL1,CXCL2,DUSP6,EGR1,GNG12,GRN,IER3,IL1B,IL6,JUNB,MAN1A1,Mt1,NUPR1,Pmaip1,RSAD2,SPP1
IFN Beta		group	-2.399	7.45e-11	C3AR1,CD274,CD74,CD80,CDKN1A,CXCL10,CXCL11,FN1,HLA-A,IL1B,IL1RN,IL6,MMP9,RSAD2,TGFB1,TLR3
CREBBP		transcription regulator	-3.537	7.86e-11	CCL5,CCND1,CD80,CDKN1A,CSF1,CXCL10,CYBB,CYR61,EGR1,HAS2,IL23R,IL6,LPL,MMP9,PSMB9,PTGS2,SERPINA3,TAGLN,TLR2,VCAM1
ARRB1		other	1	7.98e-11	Ccl2,EGR1,IL6,JUNB,LPL,MMP3,PTGS2,SCARB1,SERPINE1
SU6656		chemical toxicant	3.162	8.02e-11	Ccl2,Ccl7,CCND1,CSF1,EGR1,GFPT2,IER3,JUNB,Mt1,PTGS2
DOCK8		other	-3.606	8.2e-11	CCL4,CXCL10,DAB2,EDN1,FGL2,IL18,IL6,NFKBIZ,NMI,PLA1A,PTGS2,RSAD2,TLR3
GW3965		chemical reagent	2.52	8.95e-11	Ccl2,CCL4,CCL5,Ccl7,CD80,CXCL10,IL1B,IL1RN,IL6,LPL,MMP9,PTGS2
CpG ODN 1668		chemical reagent	-3.227	8.95e-11	Ccl2,CCL3L3,CCL4,CD80,CXCL10,ICAM1,IL1A,IL1B,IL6,IRAK3,PTGS2,TLR7
baicalein		chemical - endogenous non-mammalian	1.756	9.12e-11	CCND1,CYBB,HMOX1,ICAM1,IL6,MMP2,MMP9,PLA2G4A,PTGS2,TIMP1,VCAM1
tyrphostin AG 1296		chemical - kinase inhibitor	1.782	9.21e-11	Ccl2,CD14,CD38,ICAM1,ITGAM,PTGS2,TGFB1
phospholipid		chemical - endogenous mammalian	-2.631	9.21e-11	ALOX5,Ccl2,CCL3L3,CCL4,CCL5,CXCL10,PTGS2
decitabine		chemical drug	-3.64	9.83e-11	ALOX5,ANGPTL4,ANXA2,ARHGDIB,BIRC3,CCND1,CDKN1A,CHI3L1,CXCL10,CYP1B1,FN1,GADD45B,GADD45G,GDF15,GLRB,GPX1,HSPB8,IGFBP2,IL6,JUNB,LY96,MMP2,MMP3,MMP9,PTGS2,RNASE4,SCARB1,SNCG,SPP1,TFPI2
SB-431542		chemical reagent	3.051	9.92e-11	BMP6,Ccl2,Ccl7,CCND1,CD14,CXCL13,FN1,GADD45B,MMP2,SERPINE1,SPP1,TGFB1,TNFRSF12A
RAC1		enzyme	-2.489	1e-10	Ccl2,CCND1,FN1,HMOX1,HSPB1,ICAM1,IL33,IL6,MMP2,MMP9,PTGS2,SHC1,SOD2,TGFB1,VCAM1
IL11RA		transmembrane receptor	-2.8	1.01e-10	Ccl2,CCL20,CCL3L3,CCL4,Ccl6,Ccl7,MMP2,TGFB1
BID		other	-2.813	1.01e-10	ADAM17,C3AR1,Ccl2,CTSH,CTSS,IL1B,IL6,TIMP1
benzo(a)pyrene		chemical toxicant	-3.052	1.02e-10	ADAM12,ANXA1,CDKN1A,COL8A1,CYP1B1,CYR61,EREG,FST,GSTM1,HAS2,HMOX1,HSPB1,IER3,IGF1,IL1B,LCP1,NMI,PTGS2,SERPINE1,TGFB1,TNFAIP2
ADRB		group	0.955	1.05e-10	ANGPTL4,AXL,CCND1,CD68,CDK6,CDKN1A,CXCL10,CXCL2,GADD45A,GDF15,HMOX1,ICAM1,JUNB,LTBP1,MMP9,RSAD2,SLC40A1
Sn50 peptide		chemical toxicant	3.412	1.12e-10	BIRC3,Ccl2,CXCL2,HMOX1,ICAM1,IL1B,IL6,MMP2,MMP9,PTGS2,SERPINE1,VCAM1
CTNNB1		transcription regulator	-3.017	1.19e-10	ALCAM,ALDH1A3,ANXA1,Ccl7,CCND1,CD4,CDKN1A,Csn1s1,CYR61,EDN1,FCER1G,FN1,FOSL1,GADD45B,GADD45G,IGFBP2,IGFBP5,IL1B,IL1R1,ITGAL,LPL,MMP2,MMP3,MMP9,PHLDA2,PLAU,PTGS2,RAI14,SEMA3C,SERPINA3,SERPINE1,SPP1,TIMP1,VCAM1
dimethylnitrosamine		chemical toxicant	-0.987	1.19e-10	CDKN1A,HMOX1,ICAM1,IGFBP5,IL1B,IL6,MMP9,Mt1,SOD2,TGFB1,TIMP1
CXCL10	-11.262	cytokine	-2.166	1.23e-10	Ccl2,CCL5,Ccl6,CXCL10,IL1A,IL1B,IL6,MMP9,TGFB1
NR3C2		ligand-dependent nuclear receptor	-2.795	1.33e-10	Ccl2,CCL3L3,EDN1,EGR1,FN1,GPX1,ICAM1,IL1B,IL6,PGF,PTGS2,SEMA3C,SERPINA3,SERPINE1,TGFB1
arachidonic acid		chemical - endogenous mammalian	-1.791	1.41e-10	CD80,EDN1,EGR1,FOSL1,HMOX1,IL6,MRC1,PLA2G4A,PLAU,PTGS1,PTGS2,SOAT1,UCP2,VCAM1
trichostatin A		chemical drug	-1.98	1.41e-10	Ccl2,CCND1,CD14,CDKN1A,CLDN1,CXCL10,CYBB,CYP1B1,EMR1,ENPP2,GADD45A,GADD45G,ICAM1,IL1B,IL6,ITGAM,MMP3,MMP9,MRC1,MYOF,NFKB2,PLAU,PTGS1,PTGS2,SEMA3A,SEMA3C,SHC1,TAGLN,TFPI2,TGFB1,TIMP1,TLR2,VCAM1
VIP		other	1.656	1.54e-10	Ccl2,CCL3L3,CCL4,CCL5,CCND1,CD274,CD80,CXCL10,CXCL2,IGF1,IL1B,IL6,LYZ,PTGS2,TP53INP1
Mapk		group	-2.758	1.54e-10	ADAM12,CCND1,CDKN1A,CYBB,EGR1,HMOX1,IGF1,IL6,IRAK3,JUNB,MMP9,PTGS2,SNCG,SPP1,VCAM1
PROC		peptidase	2.002	1.54e-10	Ccl2,CXCL2,ICAM1,IL1B,IL6,MMP2,MMP9,NFKB2,SERPINE1,TLR2,VCAM1
N-acetylmuramyl-L-alanyl-D-isoglutamine		chemical - endogenous non-mammalian	-2.911	1.54e-10	CD80,CLDN1,CXCL11,CXCL2,ETS1,ICAM1,IL1A,IL1B,IL6,MMP9,PTGS2
pentoxifylline		chemical drug	1.765	1.54e-10	Ccl2,CCL5,CCND1,ICAM1,IL1B,IL6,POSTN,TGFB1,TIMP1,VCAM1
Creb		group	-2.776	1.69e-10	ALOX5,CCND1,CD14,CDKN1A,COL8A1,CSF1R,CXCL10,EGR1,FCER1G,FOSL1,GDA,HAS2,HSPB8,IER3,IGF1,IL1B,IL6,ITGAM,JUNB,MMP2,PTGS2
dipyridamole		chemical drug	2.433	1.8e-10	HMOX1,IL6,MMP2,MMP9,PTGS2,SPP1,TGFB1,TIMP1
ADAMTS12		peptidase	2.985	1.85e-10	ALDH1A3,CHI3L1,CXCL10,IL33,IL6,MGP,MMP3,TAGLN,TNFAIP2
CSF1R	-3.548	kinase	-2.18	1.85e-10	CCL3L3,CCND1,CDKN1A,CSF1,CSF1R,IL1A,IL6,JUNB,MSR1
FOXO3		transcription regulator	-2.775	1.88e-10	CCND1,CDKN1A,CXCL10,CYR61,EGR1,GADD45A,GADD45B,GPX1,IER3,IGF1,IL6,JUNB,MMP9,Mt1,PLAU,SLC40A1,SOD2,UCP2
TGFB2		growth factor	-2.452	1.93e-10	ANGPTL4,EDN1,EGR1,FMOD,FN1,HAS2,HMOX1,MMP9,RUNX1T1,SERPINE1,SPP1,TAGLN,TGFB1,TIMP1
phorbol esters		chemical - other	-3.68	1.93e-10	ANXA1,EGR1,IL1B,IL1R1,IL6,ITGAM,JUNB,MMP3,MMP9,PLAU,PTGS2,SOD2,TGFB1,TIMP1
CAT		enzyme	2.236	1.98e-10	Abcb1b,Ccl2,CDKN1A,CYP1B1,HMOX1,IL6,MMP9,PTGS2,SERPINE1,TIMP1,VCAM1
PTK2		kinase	-1.756	1.98e-10	BIRC3,Ccl2,CCND1,CDKN1A,CYR61,IL6,ITGA5,MMP2,MMP9,TIMP1,VCAM1
pirinixic acid		chemical toxicant	-2.231	2.05e-10	AKR1B10,ANGPTL4,ANXA2,C3,Ccl2,CCL5,CCND1,CDKN1A,CFH,ELOVL1,FCER1G,GADD45A,GADD45B,HMOX1,HSPB1,IFITM3,IL1B,IL6,ITGAM,JUNB,LPL,MMP9,NPC2,PPIC,PTGS2,PTPRC,SERPINE1,UCP2,VCAM1
SFTPA1		transporter	2.869	2.06e-10	ANGPTL4,Ccl2,CXCL2,CYP1B1,CYR61,EGR1,GFPT2,IL1A,IL1B,IL6,MRC1,SERPINE1,TGFB1
dinoprost		chemical - endogenous mammalian	-2.583	2.06e-10	CCND1,EDN1,GSTM1,IL1A,IL1B,IL6,LPL,MMP9,PLA2G4A,PTGS1,PTGS2,SPP1,TGFB1
SMAD7		transcription regulator	2.766	2.07e-10	Ccl2,CCL5,CDKN1A,CXCL10,FN1,FST,GADD45A,HMOX1,ICAM1,IL1B,MMP2,MMP9,SERPINE1,TAGLN,TGFB1,TIMP1
C5AR1		g-protein coupled receptor	-2.781	2.11e-10	Ccl2,CD80,CXCL2,FCER1G,FCGR1A,FCGR2A,FCGR2B,IL1B,IL6,SERPINE1
cyclic AMP		chemical - endogenous mammalian	-2.762	2.39e-10	ASS1,CCND1,CD80,CDKN1A,EGR1,FCGR1A,FN1,IGF1,IGFBP5,IL1B,IL1RN,IL33,IL6,JUNB,LGALS3BP,MMP9,PLA2G4A,PTGS2,SCARB1,SERPINE1,SOD2,TIMP1
hemozoin		chemical - endogenous non-mammalian	-2.923	2.74e-10	Ccl2,CCL3L3,CCL4,CD80,HMOX1,ICAM1,IL1B,IL6,MMP9
TWIST1		transcription regulator	-1.116	2.9e-10	ALCAM,Ccl2,CDKN1A,CHI3L1,EMP3,ETS1,FMOD,FN1,FOSL1,IGFBP5,IL1B,IL6,MXRA8,PDGFRA,SPP1,TGFB1,THBS2
FSH		complex	-2.677	2.92e-10	ADAM17,AXL,BTG2,CDK6,CH25H,CX3CL1,DAB2,EREG,FOSL1,FST,IL1RN,IL6,ITGA5,JUNB,KITLG,MMP2,MMP9,NPC2,PLA1A,PLK2,PTGS1,PTGS2,RGS16,SCARB1,SERPINE1,TFPI2,TIMP1
Growth hormone		group	-0.595	2.98e-10	ANGPTL4,CCND1,CX3CL1,EGR1,FN1,GDF15,GSTM1,IER3,IGF1,IGFBP2,IGFBP5,LPL,MMP9,PLK2,SCARB1,SPP1
IRF2		transcription regulator	-0.097	3.17e-10	CCND1,CDKN1A,CTSS,CXCL10,Ifi47,IL1B,IL6,IL7,PSMB9,PTGS2,TLR3,VCAM1
ADCYAP1		other	-0.285	3.21e-10	BMP6,BTG2,CCBE1,Ccl2,CCL3L3,CCL4,CCL5,CD80,CXCL10,CXCL2,EGR1,ENPP2,FST,IER3,IL6,ITGAM,MAN1A1,POSTN,SCARB1,SERPINA3,UCP2
fingolimod		chemical drug	2.537	3.22e-10	Ccl2,CD274,CDKN1A,CXCL10,FN1,FOSL1,ICAM1,IL1B,IL6,SERPINE1,TGFB1
DETA-NONOate		chemical reagent	-0.861	3.22e-10	BIRC3,CCND1,CDKN1A,HMOX1,ICAM1,IL6,MMP9,PTGS2,SERPINE1,TIMP1,VCAM1
NCOR2		transcription regulator	0.406	3.81e-10	BIRC3,C3,CCND1,CD80,CDKN1A,IGF1,IL1B,IL6,LPL,PTGS2
CYR61	-2.113	other	-2.407	3.81e-10	Ccl2,CCND1,CDKN1A,CYR61,IL1B,ITGA5,MMP3,PLAU,SERPINE1,TIMP1
Pam3-Cys		chemical toxicant	-2.531	3.81e-10	CCL5,CD14,CD80,CXCL10,CXCL2,IL1B,IL1RN,IL6,SOD2,TLR2
carrageenan		chemical - endogenous non-mammalian	-3.079	3.81e-10	Ccl2,CCL3L3,CCL5,CXCL2,EGR1,FOSL1,ICAM1,IL1B,JUNB,PTGS2
sirolimus		chemical drug	2.384	3.83e-10	ARHGDIB,ASS1,CCND1,CD151,CD80,CDKN1A,CSF1,FN1,HMOX1,ICAM1,IGFBP5,IL6,IL7,JUNB,LILRB4,MMP2,MMP3,MMP9,MRC1,PDGFRA,POSTN,RHOQ,SERPINE1,TIMP1,TP53INP1,UCP2,VCAM1,ZFP36
calphostin C		chemical - kinase inhibitor	3.285	3.86e-10	CDKN1A,ETS1,FN1,ICAM1,IL6,LPL,MMP9,MSR1,PLAU,PTGS2,SCARB1,SOD2
NOD2		other	-2.819	3.86e-10	CCL5,CXCL10,CXCL2,ICAM1,IER3,IL18,IL1A,IL1B,IL6,ITGAM,NFKB2,SOD2
IL17F		cytokine	-2.917	3.98e-10	CCL20,CXCL10,CXCL2,ICAM1,IGF1,IL6,MMP3,PTGS2,TGFB1
TRADD		other	-2.967	3.98e-10	CX3CL1,CXCL11,CXCL2,ICAM1,IL6,MMP9,RND1,TNFAIP2,VCAM1
carboplatin		chemical drug	-0.905	4.07e-10	FCGR2A,FXYD5,GPNMB,HAS2,IER3,MRC1,Ms4a6b,PLA1A,SPP1,TIMP1,TNFRSF12A
GLI2		transcription regulator	-0.392	4.08e-10	CCL3L3,CCL4,CCL5,CCND1,CDKN1A,CLEC7A,CXCL10,CXCL2,IL1B,IL6,JUNB,MMP3,MMP9,SPP1
CXCL3		cytokine	-2.609	4.66e-10	Ccl2,CCL3L3,CCL4,CCL5,CXCL10,IL6,POSTN
tacrolimus		chemical drug	0.735	4.75e-10	Ccl2,CCL4,CCL5,CCND1,CD48,CXCL10,CXCL2,CYBB,EDN1,EGR1,FN1,GABRA6,IL1B,IL33,JUNB,PTGS2,SOD2,SPP1,TNFRSF12A
ciglitazone		chemical drug	2.459	4.83e-10	Ccl2,CCL5,CCND1,CDKN1A,CYBB,FN1,ICAM1,IL6,MMP2,MMP9,PTGS2,SERPINE1,VCAM1
HRG		other	-2.828	5.03e-10	C1QA,C1QB,Ccl6,CD74,FCGR1A,FCGR3A/FCGR3B,SPP1,TIMP1
ethionine		chemical toxicant	-3.148	5.05e-10	ANXA1,CD14,GPNMB,IER3,Ms4a6b,PLA1A,S100A11,SPP1,TIMP1,TNFRSF12A
FGFR2		kinase	-2.05	5.1e-10	CCND1,CDKN1A,CTSC,CTSH,DAB2,FST,ICAM1,IGF1,IL1A,IL1B,MYO1F,PDGFRA,SPP1,TTR,VCAM1
salicylic acid		chemical drug	2.579	5.11e-10	CCL4,CSF1,GDF15,IL1A,IL1B,IL6,KITLG,MMP9,PTGS1,PTGS2,TGFB1
PDGFB		growth factor	-3.251	5.11e-10	EGR1,FN1,ICAM1,IL1RN,IL6,MMP2,MMP3,MMP9,PTGS2,SPP1,TIMP1
FOXO1		transcription regulator	-3.414	5.36e-10	BIRC3,BLNK,CCL4,CCND1,CDKN1A,CXCL10,EGR1,GADD45A,GADD45B,HMOX1,ICAM1,IER3,IGF1,IL18,IL6,JUNB,LPL,MMP3,MMP9,SCARB1,SERPINE1,SOD2,TGFB1,VCAM1
silibinin		chemical drug	2.662	5.65e-10	CCND1,CD38,CDK6,CDKN1A,EGR1,FN1,IL6,MMP2,MMP3,MMP9,PLAU,PTGS2
ANXA1	-3.952	enzyme	1.382	5.69e-10	ANXA1,ANXA2,CSF1,IL1B,IL6,ITGAM,PLA2G4A,PLAU,PTGS2
PLAT		peptidase	-1.851	5.69e-10	CCND1,CXCL10,FN1,IL1B,MMP2,MMP3,MMP9,SERPINE1,TGFB1
Tlr		group	-3.226	5.79e-10	Ccl2,CCL4,CCL5,CD80,CXCL10,HLA-A,ICAM1,IL1B,IL33,IL6,IRAK3,PTGS2,RGS16,RGS18,SEMA3A
miR-155-5p (miRNAs w/seed UAAUGCU)		mature microrna	4.018	6.06e-10	CCL20,CCL4,CCND1,CLDN1,CSF1R,CXCL2,CYR61,ETS1,IL13RA1,IL1A,IL1B,IL6,LPL,PDLIM5,RAI14,SERPINE1,TP53INP1
thioctic acid		chemical drug	1.866	6.39e-10	Ccl2,HMOX1,ICAM1,IL18,IL6,LPL,MMP2,MMP9,SOD2,UCP2,VCAM1
BAX		transporter	-2.164	6.39e-10	CCL5,CDKN1A,CTSH,CTSS,CXCL10,HLA-A,Ifitm1,IFITM2,IL6,MMP9,TIMP1
BAPTA-AM		chemical reagent	3.064	6.63e-10	CDKN1A,CXCL10,CXCL11,EGR1,FN1,ICAM1,IL6,MMP2,PTGS2,VCAM1
TXN		enzyme	-1.939	6.63e-10	CD38,CDKN1A,CYP1B1,HMOX1,ICAM1,IL1A,IL1B,IL6,MMP9,SOD2
IFNGR1	-2.222	transmembrane receptor	-2.183	6.63e-10	Ccl2,CCL3L3,CCL5,CXCL10,ICAM1,IL1A,IL1B,IL6,MMP2,MMP9
IRF6		transcription regulator	-3.098	6.63e-10	CD14,ENPP2,IL18,IL1B,IL6,NLRP3,PLAU,PTGS2,SLC7A2,SOD2
eicosapentenoic acid		chemical drug	-0.14	6.67e-10	ANGPTL4,CD80,CSF1R,HMOX1,IGF1,IL1B,IL1R1,MMP9,MRC1,PTGS2,SERPINE1,SOAT1,TGFB1
cholecalciferol		chemical - endogenous mammalian	-2.025	7.81e-10	ALOX5,CCL5,CD14,CD38,CD80,CSF1,CXCL10,EDN1,ITGAM,PDGFRA,SERPINE1,SPP1,TGFB1
iron		chemical - endogenous mammalian	0.711	7.94e-10	BMP6,CCND1,CDKN1A,GADD45A,GADD45B,GADD45G,HMOX1,IL6,Mt1,SLC40A1,SOD2
ABCB4		transporter	2.97	8.01e-10	Ccl2,CCL20,CXCL10,MMP2,NFKB2,SERPINE1,SPP1,TGFB1,TIMP1
RPSA		translation regulator	2.356	8.01e-10	CCL5,Ccl7,Ifi47,IL1A,IL1B,IL1R1,IL6,MMP2,PTGS2
TIRAP		other	-0.944	8.01e-10	CCL4,CCL5,CXCL10,CXCL2,ICAM1,IL1B,IL6,PTGS2,VCAM1
VTN		other	-1.439	8.01e-10	CDKN1A,IL1B,ITGA5,ITGAM,MMP2,MMP9,PLAU,PTGS2,SERPINE1
RARB		ligand-dependent nuclear receptor	-0.234	8.17e-10	CDKN1A,CXCL2,EGR1,ETS1,FOLR2,GADD45A,ICAM1,IL1B,IL6,PTGS2,STAT6,TGFB1
RETN		other	-2.772	8.64e-10	CX3CL1,EDN1,HMOX1,ICAM1,IL6,LPL,PTGS2,SERPINE1,SPP1,VCAM1
STK11		kinase	-0.32	9.07e-10	ALCAM,CCND1,CDKN1A,CYP4V2,EREG,FOSL1,GADD45A,GADD45B,IGFBP5,IL6,JUNB,MMP2,MMP9,NFKB2,PTGS2,SERPINE1,STK17B
TAC1		other	-3.334	9.13e-10	Ccl2,CCL4,CXCL10,CYR61,HMOX1,IL1A,IL1B,IL1RN,IL6,KITLG,PTGS2,SERPINE1,TGFB1
nystatin		chemical drug	-2.219	9.18e-10	CCL3L3,CD80,ICAM1,IL1B,IL6,SPP1,TIMP1
lymphotoxin-alpha1-beta2		complex	-2.621	9.18e-10	CCL5,ICAM1,IL1A,IL1B,IL6,MMP3,VCAM1
halofuginone		chemical drug	1.254	9.3e-10	EGR1,EMP1,IFITM2,LGALS3BP,LTBP1,MMP2,MMP3,MMP9,NUPR1,PDGFRA,PTGFRN,REG3A,SPP1,TAGLN,TGFB1,TIMP1
LPL	-2.672	enzyme	0.499	1.12e-09	CSF1,CX3CL1,ICAM1,IL1B,IL6,LPL,MSR1,SCARB1,TGFB1,VCAM1
D-galactosamine		chemical - endogenous mammalian	-3.124	1.12e-09	CD14,CXCL10,CXCL2,GDF15,ICAM1,IL18,IL6,JUNB,SOD2,TIMP1
phenacetin		chemical drug	-3.138	1.12e-09	ANXA1,ANXA2,BIRC3,IER3,MRC1,PLA1A,S100A11,SPP1,TIMP1,TNFRSF12A
Il3		cytokine	-1.949	1.17e-09	CD14,CD68,CDKN1A,CSF1,CSF1R,EGR1,EMR1,IGF1,IL6,ITGAM,LYZ,SPP1
SFTPD		other	0.988	1.24e-09	Ccl2,CD14,CXCL2,IL1B,MMP2,MMP3,MMP9,TGFB1
IL1RN	-2.863	cytokine	3.363	1.35e-09	CCL20,CTSS,CXCL11,ICAM1,IGF1,IGFBP5,IL1A,IL1B,IL6,MMP9,PTGS2,RSAD2,SLC15A3,SPP1,TIMP1
Ras		group	-2.96	1.35e-09	CCND1,CDK6,CDKN1A,CXCL10,EDN1,EGR1,FOSL1,HMOX1,IGF1,MMP2,MMP9,PLAU,PTGS2,SERPINE1,TFPI2
ATG16L1		other	2.414	1.48e-09	CXCL2,IL18,IL1A,IL1B,IL6,SOD2
C8		complex	-1.287	1.48e-09	Ccl2,CCL3L3,CXCL2,ICAM1,IL1B,VCAM1
C9		other	-1.287	1.48e-09	Ccl2,CCL3L3,CXCL2,ICAM1,IL1B,VCAM1
C7		other	-1.287	1.48e-09	Ccl2,CCL3L3,CXCL2,ICAM1,IL1B,VCAM1
CpG ODN 2006		chemical reagent	-1.511	1.49e-09	BIRC3,CCL5,CD80,CXCL10,ICAM1,IL1B,IL6,NFKB2,NFKBIZ,TGFB1,TLR7
MAP2K4		kinase	-3.284	1.49e-09	BIRC3,CCL5,CCND1,CDKN1A,CXCL10,GADD45A,IL6,PLA2G4A,PLAU,PTGS2,TGFB1
andrographolide		chemical drug	1.92	1.53e-09	FN1,HMOX1,ICAM1,IL1B,IL6,MMP9,PTGS2,TIMP1,VCAM1
ADORA2B		g-protein coupled receptor	-1.085	1.53e-09	Ccl2,CXCL2,IL1B,IL6,MMP9,SERPINE1,SPP1,TGFB1,TIMP1
PLG		peptidase	-2.607	1.53e-09	CYR61,EDN1,IL1A,IL1B,IL6,MMP9,PLAU,PTGS2,SERPINE1
SASH1		other	-3.464	1.65e-09	CCL4,CXCL10,EDN1,FGL2,IL18,IL6,NFKBIZ,NMI,PLA1A,PTGS2,RSAD2,TLR3
daidzein		chemical drug	-0.832	1.66e-09	AIF1,CCND1,CD4,EVI2A,FCGR2B,FXYD5,HLA-A,IL6,LAPTM5,LCP2,LY86,MMRN1,PTGS2
NT5E		phosphatase	2.236	1.7e-09	IL13RA1,IL1B,IL6,SERPINE1,SPP1,TGFB1,TIMP1
monophosphoryl lipid A		chemical reagent	-2.616	1.7e-09	Ccl2,CD80,CXCL10,IL1A,IL1B,IL1RN,IL6
RC3H1		enzyme		1.87e-09	CCL20,CCL4,CCL5,CXCL13,CXCL2,IL1A,IL1B,SPP1
CXCL8		cytokine	-2.822	1.95e-09	ANXA1,CD74,CXCL2,ICAM1,IL1B,ITGAL,ITGAM,MMP2,MMP9,PTGS2,VCAM1,ZFP36
ESR2		ligand-dependent nuclear receptor	-1.519	1.98e-09	Abcb1b,C3,CCND1,CD93,CDKN1A,CLDN11,EDN1,EGR1,ENPP2,EREG,IGF1,IL1B,LPL,LTBP1,MMP2,PTGS2,SCARB1,SPP1,TIMP1
S100A4		other	-2.4	2.07e-09	CCL19,CCL5,CDKN1A,FN1,MMP2,MMP9,PLAU,TIMP1,VCAM1
Y 27632		chemical drug	2.744	2.21e-09	Ccl2,ICAM1,IL6,MMP2,MMP9,PLAU,PTGS2,SERPINE1,TAGLN,TGFB1,VCAM1
IL22		cytokine	-2.535	2.22e-09	CCND1,CD274,CXCL2,HMOX1,HSPB1,IL1A,IL1B,IL33,IL6,MMP3,MMP9,REG3A,SERPINA3
BMP6	-2.209	growth factor	-2.745	2.22e-09	CDKN1A,CYP1B1,FOSL1,HMOX1,IL1A,IL6,ITGA5,PTGS2,SEMA3A,SERPINE1,TAGLN,TIMP1,TNFRSF12A
RHOA		enzyme	-2.959	2.29e-09	CCND1,CDKN1A,FN1,GDF15,ICAM1,IL6,MMP9,PLAU,SCARB1,TAGLN,TGFB1,VCAM1
ELK1		transcription regulator	-2.29	2.32e-09	CDKN1A,EGR1,FOSL1,JUNB,MMP9,NUPR1,PTGS2,SPP1,TAGLN,ZFP36
Ins1		other	-2.184	2.49e-09	Abcb1b,ANGPTL4,CCL5,CCND1,CDKN1A,EDN1,EGR1,IGF1,IGFBP2,IGFBP5,IL1B,IL6,JUNB,LGALS3BP,LPL,MMP2,MMP3,Mt1,PTGFRN,PTGS2,SERPINE1,SOD2,TIMP1
RET		kinase	-3.111	2.66e-09	ANXA1,Ccl2,CCL20,CCND1,CD151,CSF1,CXCL10,DUSP6,EGR1,IL1B,IL6,MMP3,MMP9,PLAU
isotretinoin		chemical drug	-1.022	2.7e-09	ALDH1A3,CD38,CDKN1A,CYP1B1,IL6,MMP9,NFKB2,PTGS2,SERPINA3,TLR2,TNFAIP2,VCAM1
SELP		transmembrane receptor	-1.803	2.77e-09	CCL3L3,CCL4,CDKN1A,CXCL2,CYP1B1,IGF1,IL1B,IL6,STAT6
JAK inhibitor I		chemical - kinase inhibitor	2.138	2.77e-09	C3,CD38,CXCL10,CXCL11,CXCL2,MMP9,PTGS2,TIMP1
SIGIRR		transmembrane receptor	2.598	2.98e-09	Ccl2,CCL3L3,CXCL2,IL1A,IL1B,IL1R1,IL6
superoxide		chemical - endogenous mammalian	-1.942	2.98e-09	FN1,HMOX1,ICAM1,MMP9,PTGS2,SOD2,TIMP1
VIPR1		g-protein coupled receptor	-2.626	2.98e-09	Ccl2,CCL3L3,CCL4,CCL5,CD80,CXCL10,CXCL2
A23187		chemical reagent	-2.694	3.01e-09	CD14,CD80,EGR1,FN1,FOSL1,ICAM1,IGF1,IL6,JUNB,MSR1,PTGS2,SERPINE1,SHC1,TLR2
SOCS3		phosphatase	2.431	3.17e-09	Ccl2,CCND1,CDKN1A,CXCL10,EGR1,FCGR1A,ICAM1,IL1B,IL1RN,IL6,STAT6,TGFB1
minocycline		chemical drug	2.613	3.22e-09	ALOX5,Ccl2,EMR1,ICAM1,IL18,IL1A,IL1B,IL6,ITGAM,PTGS2,VCAM1
REL		transcription regulator	-2.66	3.33e-09	CCL4,CCND1,CD80,CDKN1A,CXCL10,FN1,GADD45B,HLA-A,ICAM1,IER3,IL18,IL6,MMP9,NFKB2,SOD2
Histone h4		group		3.4e-09	CCL4,CCL5,CCND1,CDKN1A,CXCL10,HAS2,IL1A,IL1B,IL6,MMP9,Mt1,PTGS2,SPP1,TAGLN
ursolic acid		chemical - endogenous non-mammalian	1.098	3.66e-09	CCND1,CDKN1A,GDF15,IL1B,MMP2,MMP3,MMP9,PTGS2,SOD2,VCAM1
PAF1		other	-3.162	3.66e-09	BIRC3,CCL3L3,CCL5,IFITM3,NFKBIZ,PNP,SDC4,SERPINE1,SOD2,ZFP36
melatonin		chemical - endogenous mammalian	0.421	3.83e-09	CDKN1A,CXCL10,EDN1,HMOX1,IGF1,IL1B,IL6,JUNB,MMP9,Mt1,PTGS2,SOD2,SPP1,TLR3
Pro-inflammatory Cytokine		group	-2.408	3.88e-09	ASS1,CXCL13,HMOX1,ICAM1,IL6,MMP3,MMP9,SDC4,TIMP1,TLR2,VCAM1
ETS2		transcription regulator	-2.575	3.88e-09	CDKN1A,CSF1R,HMOX1,ICAM1,JUNB,LYZ,MMP3,MMP9,MSR1,PLAU,SPP1
ADA		enzyme	2.596	4.02e-09	Ccl2,CXCL2,IL6,MMP9,SERPINE1,SPP1,TGFB1,TIMP1
MALP-2s		chemical reagent	-2.734	4.02e-09	CCL3L3,CCL4,CXCL2,IL1A,IL1B,IL6,PTGS2,TLR2
PPARA		ligand-dependent nuclear receptor	0.365	4.04e-09	ANGPTL4,ANXA2,ASS1,C1QA,C1QB,C1R,C1S,C3,Ccl2,CCND1,CDKN1A,CFH,CYBB,EDN1,HMOX1,IFITM3,IGFBP2,IGFBP5,IL6,LPL,MMP9,NCF1,PTGS2,SCARB1,UCP2,VCAM1
LGALS1		other	-0.631	4.56e-09	Ccl2,CDKN1A,CXCL16,CXCL2,FN1,IFNGR1,IL6,MMP2,MMP9,SERPINE1
RELB		transcription regulator	-1.422	4.64e-09	BIRC3,CCL19,CCL20,CCND1,CDKN1A,CXCL13,IL1B,IL6,NFKB2,PTGS2,SOD2
Hsp27		group	-0.729	4.83e-09	CCND1,CD14,CD274,CDKN1A,CSF1,CSF1R,IL6,PTGS2,TGFB1
SYK		kinase	-1.816	4.83e-09	CCL4,CCL5,CCND1,CXCL10,EDN1,FGL2,FOSL1,IL1B,IL6
BCL2L11		other	0.734	4.99e-09	Ccl2,CCL3L3,CCL5,CXCL2,IL1B,IL6,TGFB1
S1PR1		g-protein coupled receptor	-1.129	4.99e-09	CCND1,ICAM1,IGF1,IL1A,IL6,JUNB,PTGS2
2-mercaptoacetate		chemical - endogenous non-mammalian	-2.236	4.99e-09	ANXA2,CD68,CXCL2,IGF1,IL6,PLAU,TGFB1
MAP3K5		kinase	-2.449	4.99e-09	Ccl2,CCND1,CDKN1A,CYBB,HMOX1,IL6,TGFB1
imatinib		chemical drug	1.411	5.04e-09	BLNK,CCND1,CDKN1A,CYBB,DAB2,FN1,HMOX1,IL1B,IL6,ITGAM,LYN,TGFB1
EHF		transcription regulator	-1.508	5.04e-09	ALOX5,ANGPTL4,BLNK,CCBE1,CCL20,EREG,HMOX1,IL1RN,LYN,SERPINA3,SERPINE1,TIMP1
PPIF		enzyme	-1.387	5.05e-09	BMP6,Ccl2,CCL20,CCL4,CCL5,Ccl6,Ccl7,CX3CL1,CXCL10,CXCL2,IL6,MGP,MMP2
TGFB3		growth factor	-2.809	5.05e-09	ADAM12,CDKN1A,CLDN11,CYR61,ETS1,FN1,MGP,MMP2,MMP3,MMP9,SERPINE1,TAGLN,TGFB1
tamoxifen		chemical drug	-2.456	5.1e-09	ASS1,C3,CCND1,CDK6,CDKN1A,CYR61,GDF15,HAS2,IER3,IGF1,IL1RN,IL6,JUNB,PTGS2,SERPINA3,SLC7A2,SOD2,SPP1,TAGLN,UCP2
ATF3		transcription regulator	0.81	5.55e-09	BIRC3,CCL5,CCND1,CDKN1A,HSPB1,IL6,MMP2,NFKB2,NUPR1,SERPINE1,SLC11A1
ITGB3		transmembrane receptor	0.492	5.55e-09	CSF1,FN1,IL1B,ITGA5,MMP2,MMP9,PLAU,PTGS2,SERPINE1,TGFB1,TIMP1
JUND		transcription regulator	-0.883	5.55e-09	CCL5,CCND1,CYBB,FOSL1,HMOX1,IL6,MMP3,MMP9,PLAU,SPP1,TIMP1
PIN1		enzyme	-1.429	5.64e-09	CCND1,CDKN1A,FN1,IL1B,MMP2,MMP3,MMP9,PTGS2,TGFB1,TIMP1
LRP1		transmembrane receptor	1.394	5.72e-09	C1R,C1S,Ccl2,CCL3L3,CCL4,MMP2,MMP9,PTGS2
FCGR2A	-5.856	transmembrane receptor	-1.741	5.72e-09	Ccl2,CCL4,CCL5,CXCL2,IL1B,IL6,PTGS2,SERPINE1
CCR1		g-protein coupled receptor	-2.158	5.72e-09	Ccl2,CCL3L3,CCL5,CTSS,ITGAM,MMP2,MMP9,SPP1
histamine		chemical - endogenous mammalian	-0.755	5.85e-09	CCL4,CCL5,CD80,CLDN1,CXCL10,GDF15,ICAM1,IL18,IL1B,IL6,PTGS2,SEMA3A
androgen		chemical drug	1.32	6.29e-09	BMP6,BTG2,CCND1,CXCL13,ETS1,FOSL1,IGF1,IGFBP2,IGFBP5,ITGAM,MMP9,Mt1,PTGS2,PTPRC,SDC4,SOAT1
MAPK3		kinase	-3.093	6.6e-09	CCND1,EGR1,FN1,FOSL1,IL6,JUNB,MMP9,PLA2G4A,PTGS2,SPP1,TIMP1
zofenopril		chemical drug	2.213	6.73e-09	Ccl2,CSF1,HMOX1,IL6,TIMP1
IL11		cytokine	-0.931	6.95e-09	ANXA2,ICAM1,IGF1,IL1B,IL6,JUNB,SERPINA3,SPP1,TIMP1,VCAM1
PRKCE		kinase	-2.996	7.83e-09	ADAM12,CCND1,CDKN1A,EGR1,FCGR1A,IL1B,IL6,JUNB,MMP9,PTGS2,VCAM1
GPS2		transcription regulator	1.455	7.91e-09	Ccl2,CCL20,CCND1,CDKN1A,CXCL10,VCAM1
LECT2		other	0.179	7.91e-09	C3,Ccl2,CCL3L3,CXCL10,IL1B,IL6
SCARB1	-2.062	transporter	1.825	8.02e-09	CCL5,CX3CL1,IL1B,IL1RN,IL6,PTGS2,SPP1,VCAM1
prostaglandin D2		chemical - endogenous mammalian	-0.378	8.02e-09	CCL5,CCND1,CXCL10,HMOX1,IL6,ITGAM,PTGS1,PTGS2
GLIS2		transcription regulator	2.63	8.05e-09	C3,Ccl2,CCND1,CXCL10,MGP,SERPINE1,TGFB1
JAG2		growth factor	2.969	8.13e-09	C3,CCL20,CCL5,IL13RA1,IL1A,IL1B,IL1R1,IL1RN,SPP1
AMPK		complex	0.695	8.43e-09	Ccl2,CDKN1A,CXCL10,CYBB,EGR1,HMOX1,IL1RN,IL6,MMP9,NCF1,PTGS2,SERPINE1,UCP2
CTGF		growth factor	-2.274	8.43e-09	CCND1,COL8A1,EGR1,FN1,IGF1,IL6,KITLG,MMP2,MMP3,MMP9,SERPINE1,TGFB1,TIMP1
Gm-csf		group	-2.595	8.52e-09	CD14,CD80,ICAM1,IL1B,IL6,JUNB,MMP9,MRC1,PTGS2,TGFB1
WT1		transcription regulator	-2.087	9.37e-09	CCND1,CDKN1A,CSF1,CSF1R,CX3CL1,CXCL10,EGR1,EREG,IGF1,ITGAM,JUNB,MMP2,MMP9,SERPINE1,TGFB1
adenosine		chemical - endogenous mammalian	-1.892	1.04e-08	CCL5,CD80,HMOX1,ICAM1,IL1B,IL1R1,IL6,PTGS2,SERPINE1,TIMP1
carbonyl cyanide m-chlorophenyl hydrazone		chemical toxicant	-2.36	1.04e-08	ALOX5AP,BMP6,CCL20,CLDN1,GDF15,IL1A,NFKBIZ,PTGS2,SERPINE1,TGFB1
TRAF6		enzyme	-2.852	1.04e-08	BIRC3,CD274,CD80,CXCL13,CXCL2,ICAM1,IL1B,IL6,SERPINA3,TGFB1
TP63		transcription regulator	-1.943	1.05e-08	ALDH1A3,CCND1,CD82,CDK6,CDKN1A,CYR61,EMP1,FN1,FST,GADD45A,IL1B,IL6,JUNB,LYN,PLAU,Pmaip1,POSTN,RAC2,SERPINE1,TAGLN,TGFB1
SOCS1		other	3.199	1.07e-08	Ccl2,CCND1,CXCL10,CXCL2,FCER1G,GBP5,ICAM1,Ifi47,IL1B,IL6,PTGS2,STAT6,TLR3,VCAM1
ATP-gamma-S		chemical reagent	-0.705	1.09e-08	C3,CCL4,CSF1,CSF1R,CXCL2,EREG,IL1A,IL6,MMP9,PTGS2,SOD2
PI3K (family)		group	-3.266	1.09e-08	AKR1B10,BIRC3,CD274,CXCL10,CXCL11,HMOX1,IL6,MMP9,PTGS1,PTGS2,SCARB1
F3		transmembrane receptor	-2.6	1.11e-08	Ccl2,CYR61,EGR1,IL1B,IL6,ITGAM,MMP2,MMP9
kainic acid		chemical toxicant	-3.593	1.14e-08	Abcb1b,BTG2,CCND1,CSF1R,EGR1,FOSL1,GABRA6,GADD45B,IL18,IL1B,JUNB,MMP9,PTGS2,SPP1,TIMP1
AGN194204		chemical drug	-3.192	1.19e-08	ANXA2,CCL3L3,CCL4,CDKN1A,EMP1,EMP3,GADD45A,Ifi47,IFITM3,LILRB4,LPL,MAN1A1,MMP9,NPC2,SPP1,TIMP1
KIT		transmembrane receptor		1.2e-08	C3AR1,Ccl2,CD53,GPR34,HMOX1,ICAM1,IL6,KITLG,LILRB4,RAB32,SHC1,SPP1
NFATC2		transcription regulator	-3.66	1.26e-08	CCL3L3,CDKN1A,CXCL10,DAB2,EDN1,ENPP2,FGL2,IL18,NFKBIZ,NMI,PLK2,PTGS2,RSAD2,TGFB1,TLR3
CEP-1347		chemical drug	2.613	1.26e-08	Ccl2,CCL3L3,CCL4,CCL5,IL6,PLAU,PTGS2
NADPH oxidase		complex	-1.664	1.26e-08	CYBB,HMOX1,IL6,MMP9,NCF1,PTGS2,VCAM1
ETS		group		1.26e-08	C3AR1,CHI3L1,DAB2,EGR1,ICAM1,SERPINE1,TIMP1
TGFBR1		kinase	-2.582	1.28e-08	CCND1,CDKN1A,EDN1,FMOD,FN1,HAS2,HMOX1,LTBP1,SERPINE1,TAGLN,ZFP36
1-methyl-4-phenyl-1,2,3,6-tetrahydropyridine		chemical toxicant	-2.677	1.28e-08	Ccl2,CLDN1,CYBB,EGR1,EMR1,HSPB1,IL1A,IL1B,IL6,PTGS2,PTPRC
VHL		transcription regulator	0.081	1.33e-08	AIF1,CCND1,CDKN1A,DAB2,EPAS1,FN1,GPX1,HMOX1,IER3,IFITM3,ITGA5,SIGLEC8,SLC40A1,TAGLN
CRP		other	-1.35	1.33e-08	Ccl2,CCL3L3,CCL5,EGR1,IL1RN,ITGAM,LPL,PSMB9,SERPINE1
PTGER2		g-protein coupled receptor	-1.135	1.38e-08	CSF1R,EGR1,EMR1,IL1A,IL1B,IL6,ITGAL,MMP9,PILRB,PTGS2,SERPINE1,SPP1,TIMP1
NR1H3		ligand-dependent nuclear receptor	2.44	1.38e-08	Ccl2,CCL4,CCL5,Ccl7,CXCL10,IL1B,IL1RN,IL6,ITGAL,LPL,MMP9,PTGS2
WNT1		cytokine	-2.303	1.47e-08	CCND1,CDKN1A,EGR1,ENPP2,FN1,GADD45G,GRN,IGF1,JUNB,MMP3,PTGS2,SEMA3C,SERPINE1,SPP1
AR		ligand-dependent nuclear receptor	-2.409	1.48e-08	C3,CCL3L3,CCND1,CDKN1A,CLDN11,EDN1,EGR1,EPAS1,GDF15,GSTM1,IGF1,IGFBP5,IL1R1,IL6,KITLG,NUPR1,PDGFRA,PLAU,PTGS1,SERPINE1,TGFB1,TNFAIP2,TNFRSF12A
methylnitronitrosoguanidine		chemical toxicant	-2.739	1.51e-08	BTG2,CCND1,CDKN1A,EGR1,GADD45A,GDF15,PLAU,SERPINE1
3,3'-diindolylmethane		chemical drug	0.159	1.53e-08	CCND1,CDK6,CDKN1A,GDF15,HLA-A,HMOX1,IFNGR1,IL1B,IL6,PTGS2
IL12A		cytokine	-0.086	1.53e-08	CCL5,CXCL10,ICAM1,IL1A,IL1B,IL6,MMP2,MMP3,MMP9,VCAM1
NFKBIB		transcription regulator	-0.692	1.53e-08	CCL5,CD80,CXCL2,ICAM1,IL1B,IL6,MMP9,PLAU,TP53INP1,VCAM1
diethylstilbestrol		chemical drug	-1.625	1.55e-08	ARHGDIB,C1QA,C3,CCND1,CD14,CDKN1A,DUSP6,EGR1,EMP1,EREG,FMOD,GADD45A,HLA-A,IGF1,IGFBP2,IGSF6,PDGFRA,TGFB1
tetrathiomolybdate		chemical drug	2.449	1.56e-08	IL1A,ITGAM,MMP9,SERPINE1,TIMP1,VCAM1
trientine		chemical drug	1.039	1.56e-08	FN1,IGF1,IGFBP2,IGFBP5,SERPINE1,TGFB1
D-sphingosine		chemical - endogenous mammalian	-2.449	1.56e-08	Ccl2,CLDN1,CXCL2,IL6,PTGS2,SERPINE1
GDF2		growth factor	-2.891	1.58e-08	ANXA3,EDN1,ELOVL1,ENPP2,FMOD,GADD45B,HSPB8,IGF1,MMP9,POSTN,SEMA3C,SPP1
S-nitrosoglutathione		chemical toxicant	-0.092	1.67e-08	BIRC3,CCL5,CDKN1A,CXCL10,ICAM1,IGF1,ITGAM,PTGS2,VCAM1
EIF2AK2		kinase	-3.111	1.8e-08	CDKN1A,EGR1,IFITM2,IL1A,IL1B,IL6,LGALS3BP,NFKB2,NMI,PARP9,SOD2,SP140
lactacystin		chemical - protease inhibitor	-0.825	1.81e-08	ARHGDIB,Ccl2,CCND1,CDKN1A,FOSL1,HLA-A,HMOX1,HSPB1,HSPB8,IGFBP5,IL6,MMP2,MMP9,PTGS2,RABIF,TLR2,ZFP36L2
salvin		chemical toxicant	-0.821	1.91e-08	CCND1,CD14,EGR1,IL6,ITGAM,MMP3,MMP9
Ras homolog		group	-1.091	1.91e-08	CCND1,CDKN1A,EGR1,MMP9,PDGFRA,PLAU,PTGS2
butaprost		chemical drug	-1.161	1.91e-08	CCL3L3,CCL4,IL1B,IL23R,IL6,MMP9,PTGS2
CX3CL1	-2.123	cytokine	-1.41	1.91e-08	CX3CL1,HMOX1,ICAM1,MMP2,MMP9,TGFB1,TIMP1
CYP2E1		enzyme	-2.566	1.91e-08	C3AR1,Ccl2,CD14,HMOX1,IL6,NCF1,PTGS2
VDR		transcription regulator	-0.483	1.96e-08	Ccl2,CD14,CDKN1A,GADD45A,ICAM1,IER3,IL18,IL1A,IL1RN,IL6,SPP1,TGFB1,UCP2
morphine		chemical drug	-1.047	2.01e-08	AIF1,CCL3L3,CCND1,CDKN1A,CYBB,FOSL1,IL18,IL1B,IL6,JUNB,MMP9,PTGS2,THBS2,TLR2
etanercept		biologic drug	2.789	2.03e-08	CCL20,CXCL10,CYBB,ICAM1,IL1B,IL6,NCF1,PTGS2
taurine		chemical - endogenous mammalian	1.633	2.03e-08	AXL,Ccl2,FN1,IL6,MMP2,MMP9,NCF1,PTGS2
naringenin		chemical - endogenous non-mammalian	1.342	2.03e-08	CCL4,CCL5,CXCL10,HMOX1,LYN,PTGS2,TGFB1,TLR2
ETV5		transcription regulator	-1.671	2.1e-08	ALCAM,CCND1,CLDN1,FN1,FXYD5,ICAM1,ITGA5,MMP2,SPP1
methyl methanesulfonate		chemical toxicant	-2.949	2.1e-08	BTG2,CDKN1A,EGR1,GADD45A,GADD45B,GADD45G,NMI,PHLDA3,TP53INP1
TSH		complex	-3.054	2.21e-08	CCND1,CDKN1A,CTSS,EGR1,IGFBP5,IL1RN,IL6,JUNB,Mt1,SOD2
CDKN1A	-2.488	kinase	-0.966	2.22e-08	CCND1,CDKN1A,CYR61,FN1,GRN,IL1B,IL1R1,IL6,ITGAM,LGALS3BP,MMP3,MMP9,PLK2,Pmaip1,PTPRC,SERPINE1,SHC1,SOD2
WNT3A		cytokine	-1.792	2.22e-08	ALDH1A3,CCL3L3,CCND1,CYR61,EDN1,EPAS1,FMOD,FN1,GADD45G,GPNMB,HAS2,IGFBP5,IL6,KITLG,PDGFRA,PTGS2,SLC7A2,VCAM1
GPR132		g-protein coupled receptor	0.739	2.33e-08	Ccl2,EGR1,ICAM1,IL6,MRC1
CACNA1A		ion channel		2.33e-08	Ccl2,CD68,IL1B,IL6,ITGAM
COL18A1		other	3.384	2.34e-08	CCND1,EDN1,ETS1,FN1,ICAM1,IL18,IL6,JUNB,MMP2,PLAU,PTGS2,SERPINE1
fatty acid		chemical - endogenous mammalian	-2.799	2.34e-08	Ccl2,CYR61,HMOX1,IL1B,IL6,ITGAM,LPL,MMP9,PTGS2,SERPINE1,UCP2,VCAM1
8-bromo-cAMP		chemical reagent	-1.553	2.35e-08	Ccl2,CD82,CLDN11,CYP1B1,EGR1,IGF1,IL1B,IL6,KITLG,PTGS2,SCARB1,SERPINE1,SHC1,SPP1,TFCP2L1,TIMP1
methamphetamine		chemical drug	-3.102	2.39e-08	Ccl2,EGR1,EMR1,HMOX1,ICAM1,IL1A,IL1B,IL6,MMP2,MMP9,VCAM1
gentamicin		chemical drug	-3.459	2.49e-08	Abcb1b,ALCAM,BTG2,Ccl2,CXCL10,EGR1,ENPP2,GADD45A,GDF15,HMOX1,HSPB1,ICAM1,IL1B,JUNB,SPP1,TGFB1,TIMP1,TTR,VCAM1
ARHGAP21		other	-3	2.62e-08	CXCL10,CXCL2,FGL2,IL18,NFKBIZ,NMI,PLA1A,PTGS2,TLR3
PGR		ligand-dependent nuclear receptor	-1.622	2.65e-08	ALDH1A3,BIRC3,CCND1,CDKN1A,CTBS,EPAS1,FN1,ICAM1,IER3,IGFBP5,IL1R1,PLAU,POSTN,PTGS2,SLC31A2
palmitic acid		chemical - endogenous mammalian	-3.224	2.65e-08	BIRC3,Ccl2,CCL3L3,CXCL2,CYBB,GDF15,ICAM1,IL1B,IL6,NCF1,PTGS2,SCARB1,SERPINE1,UCP2,VCAM1
ciprofloxacin		chemical drug	-0.137	2.75e-08	CD68,CD93,EMR1,GRN,HLA-A,ICAM1,ITGAL,MMP2,MSR1,MYOF,Ppap2a,SPP1,TLR7
PON1		phosphatase	2.219	2.86e-08	CD68,HMOX1,ICAM1,IL6,MSR1,SCARB1
CCL3L3	-5.454	cytokine		2.86e-08	Ccl2,CCL4,CCL5,CXCL10,IL1B,IL6
luteolin		chemical - endogenous non-mammalian	1.16	3.24e-08	CDK6,CXCL10,HMOX1,ICAM1,IL6,MMP2,MMP9,PTGS2,SOD2
ALB		transporter	-2.934	3.24e-08	Ccl2,CCL5,CDKN1A,CX3CL1,EDN1,IL1B,IL6,PTGS2,TGFB1
quercetin		chemical drug	1.712	3.32e-08	Ccl2,CXCL10,EDN1,EGR1,HMOX1,ICAM1,IL6,ITGAL,LPL,MMP9,PLAU,PTGS2,TLR7,VCAM1
SIRT6		enzyme	-0.958	3.54e-08	BIRC3,Ccl2,CSF1,IGF1,IL1A,IL6,PTGS2,SOD2
Fgf		group	-2.611	3.54e-08	CCND1,IGF1,IL6,JUNB,MMP2,MMP9,PTGS2,VCAM1
F7		peptidase	-2.77	3.54e-08	CXCL2,CYR61,EGR1,FOSL1,GADD45A,IL1B,IL6,ZFP36
dalfampridine		chemical drug	-2.828	3.54e-08	BTG2,CYR61,DUSP6,EGR1,GADD45B,GADD45G,JUNB,PTGS2
mir-155		microrna	3.104	3.7e-08	CCL5,CCND1,CLDN1,CXCL10,IL13RA1,IL1B,IL6,MMP3,PTGS2,SERPINE1,TP53INP1
FOXL2		transcription regulator	-3.121	3.73e-08	CCL20,CCL3L3,CH25H,CXCL2,FST,ICAM1,IER3,IGF1,PTGS2,SOD2
paraquat		chemical toxicant	-3.421	3.83e-08	CCL19,CYBB,EMR1,FN1,GPX1,HMOX1,IL6,ITGAM,MMP3,MMP9,Mt1,PTGS2,TIMP1
GFI1		transcription regulator	2.353	3.88e-08	Ccl2,CDKN1A,CSF1,ICAM1,IL1A,IL1B,IL1R1,IL6,LYZ,NFKB2,Pmaip1,SERPINA3
ADM		other	1.09	4e-08	EDN1,FN1,ICAM1,IL1B,IL6,PTGS2,SPP1,TGFB1,VCAM1
ITGA5	-2.303	transmembrane receptor	-1.746	4e-08	CCND1,CDKN1A,ENPP2,IGFBP2,JUNB,MMP2,MMP9,PLAU,RAC2
prostaglandin A1		chemical - endogenous non-mammalian	0.652	4.08e-08	CD14,CDKN1A,HMOX1,IL6,LPAR6,PTGS2,SOAT1
GABA		chemical - endogenous mammalian	0.174	4.08e-08	FN1,IL1B,MMP2,MMP3,MMP9,PTGS2,TGFB1
Tnf receptor		group	-0.894	4.08e-08	C3,CCL20,IL6,MMP9,SERPINE1,TGFB1,TIMP1
CASP8		peptidase	-1.658	4.08e-08	ADAM17,CD14,IL18,IL1B,IL6,MMP9,NLRP3
STAT5A		transcription regulator	-2.398	4.15e-08	BIRC3,CCL3L3,CCND1,CDK6,CDKN1A,EPAS1,FCER1G,GADD45A,GADD45G,ICAM1,Ifitm1,IFITM2,IGF1,IL6,SYTL2,ZFP36
ascorbic acid		chemical - endogenous mammalian	-0.347	4.27e-08	Abcb1b,CDKN1A,IGF1,IGFBP2,IGFBP5,IL6,MGP,PTGS2,SERPINE1,SPP1,TGFB1
SYVN1		transporter	-3.742	4.44e-08	AXL,CCND1,CD151,CYP1B1,DAB2,HLA-A,HSPB1,IFITM2,LGALS3BP,MYOF,NFKB2,SLC43A3,SLC7A2,STOM
PP1		chemical - kinase inhibitor	2.772	4.6e-08	CXCL16,HMOX1,IL1A,IL1B,IL1RN,MMP2,PTGS2,VCAM1
CYP27B1		enzyme	1.912	4.6e-08	CCL20,CCL3L3,CCL4,CD14,IL18,IL6,SPP1,TLR2
ITGAV		ion channel	-2.133	4.6e-08	CDKN1A,FN1,MMP2,MMP9,PLAU,SERPINE1,TGFB1,TIMP1
SELPLG		other	-2.828	4.6e-08	CCL4,CDKN1A,CXCL2,CYP1B1,IGF1,IL1B,ITGAM,STAT6
INS		other	-0.794	4.74e-08	Ccl2,CCND1,CDKN1A,EGR1,FOSL1,ICAM1,IGF1,IGFBP2,IGFBP5,JUNB,LPL,PTGS1,TGFB1
Ptprd		phosphatase	1.633	4.93e-08	Ccl2,Ccl6,CDKN1A,GADD45G,IGFBP5,PSMB9
spermine		chemical - endogenous mammalian	0.728	4.93e-08	CCL4,IGFBP2,IL1B,IL6,ITGAL,TLR2
sulforafan		chemical drug	0.413	5.26e-08	AKR1B10,CCND1,CDKN1A,GPX1,GSTM1,HMOX1,ICAM1,IL1B,IL6,MMP9,Mt1,PTGS2,VCAM1
isoproterenol		chemical drug	-3.257	5.36e-08	CYP1B1,EDN1,FOSL1,HMOX1,IL1B,IL6,JUNB,LPL,MMP2,MMP9,PTGS2,TGFB1,TIMP1,UCP2
streptozocin		chemical drug	-1.847	5.53e-08	CCL3L3,FN1,HMOX1,ICAM1,IGF1,IL1B,LPL,MMP2,MMP9,MSR1,NCF1,PDGFRA,PTGS2,SERPINE1,SOD2,SPP1,TGFB1
EPAS1	-3.164	transcription regulator	-2.358	5.67e-08	ANGPTL4,AXL,BIRC3,C1QA,CCND1,CDC42EP5,CXCL2,EDN1,FN1,GADD45B,GPX1,IGFBP5,IL6,PGF,SERPINE1,SOD2
KDM2B		other	1.633	5.78e-08	Ccl2,CCL5,Ccl7,CDKN1A,CX3CL1,CXCL10,PDGFRA
MST1		growth factor	1.242	5.78e-08	CCND1,IL18,IL1RN,IL6,MSR1,PTGS2,SPP1
epicatechin gallate		chemical drug	0.896	5.78e-08	CDKN1A,GDF15,ICAM1,IL6,LYN,PTGS2,VCAM1
IL17a dimer		complex	-1.854	5.78e-08	CCL20,CCL4,CCL5,CXCL11,IL1A,IL1B,IL6
ALOX15		enzyme	-2.058	5.78e-08	Ccl2,FN1,HMOX1,ICAM1,IL1B,IL6,VCAM1
IL21		cytokine	-2.11	5.84e-08	CCL20,CCL5,CD38,CDKN1A,CXCL10,CXCL13,FCGR2B,IL23R,IL6,MMP2,MMP9,PTPRC,TYROBP
vorinostat		chemical drug	1.621	5.88e-08	BIRC3,CCND1,CDKN1A,CYP1B1,EDN1,ELOVL1,GRN,ICAM1,IL1B,IL6,MMP2,MMP9,PTGS2,SEMA3A
valproic acid		chemical drug	1.018	5.91e-08	AMPD3,CCND1,CD151,CD80,CDKN1A,CH25H,CYP1B1,CYR61,EDN1,GADD45B,HMOX1,ICAM1,IL1A,IL6,LEPREL1,MYOF,NPC2,PTGS2,SEMA3C,SERPINE1,SGK223,SPP1,TGFB1
PLAUR		transmembrane receptor	-2.611	5.93e-08	CCL5,CCND1,CYBB,ITGAM,MMP2,MMP3,MMP9,PLAU
linoleic acid		chemical - endogenous mammalian	-0.342	6.11e-08	Ccl2,EDN1,ICAM1,IL1B,IL6,LPL,NCF1,PTGS2,UCP2,VCAM1
sodium chloride		chemical - endogenous mammalian	-2.79	6.11e-08	Ccl2,CCL5,CYBB,EDN1,GPX1,HMOX1,ICAM1,PTGS2,SPP1,TGFB1
levofloxacin		chemical drug	0.447	6.12e-08	CDKN1A,HAS2,IL1A,IL6,MMP3
ITGA4		transmembrane receptor	-0.6	6.12e-08	IL1B,IL1RN,MMP2,MMP9,RAC2
elastase		group	-2.213	6.12e-08	HMOX1,ICAM1,MMP2,MMP3,MMP9
Lymphotoxin		complex		6.12e-08	CCL19,CCL5,CXCL10,CXCL13,VCAM1
HDAC2		transcription regulator	-0.073	6.48e-08	ALOX5,CD4,CDKN1A,CYBB,EGR1,IGF1,IL1A,IL6,MMP9,MYO1F,PLAU,PTGS2,TAGLN
NOTCH1		transcription regulator	-1.903	6.6e-08	BIRC3,CCND1,CD82,CDKN1A,CYR61,FOSL1,ICAM1,IGFBP2,IL6,ITGAM,MMP2,PTGS2,SERPINE1,SPP1,TAGLN,TGFB1
tunicamycin		chemical - endogenous non-mammalian	-1.129	7.07e-08	Abcb1b,AXL,BIRC3,CCND1,CDKN1A,EGR1,ETS1,GADD45B,HMOX1,ICAM1,MMP9,PTGS2,TLR2,VCAM1
MAP3K8		kinase	-3.537	7.07e-08	BIRC3,Ccl2,CCL4,CXCL2,DUSP6,IER3,IFNGR1,IL18,IL1A,IL1B,IL6,NFAM1,PTGS2,STK17B
TRAF3		other	0.689	7.36e-08	BIRC3,CCL5,CD80,CXCL10,CXCL2,GPR34,ICAM1,IL6,LILRB4,NFKB2,PLBD1
paricalcitol		chemical drug	2.63	7.58e-08	Ccl2,FN1,ICAM1,IL1B,PTGS2,TGFB1,TIMP1,VCAM1
NLRP12		other	2.021	7.58e-08	CXCL13,CXCL2,HLA-A,ICAM1,IL1B,IL1RN,IL6,LY96
mercuric chloride		chemical toxicant		7.58e-08	CDKN1A,GADD45A,GSTM1,HMOX1,HSPB1,JUNB,Mt1,SPP1
PRF1		other	1.091	8.11e-08	Ccl2,CCL3L3,CXCL10,IL18,IL1B,IL6
IGFBP7		transporter	0.2	8.11e-08	CCND1,CDKN1A,MMP2,MMP9,PTGS2,SOD2
NREP		other	0.092	8.11e-08	ITGA5,MMP2,MMP9,PDGFRA,TAGLN,TGFB1
S1PR2		g-protein coupled receptor	-2.376	8.11e-08	Ccl2,ICAM1,PTGS2,TGFB1,TIMP1,VCAM1
cuprizone		chemical toxicant	-2.425	8.11e-08	Ccl2,CCL3L3,CCL4,CCL5,CXCL10,IGF1
amphotericin B		chemical drug		8.11e-08	CCL4,IL1B,IL1RN,IL6,SPP1,TIMP1
MAP3K14		kinase	-2.929	8.36e-08	BIRC3,Ccl2,CCL5,CXCL2,GADD45A,ICAM1,IL1A,IL6,PTGS2,VCAM1
ATF2		transcription regulator	-2.758	8.4e-08	CCND1,EGR1,FN1,GADD45A,IL6,NUPR1,PDGFRA,PLAU,PTGS2,SOD2,VCAM1
gemcitabine		chemical drug		8.75e-08	Ccl2,CCND1,CDKN1A,FOSL1,HMOX1,IL1B,IL23R,PTGS1,PTGS2
5-N-ethylcarboxamido adenosine		chemical reagent	1.386	8.83e-08	BTG2,Ccl2,CCL3L3,EGR1,GADD45A,HMOX1,IL1B,IL6,JUNB,PLK2,SERPINE1,TGFB1
ERBB3		kinase	1.795	9.56e-08	CCND1,CDKN1A,EGR1,HAS2,HMOX1,IGFBP5,LAMA4,MMP3,PTGS1,PTGS2,SERPINA3
bicuculline		chemical - endogenous non-mammalian	-2.828	9.61e-08	BTG2,CYR61,DUSP6,EGR1,GADD45B,GADD45G,JUNB,PTGS2
kaempferol		chemical toxicant	1.982	1.1e-07	CDKN1A,HMOX1,ICAM1,MMP2,MMP9,PLAU,PTGS2
L-arginine		chemical - endogenous mammalian	0.492	1.1e-07	ASS1,FN1,IGF1,IL1A,IL6,SERPINE1,TGFB1
SAA		group	-2.394	1.1e-07	Ccl2,CSF1,ICAM1,IL6,PTGS2,TLR2,VCAM1
NQO1		enzyme	-2.138	1.21e-07	BIRC3,CCL5,Ccl6,CCND1,CDKN1A,MMP9,PTGS2,VCAM1
CCR5		g-protein coupled receptor	-2.594	1.21e-07	Ccl2,CCL3L3,CCL4,CCL5,CXCL10,CXCL2,IL6,MMP9
TRAF3IP2		other	-2.787	1.21e-07	Ccl2,Ccl7,CXCL10,CXCL2,IL6,MMP3,MMP9,NFKBIZ
GNB2		enzyme		1.21e-07	CCL3L3,CCL4,CD80,CDKN1A,IER3,IL1B,PLAU,PLK2
INHA		growth factor	0.931	1.23e-07	CYP1B1,CYR61,EREG,FST,HAS2,IL1R1,KITLG,LTBP1,MMP2,PTGS2,SERPINE1,TP53INP1
FBXO32		enzyme	1.6	1.23e-07	ALDH1A3,CCL20,CXCL2,GADD45A,IL1B,IL1R1,IL6,MMP3,PTGS2,SOD2,TFPI2
misoprostol		chemical drug	-1.633	1.28e-07	Abcb1b,CSF1R,IL1B,IL23R,IL6,PTGS2
FCGR1A	-2.657	transmembrane receptor		1.28e-07	CSF1,FCGR1A,IL1B,IL1RN,IL6,ITGAM
FOXA2		transcription regulator	0.896	1.3e-07	ALOX5,C3,CCND1,CHI3L1,IGF1,IGFBP5,IL33,IL6,LPL,LYZ,Mt1,NFKB2,TAGLN,TTR,UCP2
TO-901317		chemical reagent	-0.076	1.35e-07	ASS1,C3,Ccl2,CCND1,CFH,ELOVL1,IGF1,IL1B,IL6,LPL,MMP9,PTGS2,RAI14,SCARB1,SERPINA3,TGFB1,TIMP1
hexamethoxyflavone		chemical toxicant	2.197	1.36e-07	ICAM1,IL6,MMP9,PTGS2,VCAM1
COCH		other	-1	1.36e-07	Ccl2,CXCL2,IL18,IL1B,IL6
N(2)-(gamma-D-glutamyl)-meso-2,2'-diaminopimelic acid		chemical reagent	-1.342	1.36e-07	Ccl2,CCL5,ICAM1,IL1A,MMP9
FAT1		other	-2.2	1.36e-07	IL1B,IL6,MMP3,PLAU,PTGS2
Ccl6	-3.263	cytokine	-2.2	1.36e-07	Ccl2,CCL3L3,CTSS,MMP2,MMP9
PAX3		transcription regulator		1.38e-07	ANXA1,ARHGDIB,ASS1,CD151,CDKN1A,CYP1B1,IFITM2,IGFBP2,IL6,MGP,MMP9,NFKB2,NPC2,PGF,TFPI2,ZFP36L2
dimethyl sulfoxide		chemical drug	-1	1.42e-07	Abcb1b,ADAM12,ALOX5,ANXA1,EMP3,HMOX1,IL1B,ITGAM,LPL,NCF1,NUPR1,PTGS1,VCAM1
IGFBP3		other	-1.254	1.49e-07	CCL3L3,CCL4,CDKN1A,ICAM1,IGF1,SERPINE1,THBS2
urethane		chemical toxicant	-1.656	1.49e-07	CCL3L3,CCND1,CDKN1A,HMOX1,IL1B,PTGS1,PTGS2
PRKCQ		kinase	-1.909	1.49e-07	CDKN1A,FOSL1,IL6,ITGAL,MMP2,MMP9,NFKB2
vinblastine		chemical drug	-2.565	1.49e-07	CD80,CDKN1A,HLA-A,IL1B,IL6,PTGS2,SOD2
NfkB1-RelA		complex	-2.57	1.49e-07	CCL5,CCND1,ICAM1,IL6,MMP3,PTGS2,VCAM1
AREG		growth factor	-2.599	1.49e-07	CCND1,EGR1,EREG,HAS2,MMP9,PLAU,PTGS2
enalapril		chemical drug	-1	1.5e-07	EFEMP2,IER3,SERPINE1,SPP1,TGFB1,TIMP1,TNFRSF12A,UCP2,VCAM1
CCL11		cytokine	-2.402	1.5e-07	BMP6,CCL3L3,CCL4,CXCL11,CXCL2,ICAM1,IL6,ITGAM,MMP3
DDX58		enzyme	-2.935	1.5e-07	CCL5,CD4,CXCL10,IL6,NMI,Pmaip1,PTGS2,RSAD2,TLR3
AGTR1		g-protein coupled receptor	-0.747	1.51e-07	CCND1,EDN1,FN1,HMOX1,IL6,PTGS2,SERPINE1,TGFB1
trovafloxacin		chemical drug	-3.162	1.51e-07	BIRC3,CDKN1A,CXCL2,HLA-A,HMOX1,ICAM1,IL6,JUNB,SERPINE1,SOD2
GSK3B		kinase	-1.47	1.57e-07	BIRC3,Ccl2,Ccl7,CCND1,CDKN1A,IL1B,IL6,MMP9,NFKBIZ,PTGS2,SPP1
HTT		transcription regulator	-1.769	1.73e-07	C1R,CCL5,CCND1,CD74,CDKN1A,CLDN1,CSF1R,CX3CL1,DUSP6,EGR1,EMP3,ENPP2,FN1,FOSL1,GADD45G,IGFBP5,JUNB,MAN1A1,MGP,MMP2,MMP3,Mt1,PSMB9,RABIF,RGS16,SERPINA3,SLC40A1,SOD2,SPP1,TAGLN,THBS2,VCAM1
MAP2K3		kinase	-2.575	1.75e-07	CDKN1A,CXCL10,ICAM1,IL1B,IL6,MMP3,MMP9,PLAU,PTGS2,SERPINE1
PSEN2		peptidase	0.945	1.78e-07	C1QA,C1QB,C3AR1,CD74,CTSC,CTSS,EMP1,ENPP2,PDGFRA,PTGS2,Sp100
capsaicin		chemical drug	0.586	1.78e-07	CCND1,GDF15,HMOX1,IGF1,IL1B,KITLG,MMP2,MMP9,PTGS2
SQSTM1		transcription regulator	-0.923	1.87e-07	Ccl7,CXCL2,EDN1,FGL2,IL1B,IL6,PLK2,RSAD2
eflornithine		chemical drug	-2.737	1.87e-07	C3,CDKN1A,FN1,ITGAL,LGALS3BP,SERPINE1,SHC1,SOD2
GNB1		enzyme		1.87e-07	CCL3L3,CCL4,CD80,CDKN1A,IER3,IL1B,PLAU,PLK2
Pka		complex	-3.45	1.88e-07	CD14,CDKN1A,CXCL10,EDN1,EGR1,HAS2,HMOX1,IGF1,IL6,JUNB,MMP3,NCF1,PTGS2
THRB		ligand-dependent nuclear receptor	0.652	1.91e-07	BTG2,Ccl2,CCND1,CDK6,CXCL10,CXCL2,FOSL1,FZD6,IGFBP2,IL6,IL7,LPL,LYZ,MMP2,TGFB1
isoliquiritigenin		chemical - endogenous non-mammalian	1.981	1.95e-07	CDKN1A,IL1B,IL6,MMP2,MMP9,PTGS2
ellagic acid		chemical - endogenous non-mammalian	1.633	1.95e-07	CDK6,HMOX1,IL1B,MMP3,PTGS2,SCARB1
LBP		transporter	-0.152	1.95e-07	CD14,CXCL10,IL1B,IL1RN,IL6,TLR2
triclosan		chemical drug	-1.633	1.95e-07	CYBB,HMOX1,IL6,NCF1,PLAU,TIMP1
TNFSF14		cytokine	-1.98	1.95e-07	BIRC3,Ccl2,CXCL10,ICAM1,IL6,MMP9
LAMA5		other	-2.4	1.95e-07	Ccl2,CCL3L3,CCL4,Ccl7,CXCL10,MMP9
2,4-dinitrofluorobenzene		chemical toxicant	-2.425	1.95e-07	Ccl2,CXCL10,CXCL2,ICAM1,IL18,IL1B
C5		other	-2.444	1.95e-07	Ccl2,CCL3L3,CCL4,CXCL2,IL1B,IL6
KLK5		peptidase	-2.449	1.95e-07	CCL20,CXCL2,ICAM1,IL18,IL1B,IL6
RIPK2		kinase	-3.091	2.01e-07	Ccl2,CCL5,CXCL10,CXCL2,ICAM1,IL33,IL6,NFKB2,SOD2,VCAM1
YBX1		transcription regulator	-2.959	2.11e-07	Ccl2,CCL5,CDK6,CDKN1A,CXCL2,MMP2,MMP3,PTGS2,TGFB1
H-7		chemical - kinase inhibitor	2.772	2.31e-07	EGR1,FN1,ITGA5,JUNB,MMP3,Mt1,SERPINE1,SOD2
Laminin		complex	-0.09	2.31e-07	BIRC3,CCND1,FN1,MMP9,PLAU,PTGS2,SDC4,SERPINE1
JAK1		kinase	-2.153	2.31e-07	CCL3L3,CDKN1A,HLA-A,ICAM1,IL1B,MMP2,OSMR,PSMB9
Sos		group		2.39e-07	ADAM12,ALDH1A3,CHI3L1,HMOX1,HPGDS,HSPB8,IGFBP5,LGALS3BP,MMP3,MMRN1,PLAU,PLK2,Pmaip1,PTGS2,STX11,TGFB1
NLRP3	-2.289	other	-1.276	2.48e-07	Ccl2,CCL4,CXCL2,HMOX1,IL18,IL1B,IL6,MMP9,NFKB2
leukotriene D4		chemical - endogenous mammalian	-2.921	2.48e-07	ADAM12,CCL3L3,CCL4,CXCL2,CYR61,EGR1,IL6,PTGS2,ZFP36
indole-3-carbinol		chemical drug	0.502	2.6e-07	ANXA1,CCND1,CDK6,CDKN1A,GDF15,LCP1,SPP1
NPM1		transcription regulator	0.083	2.6e-07	Ccl2,CCL4,CSF1,CXCL2,IL6,MMP9,SOD2
CASP1		peptidase	-1.463	2.6e-07	Ccl2,CXCL2,IL18,IL1A,IL1B,IL6,PTGS2
S100A8		other	-2.408	2.6e-07	CD274,ICAM1,IL1B,IL6,ITGAM,MMP3,VCAM1
SLC9A3		ion channel		2.6e-07	CCL5,CCND1,CD74,Ifi47,Mt1,PSMB9,REG3A
LILRB4	-9.376	other	2.176	2.68e-07	CXCL10,CXCL11,IL1A,IL1B,IL6
PTAFR		g-protein coupled receptor	0.288	2.68e-07	CCL3L3,CXCL2,IL1B,IL6,PTGS2
S1PR3		g-protein coupled receptor	-1.964	2.68e-07	ETS1,ICAM1,IGF1,IL1B,PTGS2
EPHB1		kinase	-2.216	2.68e-07	Ccl2,EGR1,JUNB,PTGS2,SERPINE1
emodin		chemical drug	0.97	2.83e-07	CYP1B1,FN1,ICAM1,IL1B,LPL,MMP9,SOD2,VCAM1
STK40		kinase		2.83e-07	Abcb1b,C1QA,C1QB,Ccl2,CCL3L3,CCL4,IL1B,PTGS2
NAB2		transcription regulator	2.449	2.89e-07	ALOX5AP,CDKN1A,FN1,MMP3,PLAU,TGFB1
CD200		other	2.429	2.89e-07	CCL3L3,CD80,IL1B,IL6,ITGAL,TLR2
TNFRSF1B		transmembrane receptor	-2.115	3.01e-07	CXCL13,ICAM1,IL6,MMP2,MMP3,MMP9,MSR1,SERPINE1,SOD2,TIMP1
SIRT1		transcription regulator	1.058	3.23e-07	BIRC3,Ccl2,CDKN1A,FN1,HMOX1,ICAM1,IGF1,IL1B,IL6,MMP2,MMP3,MMP9,SOD2,UCP2
TIMP1	-2.94	cytokine	0.478	3.38e-07	CD38,CDKN1A,IL33,MMP2,MMP3,MMP9,PLAU
PRKG1		kinase	0.342	3.38e-07	CCND1,CDKN1A,FN1,SERPINE1,TAGLN,TGFB1,VCAM1
ELF3		transcription regulator	-2.604	3.38e-07	ANGPTL4,CCL20,FN1,IL6,LYZ,MMP3,PTGS2
IL5		cytokine	-4.029	3.39e-07	ANXA2,ASS1,CDKN1A,CTSC,DUSP6,EGR1,FCGR2B,FGL2,GADD45A,GADD45G,GBP7,ICAM1,IER3,IFI30,ITGAM,LCP2,MMP9,TGFB1
hemin		chemical - endogenous mammalian	-0.738	3.41e-07	Ccl2,CCL3L3,CCND1,CDKN1A,CYBB,HMOX1,IGF1,PTGS2,SHC1
N-cor		group	1.964	3.44e-07	CCL5,CCND1,CDKN1A,CXCL10,CXCL2,IGF1,MMP9,PTGS2
9,10-dimethyl-1,2-benzanthracene		chemical toxicant	-2.58	3.44e-07	CCND1,CDKN1A,CYP1B1,GADD45A,IL6,MMP9,PTGS2,SERPINE1
advanced glycation end-products		chemical - endogenous mammalian	-2.586	3.44e-07	CDKN1A,FN1,IL6,MMP9,PTGS2,SERPINE1,SPP1,VCAM1
LY379196		chemical - kinase inhibitor	1.96	3.47e-07	EGR1,LPL,MSR1,TGFB1
Wfdc17		other	1.044	3.47e-07	Ccl2,IL1B,IL6,MRC1
IL7	-2.058	cytokine	-1.561	3.51e-07	BLNK,Ccl2,CCL4,CD274,CDK6,CDKN1A,CSF1,FN1,IL6,IL7,LYN,MMP9,RGS16
norepinephrine		chemical - endogenous mammalian	-2.237	3.77e-07	Ccl2,EDN1,EGR1,ELOVL1,FN1,FST,GDF15,HMOX1,IL1B,IL6,MMP2,MMP9,PTGS2,SERPINE1
SCD		enzyme	2.771	3.98e-07	ANGPTL4,Ccl2,CCL3L3,CXCL10,GADD45A,IL1B,IL6,LPL,UCP2
Histone h3		group		4.06e-07	Ccl2,CCND1,CDKN1A,EGR1,ICAM1,IFITM3,IL1A,IL1B,IL6,MMP9,Mt1,NCF1,PTGS2,RUNX1T1,SCARB1,SOD2,SPP1,STOM,TAGLN,TLR2
triflusal		chemical drug	2.404	4.16e-07	CCL4,CD74,CSF1,KITLG,PTGS2,TGFB1
FBN1		other	2	4.16e-07	CYR61,LTBP1,MMP2,MMP3,MMP9,SERPINE1
piceatannol		chemical - endogenous non-mammalian	1.791	4.16e-07	CCND1,HMOX1,ICAM1,IL1B,MMP9,PTGS2
MSR1	-3.45	transmembrane receptor	-0.555	4.16e-07	CCL5,CXCL10,CXCL2,IL1B,IL6,MMP9
niacinamide		chemical - endogenous mammalian	-0.943	4.17e-07	CD14,CDKN1A,ICAM1,IL6,ITGAM,JUNB,MMP9,PTGS2
FOXO4		transcription regulator	-2.233	4.17e-07	CCND1,CDKN1A,GADD45A,GADD45B,IER3,MMP9,SERPINE1,SOD2
NRG1		growth factor	-2.939	4.32e-07	CCND1,CDKN1A,CYR61,DUSP6,EDN1,EGR1,GDA,HMOX1,IER3,ITGAM,JUNB,MMP9,PLAU,PTGS2,ZFP36,ZFP36L2
TSC22D3		transcription regulator	1.941	4.35e-07	CCL5,CCND1,CD80,ICAM1,IL6,PTGS2,TLR2
S100A9		other	-2.383	4.35e-07	CD274,ICAM1,IL1B,IL6,ITGAM,MMP3,VCAM1
CYBB	-4.73	enzyme	-2.611	4.35e-07	Ccl2,CCL5,CXCL10,CYBB,ICAM1,IL1B,IL6
SOD2	-2.655	enzyme	0.863	4.41e-07	CDKN1A,HMOX1,IL6,IL7,MMP2,MMP3,MMP9,PTGS2,SERPINE1,SOD2,TGFB1
PLA2G2D		enzyme	2.236	4.85e-07	Ccl2,CD68,IL1B,IL6,ITGAM
Traj18		other	0.6	4.85e-07	Ccl2,CCL5,CD80,CXCL2,IL6
TREM2		transmembrane receptor	-0.655	4.85e-07	Ccl2,CCL3L3,IL1A,IL1B,IL6
ITGA3		other	-1.96	4.85e-07	FN1,MMP2,PLAU,PTGS2,SERPINE1
ORMDL3		other	-2	4.85e-07	CCL20,CD48,CXCL10,CXCL11,MMP9
Collagen Alpha1		group	-2.194	4.85e-07	CDKN1A,MMP2,MMP9,PLAU,PTGS2
EIF2AK3		kinase	-2.084	4.91e-07	BIRC3,BTG2,CCND1,CTSC,EGR1,FOSL1,GADD45A,IGF1,NFKB2,NUPR1,ZFP36
methapyrilene		chemical drug	-0.632	4.93e-07	ANXA2,ASS1,BTG2,CCND1,CTSS,ENPP2,GADD45A,GSTM1,HMOX1,IGF1,LCAT,Mt1,TTR
LTA		cytokine	-2.564	5.02e-07	CCL19,Ccl2,CCL20,CXCL13,IL1B,IL6,ITGA5,PTGS2
IRF7		transcription regulator	-3.639	5.11e-07	CCL19,CCL5,CD80,CXCL10,FCGR1A,GBP5,Ifi47,IFITM2,IFITM3,ITGAM,NMI,PSMB9,RSAD2,TRIM5
IRF4		transcription regulator	1.159	5.35e-07	Ccl2,CCL20,CD68,CTSS,CXCL10,CXCL11,IL1B,IL1R1,IL23R,IL33,IL6,ITGAL,SPP1
PTHLH		other	-2.046	5.37e-07	Ccl2,CCND1,FN1,IGF1,IL6,MMP9,PLAU,PTGS2,SERPINE1
RUNX1		transcription regulator	-1.289	5.45e-07	BTG2,CD4,CD53,CDKN1A,CHI3L1,CSF1,CSF1R,ITGAL,Mt1,SPP1,TIMP1
KNG1		other	-1.306	5.54e-07	CCND1,IGF1,IL1B,IL6,PTGS1,PTGS2,TGFB1
ELANE		peptidase	-1.941	5.54e-07	CCL3L3,CD14,CXCL2,IL1B,IL6,MMP2,MMP9
4-methylnitrosoamino-1-(3-pyridinyl)-1-butanone		chemical toxicant	-2.601	5.54e-07	ALOX5,ANXA1,CDKN1A,JUNB,LCP1,PTGS2,SPP1
SOCS6		other	-0.816	5.86e-07	Ccl7,CXCL2,IL18,IL1B,PLA1A,PTGS2
LIPG		enzyme	-1.06	5.86e-07	CSF1,IL1B,IL6,LCAT,LPL,MSR1
ZBTB17		transcription regulator	-2	5.86e-07	CCND1,CDKN1A,EGR1,IER3,OSMR,ZFP36
PYCARD		transcription regulator	-2.193	5.86e-07	CDKN1A,IL18,IL1B,IL6,MMP9,PTGS2
XIAP		enzyme	-2.2	5.86e-07	CCND1,CDK6,CDKN1A,IL6,PTGS2,SERPINE1
Klra4 (includes others)		transmembrane receptor	-2.408	5.86e-07	CCL3L3,CCL4,CCL5,Ccl6,Mt1,TYROBP
F10		peptidase	-2.429	5.86e-07	CYR61,EGR1,ICAM1,IL6,MMP2,VCAM1
HDAC1		transcription regulator	0.451	5.92e-07	AMPD3,CCL5,CCND1,CD4,CDKN1A,CSF1R,EGR1,IL6,MMP9,Mt1,MYO1F,PLAU,PTGS2,SGK223,SPP1,TAGLN
candesartan		chemical drug	2.784	6.02e-07	Ccl2,FN1,ICAM1,IL6,NCF1,SERPINE1,SPP1,TGFB1
PPRC1		transcription regulator	-2.777	6.02e-07	ALOX5AP,BMP6,CCL20,CLDN1,GDF15,IL1A,NFKBIZ,PTGS2
BRCA1		transcription regulator	-1.387	6.3e-07	APOBEC1,CCL5,CCND1,CDKN1A,CYP1B1,EGR1,ENPP2,GADD45A,GADD45B,GDF15,HMOX1,HSPB1,TNFAIP2
Hdac		group	0.977	6.83e-07	CCND1,CDKN1A,CSF1R,CX3CL1,EDN1,EGR1,FOSL1,GADD45B,IGF1,IL6,PGF,SEMA3C,SPP1
DNASE2		enzyme	1.982	6.99e-07	CH25H,CXCL10,CXCL2,GPNMB,IL18,RSAD2,Sp100
8-bromoguanosine 3',5'-cyclic monophosphate		chemical - kinase inhibitor	-1.195	6.99e-07	CDKN1A,EDN1,HMOX1,ITGAM,JUNB,MMP9,VCAM1
4-hydroxynonenal		chemical toxicant	-2.568	6.99e-07	ICAM1,IL18,IL6,MMP9,PTGS2,SERPINE1,TGFB1
TMEM173		other	-2.63	6.99e-07	CCL5,CXCL2,GBP5,IL1B,IL33,IL6,RGS16
honokiol		chemical - endogenous non-mammalian		6.99e-07	CCND1,CDK6,CDKN1A,ICAM1,JUNB,MMP9,PTGS2
PTPN11		phosphatase	0.822	7.16e-07	CCND1,CD14,CD68,CDKN1A,CSF1,CSF1R,CYBB,EGR1,IL6
Rock		group	-2	7.19e-07	CCND1,CDKN1A,ETS1,FN1,ICAM1,SPP1,TGFB1,VCAM1
IGFBP2	-2.579	other	-2.203	7.19e-07	FN1,GDF15,IGFBP2,ITGA5,MMP2,POSTN,PTGFRN,THBS2
BMP2		growth factor	-3.412	7.26e-07	CCND1,CDKN1A,CSF1,FN1,FST,GADD45B,HAS2,IGFBP5,JUNB,MMP9,POSTN,PTGS2,SPP1,TAGLN,TIMP1
KLF4		transcription regulator	-2.348	7.57e-07	ALCAM,CCND1,CD14,CDKN1A,COL8A1,CSF1R,EMR1,FN1,IFITM3,IL6,ITGAM,PDGFRA,SERPINE1,SOD2,TAGLN,TGFB1
5-azacytidine		chemical drug	-3.09	7.9e-07	ANXA2,CLDN1,FOSL1,GADD45A,GDF15,ITGAL,Mt1,PLAU,PTGS2,SHC1,TFPI2,THBS2
tosylphenylalanyl chloromethyl ketone		chemical - protease inhibitor	2.395	8.09e-07	CXCL2,ICAM1,IL6,MMP2,PTGS2,VCAM1
rimonabant		chemical drug	1.104	8.09e-07	IL1B,IL1RN,IL6,MMP9,PTGS2,SERPINE1
leuprolide		biologic drug	-0.435	8.09e-07	EGR1,MMP2,MMP3,MMP9,TGFB1,TIMP1
Collagen type IV		complex	-1.342	8.09e-07	MMP2,MMP9,PLAU,PTGS2,SERPINE1,TAGLN
ITGAM	-2.23	transmembrane receptor	-1.475	8.09e-07	CCL4,CD80,IL1B,IL6,PTGS2,TGFB1
FABP4		transporter	-2.407	8.09e-07	Ccl2,IL1A,IL1B,IL6,MSR1,PTGS2
glutamine		chemical - endogenous mammalian	2.335	8.11e-07	ASS1,CCND1,GADD45A,ICAM1,IGFBP2,IL6,JUNB,NFKB2,PTGS2,THBS2
GATA2		transcription regulator	-0.728	8.11e-07	ANGPTL4,CCL5,CCND1,CDKN1A,CSF1R,CYBB,EDN1,ETS1,MMP2,VCAM1
STAT5a/b		group	-2.236	8.11e-07	BMP6,CDKN1A,EMP1,FCER1G,FCGR1A,IGF1,LCP2,PTGS2,STK17B,TLR2
10-nitrooleate		chemical - endogenous mammalian	2.236	8.2e-07	Ccl2,ICAM1,IL6,PTGS2,VCAM1
PDCD4		other	2.219	8.2e-07	IL1B,IL6,MMP3,PLAU,PTGS2
N,N-dimethylsphingosine		chemical reagent	2.2	8.2e-07	FN1,ICAM1,IL6,PTGS2,VCAM1
IL37		cytokine	2.18	8.2e-07	CSF1,IL1A,IL1B,IL6,TIMP1
azithromycin		chemical drug	1.4	8.2e-07	Ccl2,IL1B,IL6,MMP9,MRC1
SR 144528		chemical reagent	1.387	8.2e-07	CCL4,EGR1,ICAM1,IL1B,IL1RN
CXCR2		g-protein coupled receptor	1.274	8.2e-07	Ccl2,CCL3L3,CXCL10,IL6,ITGAL
EDNRA		transmembrane receptor	-2.236	8.2e-07	ICAM1,ITGAM,MMP2,TGFB1,TIMP1
THRA		ligand-dependent nuclear receptor	1.765	8.22e-07	ANGPTL4,Ccl2,CCND1,CDKN1A,CXCL10,CXCL2,IGF1,IL6,IL7,LPL,TGFB1
cephaloridine		chemical drug	-3.317	8.22e-07	AKR1B10,ANGPTL4,CCL20,CXCL10,CXCL13,CYP1B1,GPNMB,HMOX1,OSMR,RND1,TNFRSF12A
baicalin		chemical - endogenous non-mammalian	1.298	8.54e-07	CCL20,HMOX1,IGFBP5,IL1B,IL6,LCAT,TAGLN,TLR2
CLDN7		other	-0.968	8.63e-07	ANXA3,ARHGDIB,C1S,C3,CCL20,CD68,CX3CL1,FOSL1,MMP2,MMP9,RNASET2,SYTL2
ABCA1		transporter	2.067	8.74e-07	ANXA1,Ccl2,CCL3L3,IL1B,IL6,PTGS2,SCARB1
fluvastatin		chemical drug	0.26	8.74e-07	CCND1,CDKN1A,EDN1,HMOX1,IL6,PTGS2,SERPINE1
FOXP3		transcription regulator	0.808	9.1e-07	ANXA1,CDKN1A,DUSP6,FGL2,IL6,MMP2,MMP9,Pmaip1,TGFB1,TTR
MYB		transcription regulator	-1.591	1.02e-06	BIRC3,CD4,FN1,GSTM1,IGF1,IGFBP5,KITLG,MMP3,PTGS2,SPP1
glycitein		chemical drug	2	1.03e-06	IL1B,IL6,MMP3,MMP9
SERPIND1		other	2	1.03e-06	Ccl2,EGR1,IL1B,IL6
SERCA		group	1.964	1.03e-06	BTG2,EGR1,FOSL1,ZFP36
dibenzoylmethane		chemical toxicant	1.732	1.03e-06	CCND1,CDKN1A,CYP1B1,PTGS2
Cdk		group	-1.98	1.03e-06	CCL5,CXCL10,CXCL2,IL6
C6		other	-1.987	1.03e-06	Ccl2,CCL3L3,CXCL2,IL1B
3-deoxy-2-octulosonic acid(2)-lipid A		chemical - endogenous non-mammalian	-2	1.03e-06	Ccl2,CXCL10,IL1B,IL6
teichoic acid		chemical - endogenous non-mammalian	-2	1.03e-06	IL1B,IL6,MMP2,PTGS2
SNW1		transcription regulator		1.03e-06	CDKN1A,MMP9,PLAU,SERPINE1
INHBA		growth factor	-2.819	1.05e-06	CDKN1A,EREG,FN1,FST,GULP1,IGF1,IL6,JUNB,MGP,MMP2,RGS16,SERPINE1,TAGLN,TIMP1
heparin		chemical - endogenous mammalian	-0.726	1.08e-06	CCND1,CD80,FN1,HAS2,ICAM1,IL1R1,LPL,MMP2,MMP9
Collagen type I		complex	-2.804	1.08e-06	CCL5,CCND1,FN1,MMP2,MMP3,MMP9,PLAU,PTGS2,TGFB1
XDH		enzyme	0.113	1.09e-06	Ccl2,CYBB,IL1B,MMP2,PLAU,SERPINE1,SPP1
diclofenac		chemical drug	-0.666	1.09e-06	CCND1,CDKN1A,GDF15,IL1A,IL6,ITGAM,PTGS2
HDAC6		transcription regulator	-1.04	1.09e-06	CYP1B1,IGF1,IL6,JUNB,PLAU,SERPINE1,TAGLN
MARK2		kinase	-2.646	1.09e-06	Ccl7,CXCL2,IGF1,IL18,NFKBIZ,PTGS2,RSAD2
ilomastat		chemical drug	0.52	1.1e-06	Ccl2,CCL5,CXCL10,IL1B,MMP9,TGFB1
Fibrin		complex	0	1.1e-06	FN1,ICAM1,IL6,PLAU,SERPINE1,TAGLN
NFIX		transcription regulator	-0.625	1.1e-06	ADAM12,CCND1,CHI3L1,POSTN,SERPINA3,SERPINE1
KDM6B		other	-2.213	1.1e-06	CCL3L3,CCL5,FN1,GBP7,IL6,ITGAL
NFAT (complex)		complex	-2.236	1.1e-06	CD68,ICAM1,IL33,IL6,SERPINE1,SPP1
NAMPT		cytokine	-2.419	1.1e-06	CCL20,CXCL10,CXCL2,IL6,MMP3,MMP9
SEMA7A		transmembrane receptor	-2.433	1.1e-06	CTSS,EGR1,FN1,IL18,TGFB1,TIMP1
docosahexaenoic acid		chemical drug	1.612	1.12e-06	Ccl2,CD80,CDKN1A,CSF1,HMOX1,IL6,MMP2,MMP9,MRC1,PTGS1,PTGS2,VCAM1
cadmium chloride		chemical toxicant	-1.233	1.19e-06	CCL5,CCND1,GADD45A,GSTM1,HMOX1,HSPB1,Mt1,PLAU
anisomycin		chemical - endogenous non-mammalian	-1.71	1.19e-06	CYBB,EGR1,IL6,JUNB,PLAU,POSTN,SERPINE1,SPP1
etoposide		chemical drug	-2.58	1.27e-06	ADAM17,BIRC3,CCND1,CD274,CD80,CDKN1A,GADD45A,GDF15,IL1B,LPAR6,NFKB2,Pmaip1,SOD2
PPARD		ligand-dependent nuclear receptor	0.686	1.29e-06	ANGPTL4,C1QA,C1QB,Ccl2,CD68,CLEC7A,FN1,IGFBP2,LPL,MMD2,MMP9,PTGS2,TNFRSF12A,UCP2
GDF15	-3.562	growth factor	-1.268	1.31e-06	CCND1,CDKN1A,GDF15,IL6,PLAU
EREG	-2.162	growth factor	-1.319	1.31e-06	EREG,HAS2,IL18,IL6,PTGS2
PTGER1		g-protein coupled receptor	-1.525	1.31e-06	ANGPTL4,FN1,ICAM1,IL6,PTGS2
GAB1		other	-2.166	1.31e-06	CCL5,CXCL10,EGR1,IL1B,IL6
farnesyl pyrophosphate		chemical - endogenous mammalian	-2.207	1.31e-06	ICAM1,PTGS2,SERPINE1,TGFB1,VCAM1
LTB4R		g-protein coupled receptor	-2.213	1.31e-06	ALOX5,Ccl2,CCL3L3,MMP2,MMP9
NOD1		other		1.31e-06	CCL5,CXCL2,IL1A,IL1B,IL6
HDAC4		transcription regulator	0.342	1.34e-06	ANGPTL4,CDKN1A,FOSL1,FST,GADD45A,IL6,MMP9,PTGS2,TAGLN,TNFRSF12A,VCAM1
BCL2		transporter	-1.315	1.34e-06	AIF1,CCND1,CDKN1A,CTSH,GADD45A,ICAM1,IL1B,IL6,MMP2,MMP9,TIMP1
mir-15		microrna	2.19	1.4e-06	CCND1,CD82,CDK6,IL6,MMP9,PTGS2,TIMP1,UCP2
PPP3CA		phosphatase		1.41e-06	C3,CD82,CDKN1A,FN1,GRN,LCAT,PTGS2,SDC4,SPP1
RBPJ		transcription regulator	2.714	1.44e-06	CCND1,CDKN1A,CSF1,ETS1,HAS2,IGF1,IL18,IL1B,IL6,KITLG,MMP3,PGF
TWIST2		transcription regulator	-0.054	1.46e-06	CDKN1A,FN1,IL1B,MMP9,POSTN,TGFB1
ITGA1		other	-0.655	1.46e-06	IL1B,MMP2,MMP3,MMP9,PTGS1,PTGS2
PDGF-AA		complex	-1.344	1.46e-06	CDKN1A,EREG,IGF1,IL6,PDGFRA,TGFB1
lipoarabinomannan		chemical - endogenous non-mammalian	-2.414	1.46e-06	CCL4,CD14,CXCL2,ICAM1,IER3,IL1B
NfkB-RelA		complex	-2.418	1.46e-06	CCL5,ICAM1,IL1B,IL6,PTGS2,VCAM1
mibolerone		chemical drug	0.412	1.56e-06	ALCAM,BMP6,CCND1,CD74,CYP4V2,GADD45G,GPNMB,IFNGR1,IGF1,LPL,SMPDL3A,UCP2
RORA		ligand-dependent nuclear receptor	-0.365	1.58e-06	CCL3L3,CCL4,CCL5,CH25H,CXCL10,GADD45B,IGF1,IL18,IL23R,IL6,Mt1,PTGS2,TLR3,UCP2
IRF5		transcription regulator	-2.736	1.6e-06	CCL19,CCL4,CCL5,CDKN1A,CXCL10,CXCL11,IFITM3,IL6,RSAD2
FGF10		growth factor	-2.791	1.63e-06	ANXA1,ANXA2,ANXA3,CTSH,CYP1B1,IL10RB,PTGS2,TMEM123
mevalonic acid		chemical - endogenous mammalian	-2.01	1.64e-06	ICAM1,IL1B,LPL,PTGS2,SERPINE1,TGFB1,VCAM1
IFNE		cytokine	-2.236	1.64e-06	CD80,CDKN1A,CXCL10,CXCL11,PTGS2,SLC7A2,TLR3
IL9		cytokine	-2.596	1.64e-06	Ccl2,CCL20,CCL3L3,Ccl7,JUNB,LTBP1,TGFB1
POR		enzyme	1.664	1.8e-06	CD74,ELOVL1,EREG,GADD45B,GSTM1,HLA-A,HMOX1,Ifitm1,LPL,Mt1,SDC4,SERPINA3,SUSD2,TMEM176A
ZFP36	-2.742	transcription regulator	2.395	1.93e-06	BIRC3,CCL3L3,CDKN1A,IL1B,IL6,PTGS2
SLPI		other	1.423	1.93e-06	CCL5,CCND1,CTSS,ICAM1,IL6,TGFB1
IL-1R		group	-2.229	1.93e-06	CXCL2,IL1A,IL1B,IL6,MMP3,MMP9
HSPD1		enzyme	-2.388	1.93e-06	Ccl2,CXCL2,ICAM1,IL1B,IL6,VCAM1
deoxycorticosterone acetate		chemical drug	-2.391	1.93e-06	CD68,EDN1,PTGS2,SPP1,TGFB1,VCAM1
PF4		cytokine	-2.395	1.93e-06	CCL4,CDKN1A,ICAM1,IL1A,IL1B,IL6
COL4A3		other		1.93e-06	FN1,MMP2,MMP9,PTGS2,TGFB1,TIMP1
ACKR2		g-protein coupled receptor	1.89	1.99e-06	CCL5,CXCL10,Ifi47,Ifitm1,IL1A,IL1B,RSAD2
conjugated linoleic acid		chemical drug	-0.64	1.99e-06	ANGPTL4,FCGR2B,GDF15,IL10RB,IL1RN,MMP9,PTGS2
TANK		other	-1.029	1.99e-06	Ccl7,CXCL2,IL1A,IL6,NFKBIZ,PLA1A,PTGS2
gallic acid		chemical - endogenous non-mammalian	2.216	2.02e-06	ADAM17,IL6,MMP2,MMP9,VCAM1
Collagen type II		complex	2.144	2.02e-06	BMP6,Ccl2,CCL3L3,IL1B,IL6
neuroprotectin D1		chemical - endogenous mammalian	1.446	2.02e-06	CCL20,HMOX1,IL1B,PTGS2,TNFAIP2
dihydroartemisinin		chemical drug	1.117	2.02e-06	CCND1,CDKN1A,MMP2,MMP9,PTGS2
prostaglandin A2		chemical - endogenous non-mammalian	0.694	2.02e-06	CCND1,CDKN1A,HMOX1,IGF1,LPAR6
spermidine		chemical - endogenous mammalian	0.277	2.02e-06	CDKN1A,HMOX1,IGFBP2,ITGAM,MMP2
Iga		complex	-0.13	2.02e-06	CD80,CXCL10,FCGR1A,FCGR2B,TGFB1
zymosan A		chemical - endogenous non-mammalian	-2.19	2.02e-06	ANXA1,Ccl2,CD80,IL1B,IL6
cyclooxygenase		group	-2.219	2.02e-06	HMOX1,IGF1,IL6,MMP3,PTGS2
BAG1		other	-2.219	2.02e-06	CCND1,CDKN1A,GADD45A,PLAU,PTGS2
Cd2+		chemical toxicant		2.02e-06	Abcb1b,CCND1,HMOX1,Mt1,PTGS2
sulindac sulfide		chemical drug	-1.74	2.05e-06	CCND1,CDKN1A,CYP1B1,EGR1,GADD45A,GADD45G,GDF15,PLAU,PTGS2
MYOD1		transcription regulator	0.776	2.05e-06	ASS1,CDKN1A,ENPP2,GADD45A,GADD45G,HSPB8,IGF1,IGFBP5,JUNB,MMP2,PNP,POSTN,SUSD2,TGFB1
NR1H4		ligand-dependent nuclear receptor	2.272	2.15e-06	Abcb1b,C3,EDN1,IL1B,IL6,ITGAM,LCAT,MMP2,MMP3,SCARB1,TGFB1,TIMP1
TAF4		transcription regulator	1.941	2.17e-06	CCND1,CLDN1,ETS1,FMOD,IL1RN,MMP2,MMP3,SPP1,TGFB1,THBS2
CD5		transmembrane receptor	-2.157	2.21e-06	CCL4,CD4,CD80,ICAM1,IL10RB,IL13RA1,IL23R,TGFB1
bromobenzene		chemical toxicant	-1.485	2.31e-06	CDKN1A,GADD45A,GSTM1,HMOX1,HSPB1,Mt1,Mt1m/Mt2A,NUPR1,TIMP1
belnacasan		chemical drug	2	2.37e-06	Ccl2,CCL3L3,IL18,IL1B
rabeprazole		chemical drug	2	2.37e-06	Ccl2,CCL3L3,ICAM1,IL1B
vinpocetine		chemical drug	1.969	2.37e-06	Ccl2,ICAM1,IL1B,VCAM1
zinc protoporphyrin IX		chemical - endogenous mammalian	0.747	2.37e-06	CCND1,CDKN1A,HMOX1,SOD2
CLIC4		ion channel	0	2.37e-06	CCL5,CXCL2,IL1B,IL6
HAS2	-2.238	enzyme	-0.762	2.37e-06	Ccl2,IL6,MMP9,TIMP1
N-Cadherin		group	-0.849	2.37e-06	CCND1,CDKN1A,MMP9,VCAM1
ITGB4		transmembrane receptor	-1.925	2.37e-06	CCL5,CCND1,ENPP2,IL6
CYBA		enzyme	-1.982	2.37e-06	CYBB,EPAS1,SERPINE1,SOD2
KDM3A		transcription regulator	-2	2.37e-06	EDN1,GDF15,HMOX1,SERPINE1
TSC22D1		transcription regulator	-2	2.37e-06	FN1,IL1B,IL6,SERPINE1
anethole		chemical - endogenous non-mammalian		2.37e-06	MMP2,MMP9,PLAU,TIMP1
CYLD		transcription regulator	-0.177	2.41e-06	CD80,FCER1G,IL1B,IL6,NFKB2,SERPINE1,TGFB1
STAT2		transcription regulator	-2.2	2.41e-06	CCL19,Ccl2,CCL5,CXCL10,IFITM2,IL6,RSAD2
KN-62		chemical - kinase inhibitor	1.709	2.5e-06	CCND1,EGR1,IL6,MMP9,PTGS2,VCAM1
IGHE		other	-1.941	2.5e-06	Ccl2,CCL3L3,CCL5,IL1B,IL6,ZFP36
CCL3		cytokine	-2.425	2.5e-06	CCL20,CCL4,IL1B,IL6,ITGA5,ITGAM
ursodeoxycholic acid		chemical - endogenous mammalian	-1.567	2.56e-06	Ccl2,CCL20,CXCL10,NFKB2,PTGS2,SPP1,TGFB1,TIMP1
CXCR4		g-protein coupled receptor	-2.116	2.56e-06	AXL,CCND1,CDKN1A,CXCL10,EGR1,IL6,JUNB,MMP2
IL12B		cytokine	-2.423	2.56e-06	Ccl2,CCL5,CXCL10,ICAM1,IL1A,IL1B,TGFB1,VCAM1
FANCC		other		2.56e-06	GDF15,IL1B,IL1R1,MYOF,PHLDA2,PTGS2,PTPRC,SKAP2
PDLIM2		other	1.265	2.65e-06	CCL20,ENPP2,GSTM1,IL7,LGALS3BP,PHLDA3,PTPLAD2,SLC40A1,SLC43A3,TAGLN
corticosterone		chemical - endogenous mammalian	1.139	2.76e-06	ANXA1,Ccl2,CCND1,CDKN1A,EDN1,IL6,MMP9,PTGS2,SCARB1,TLR2,UCP2
MEOX2		transcription regulator	1.677	2.89e-06	CCL20,CDKN1A,CXCL2,EDN1,ICAM1,IL6,VCAM1
GHR		transmembrane receptor	0.97	2.89e-06	CDKN1A,IGF1,IGFBP2,IL1B,IL6,LPL,SPP1
FCER1G	-7.173	transmembrane receptor	-0.42	2.89e-06	CCL4,CCL5,IL1B,IL1RN,IL6,PTGS2,RSAD2
spironolactone		chemical drug	2.964	2.93e-06	Ccl2,CDKN1A,EDN1,FN1,ICAM1,IL6,PGF,PTGS2,TGFB1
cadmium		chemical toxicant	-2.902	2.93e-06	Abcb1b,C3,CDKN1A,HMOX1,MGP,Mt1,PLAU,PTGS2,TIMP1
MAP2K6		kinase		2.93e-06	CCND1,CDKN1A,CXCL10,IL6,MMP2,MMP3,MMP9,PLAU,PTGS2
telmisartan		chemical drug	1.499	2.95e-06	CYR61,ICAM1,IL6,LPL,MMP9,MRC1,PTGS2,TGFB1
2-deoxyglucose		chemical drug	-1.118	2.95e-06	Abcb1b,CCND1,CDKN1A,GPX1,IL6,PTGS2,SOD2,SPP1
1'-acetoxychavicol acetate		chemical reagent	2.236	2.98e-06	BIRC3,CCND1,ICAM1,MMP9,PTGS2
LRPAP1		transmembrane receptor	0.277	2.98e-06	IL1B,LPL,MMP2,SERPINA3,SERPINE1
BDKRB2		g-protein coupled receptor	-0.025	2.98e-06	EDN1,ICAM1,ITGAM,PTGS2,TGFB1
ROCK1		kinase	-1.964	2.98e-06	CCND1,EDN1,ETS1,ICAM1,VCAM1
CNR2		g-protein coupled receptor	-1.964	2.98e-06	Ccl2,CCND1,EGR1,IL1B,ITGAL
lauric acid		chemical - endogenous mammalian	-2.162	2.98e-06	CCL3L3,CD80,IL1A,IL6,PTGS2
ITGB6		other	-2.172	2.98e-06	MMP2,MMP3,MMP9,SERPINE1,TGFB1
DDR1		kinase	-2.194	2.98e-06	Ccl2,CDKN1A,MMP2,MMP9,VCAM1
AIMP1		cytokine	-2.236	2.98e-06	CCL4,CCL5,CXCL2,ICAM1,IL1B
N-ethyl-N-nitrosourea		chemical toxicant		2.98e-06	CDKN1A,GSTM1,ICAM1,Mt1,SPP1
YY1		transcription regulator	0.927	3.1e-06	ALCAM,BMP6,BTG2,CAPG,CDKN1A,CYBB,GADD45G,HAS2,HMOX1,IGFBP5,MMP2,PDGFRA,Pmaip1,SCARB1,TAGLN,TP53INP1
betulinic acid		chemical drug	2.236	3.2e-06	CCND1,IL6,MMP2,MMP9,PTGS2,TIMP1
ramipril		chemical drug	1.455	3.2e-06	FN1,MMP2,MMP9,PTGS2,TGFB1,TIMP1
azoxymethane		chemical toxicant	-1.553	3.2e-06	CCND1,CDKN1A,IL18,IL1B,IL6,PTGS2
UTP		chemical - endogenous mammalian	-2.224	3.2e-06	Ccl2,CD14,ICAM1,SERPINE1,SPP1,VCAM1
chrysotile asbestos		chemical toxicant	-2.414	3.2e-06	Ccl6,CTSS,IL1B,IL6,MMP3,TIMP1
L-glutamic acid		chemical - endogenous mammalian	-3.06	3.23e-06	Ccl2,CCND1,CDKN1A,EGR1,GADD45B,IL18,IL1B,JUNB,PTGS2,TIMP1
Lh		complex	-3.394	3.27e-06	AXL,DAB2,EREG,FST,HAS2,IL6,MMP2,MMP9,NPC2,PTGS1,PTGS2,RGS16,SOD2,TFPI2,THBS2,TNFRSF12A
IFNL1		cytokine	-2.767	3.28e-06	CD80,CXCL10,CXCL11,IFITM3,IL6,LGALS3BP,PSMB9,RSAD2,TLR2
entinostat		chemical drug	-0.308	3.39e-06	CCND1,CDKN1A,ITGAM,MMP2,MMP3,MMP9,SERPINE1,THBS2
CALR		transcription regulator	-0.826	3.46e-06	Ccl2,CDKN1A,FN1,ICAM1,LPL,PTGS2,TGFB1
POMC		other	-1.529	3.56e-06	CYP1B1,FOSL1,HMOX1,ICAM1,IL18,IL6,JUNB,SCARB1,SOD2,VCAM1
PRKAG3		kinase		3.67e-06	ANGPTL4,BTG2,CD93,EGR1,GADD45G,IFI30,IGFBP5,JUNB,PHLDA3,SLC40A1,SLC7A2,SNCG,ZFP36
TRAF2		enzyme	-0.29	3.68e-06	BIRC3,CCL5,CD80,GPR34,ICAM1,IL6,LILRB4,MMP9,PLBD1
epinephrine		chemical - endogenous mammalian	-1.25	3.68e-06	CCND1,CDKN1A,IL33,IL6,LPL,MMP2,MMP3,PTGS1,PTGS2
ionomycin		chemical reagent	-2.212	3.92e-06	CD4,CXCL10,EGR1,ETS1,FCGR1A,ICAM1,IL6,ITGAL,MMP9,PTGS2,SPP1,TGFB1,TLR2
suramin		chemical drug	1.032	4.06e-06	Ccl2,CD80,FST,HMOX1,IL6,PTGS2
FOSB		transcription regulator	-1.091	4.06e-06	CCND1,FOLR2,FOSL1,MMP2,SERPINE1,TIMP1
C3AR1	-3.415	g-protein coupled receptor	-1.122	4.06e-06	C3,CCL4,CD80,GULP1,IL1B,IL6
PTPRC	-3.429	phosphatase	-1.387	4.06e-06	CCL3L3,CCL4,CCL5,CCND1,IL7,VCAM1
caspase		group	-2.219	4.06e-06	CCND1,CD14,CDK6,CDKN1A,IL1A,NCF1
SND1		enzyme		4.06e-06	ANGPTL4,EMP1,EREG,LAPTM5,LTBP1,PTGS2
TAF4B		transcription regulator		4.06e-06	FN1,FST,IER3,MMP3,SPP1,TGFB1
vincristine		chemical drug	-1.044	4.11e-06	CDKN1A,EGR1,IGF1,IL1B,LCP1,PTGS2,SOD2
TXNIP		other	-2.019	4.11e-06	CCND1,CDKN1A,ICAM1,IL1B,IL6,LPL,PTGS2
BMP7		growth factor	-0.786	4.2e-06	CDKN1A,EDN1,FN1,ICAM1,IGF1,IGFBP5,IL1B,IL6,MMP2,SERPINE1,SPP1
erythromycin		chemical drug	1.477	4.28e-06	ICAM1,IL1B,IL6,TLR2,TLR3
BIRC3	-3.509	enzyme	-0.218	4.28e-06	BIRC3,ICAM1,IL1B,IL6,NFKB2
C1QA	-2.405	other	-0.218	4.28e-06	C3AR1,Ccl2,EGR1,IL6,SERPINE1
4-nitroquinoline-1-oxide		chemical toxicant	-1.96	4.28e-06	CDK6,CDKN1A,EGR1,MMP9,PTGS2
P2RX7		ion channel	-2.165	4.28e-06	CCL20,CXCL10,IL1B,IL23R,IL6
GIP		other	-2.213	4.28e-06	Ccl2,Ccl7,IL6,LPL,SPP1
ADRB3		g-protein coupled receptor	-2.213	4.28e-06	Ccl2,EGR1,IL1B,JUNB,UCP2
TNFRSF12A	-2.222	transmembrane receptor		4.28e-06	Ccl2,CCL5,CXCL10,IL6,MMP3
ethidium		chemical toxicant		4.28e-06	CCND1,CYR61,PLAU,SERPINE1,TIMP1
TRIM24		transcription regulator	3	4.31e-06	BLNK,CXCL10,Ifi47,IFNGR1,LGALS3BP,NMI,PSMB9,SERPINE1,SPP1,TLR2
riociguat		chemical drug		4.34e-06	SERPINE1,SPP1,TIMP1
MOGAT1		enzyme		4.34e-06	Ccl2,CXCL10,TIMP1
maraviroc		chemical drug		4.34e-06	Ccl2,CCL4,CXCL10
latanoprost		chemical drug		4.34e-06	MMP2,MMP3,MMP9
AMBP		transporter	1.981	4.67e-06	Ccl2,CXCL2,IL1B,PLAU
1L-6-hydroxymethyl-chiro-inositol 2-(R)-2-O-methyl-3-O-octadecylcarbonate		chemical - kinase inhibitor	1.131	4.67e-06	CXCL16,GDF15,MMP2,PTGS2
palmitoyl-Cys((RS)-2,3-di(palmitoyloxy)-propyl)-Ala-Gly-OH		chemical reagent	-1.969	4.67e-06	ICAM1,IL6,PTGS2,TLR2
RIPK3		kinase	-1.972	4.67e-06	Ccl2,IL18,IL1B,IL6
desoxycorticosterone		chemical - endogenous mammalian	-1.985	4.67e-06	CYBB,PTGS2,SERPINE1,SPP1
CD244		transmembrane receptor	-2	4.67e-06	CCL3L3,CCL4,CCL5,EGR1
IL26		cytokine		4.67e-06	CCL20,ICAM1,IL1B,IL6
allyl isothiocyanate		chemical toxicant		4.67e-06	HMOX1,MMP2,MMP9,PTGS2
RXRA		ligand-dependent nuclear receptor	-0.222	4.69e-06	C3,CCL20,Ccl6,CCND1,CD38,CDKN1A,CXCL10,GPX1,HAS2,HMOX1,IER3,IL6,LPL,MGP,SPP1,TGFB1
N-formyl-Met-Leu-Phe		chemical reagent	-1.476	4.87e-06	CAPG,CCL4,CKAP2,FCGR1A,IL1B,ITGAM,PTGS2
CD2		transmembrane receptor	-1.937	4.87e-06	CCND1,CD4,CD48,CD80,ICAM1,ITGAL,PTPRC
NKX2-1		transcription regulator		5.09e-06	CD14,CD74,ENPP2,HLA-A,IER3,IL7,KITLG,LYZ,MMP2,PDGFRA,RAC2,RNASE4,SERPINE1
AXL	-3.868	kinase	0.393	5.1e-06	IL18,IL1B,IL6,MMP2,MMP3,MMP9
3-methyladenine		chemical toxicant	-1.13	5.1e-06	CD80,CXCL2,HMOX1,IL1B,IL6,PTGS2
titanium dioxide		chemical drug	-1.561	5.1e-06	ALOX5AP,CDKN1A,IGF1,IGFBP2,IL1B,IL6
IL33	-2.341	cytokine	-1.478	5.69e-06	Ccl2,Ccl7,CXCL10,CXCL2,IL1B,IL6,ITGAM,MSR1,SCARB1
prednisolone		chemical drug	2.383	5.76e-06	BIRC3,Ccl2,CTSS,CXCL10,EDN1,GABRA6,IGF1,IL1B,IL6,ITGAM,PTGS2,SOD2,SPP1,TGFB1,ZFP36L2
LGR4		transmembrane receptor	2.172	5.99e-06	CD14,CXCL10,IL1A,IL1B,IL6
DAXX		transcription regulator	1.969	5.99e-06	CCND1,CDKN1A,HSPB1,IL6,SERPINE1
decursin		chemical - endogenous non-mammalian	1.4	5.99e-06	CCND1,CDK6,CDKN1A,MMP3,MMP9
8-(4-chlorophenylthio)-guanosine-3', 5'-cyclic monophosphate		chemical reagent	1	5.99e-06	Ccl2,CCL3L3,Ccl7,CDKN1A,IL6
TGAL copolymer		chemical drug	-0.89	5.99e-06	CCL5,IGF1,IL1B,IL1RN,TGFB1
IL-17f dimer		complex	-2.236	5.99e-06	CCL4,CCL5,IL1A,IL1B,IL6
SP100		transcription regulator		5.99e-06	CD14,CDKN1A,HSPB8,ICAM1,PLAU
magnolol		chemical - endogenous non-mammalian		5.99e-06	CDKN1A,IL6,MMP2,MMP9,PTGS2
bisphenol A		chemical - endogenous non-mammalian	-2.789	6.21e-06	C3,CDKN1A,CXCL10,EGR1,EREG,IGF1,LCP2,MMP9,PTGS2,STK17B
GW9662		chemical reagent	0.304	6.32e-06	CD14,CDKN1A,FN1,GDF15,IL6,PTGS2,TGFB1,UCP2,VCAM1
R-WIN 55,212		chemical reagent	2.392	6.34e-06	CCND1,CDK6,ICAM1,IL1B,IL6,VCAM1
PTPN6		phosphatase	1.802	6.34e-06	CCND1,CYBB,IL1B,IL6,LYN,TIMP1
NPPA		other	0.811	6.34e-06	CCND1,EDN1,EGR1,HMOX1,IL1B,PTGS2
BAK1		other	-2.425	6.34e-06	CCL5,CXCL10,HLA-A,Ifitm1,IFITM2,IL6
GW501516		chemical drug	-0.784	6.78e-06	ANGPTL4,CCND1,CDKN1A,IGFBP2,IGFBP5,IL1A,IL1B,LPL,SNCG,UCP2
26s Proteasome		complex	-1.067	7.01e-06	BIRC3,CDKN1A,FOSL1,ICAM1,IL6,JUNB,NFKB2,Pmaip1,PTGS2
ALOX5	-2.184	enzyme	0.537	7.82e-06	CCND1,CDKN1A,MMP9,MSR1,PTGS2,SCARB1
ANXA2	-3.235	other	-0.246	7.82e-06	CDK6,CDKN1A,GADD45A,IL6,MMP2,PTGS2
Focal adhesion kinase		group	-1.352	7.82e-06	ICAM1,IL6,MMP2,MMP9,TAGLN,VCAM1
exenatide		biologic drug		7.82e-06	HMOX1,ICAM1,IL6,ITGAM,MMP9,PTGS2
nitroprusside		chemical drug	-0.903	7.85e-06	DUSP6,EGR1,HMOX1,IFNGR1,IGF1,PTGS2,TLR2
USP18		peptidase	2.236	8.18e-06	Ccl2,CCL3L3,CXCL10,IFITM3,IL6
EGLN1		enzyme	2.2	8.18e-06	Ccl2,EPAS1,IL1A,IL1B,TGFB1
benzyl isothiocyanate		chemical - endogenous non-mammalian	1.4	8.18e-06	ICAM1,MMP2,PTGS2,SERPINE1,VCAM1
CHRNA7		transmembrane receptor	1.342	8.18e-06	CDKN1A,CXCL2,IL1B,IL6,ITGAM
IL17R		complex	-1.387	8.18e-06	CCL20,CCL5,CXCL10,CXCL11,TIMP1
Pdgf Ab		complex	-2.184	8.18e-06	CCND1,COL8A1,EREG,HMOX1,IL6
Angiotensin II receptor type 1		group	-2.219	8.18e-06	CCL3L3,CXCL10,EDN1,SERPINE1,TIMP1
L-N6-(1-iminoethyl)-lysine		chemical reagent	1.122	8.3e-06	HMOX1,ITGAM,PTGS2,TGFB1
phenyl-N-tert-butylnitrone		chemical reagent	0.854	8.3e-06	FN1,HMOX1,PTGS2,TGFB1
ING4		transcription regulator	0.849	8.3e-06	Ccl2,CDKN1A,CXCL10,IL6
SARM1		transmembrane receptor	-0.718	8.3e-06	Ccl2,CCL3L3,CCL5,IL6
mesalamine		chemical drug	-0.762	8.3e-06	CD274,HMOX1,PTGS2,SOD2
ganglioside		chemical - endogenous mammalian	-1.131	8.3e-06	Ccl2,ICAM1,IL6,PTGS2
LUM		other	-1.972	8.3e-06	CDKN1A,CXCL2,IL1B,IL6
SCUBE3		other	-1.987	8.3e-06	MMP2,MMP9,SERPINE1,TGFB1
NEK6		kinase	-2	8.3e-06	CXCL10,FGL2,IL6,PTGS2
BTC		growth factor	-2	8.3e-06	HAS2,ITGAM,MMP9,PTGS2
Ferritin		complex		8.3e-06	BMP6,CCL5,ICAM1,IL1B
THBD		transmembrane receptor		8.3e-06	Ccl2,IL18,IL1B,IL6
SDC1		enzyme		8.3e-06	Ccl2,GALNT3,IL6,JUNB
PNPT1		enzyme		8.3e-06	CCL5,CDKN1A,IL6,MMP3
VitaminD3-VDR-RXR		complex	-0.61	9.13e-06	CCL5,CD14,CDKN1A,CXCL10,GADD45A,IGFBP5,SPP1
sulindac		chemical drug	0.47	9.44e-06	CCL5,CCND1,CDKN1A,CYP1B1,IL1B,PLA2G4A,PTGS1,PTGS2
HOXC8		transcription regulator	0.896	9.56e-06	ASS1,Ccl2,Ccl7,CXCL10,SPP1,TAGLN
Fc gamma receptor		group	-1.474	9.56e-06	CCL19,CCND1,CDKN1A,ICAM1,IL6,TGFB1
IL23A		cytokine	-2.429	9.56e-06	Ccl2,CXCL10,CXCL13,IL1B,IL23R,IL6
MKL1		transcription regulator		9.58e-06	CCL5,CD151,EGR1,HLA-A,ICAM1,Ifitm1,LILRB4,MMP9,SCARB1,TAGLN
triamcinolone acetonide		chemical drug	-1.183	1.01e-05	ANGPTL4,BMP6,BTG2,CAPG,EGR1,JUNB,PLAU,PLK2,RGS16,SERPINA3,SLC31A2,SOAT1,SOD2,SPP1
Nfat (family)		group	-2.781	1.05e-05	CCL3L3,CX3CL1,CYR61,ICAM1,PTGS2,SDC4,SERPINE1,SOD2,VCAM1
TNFSF13B		cytokine	-1.42	1.06e-05	CCL4,CD80,FCGR2B,ICAM1,MMP9,NFKB2,SPP1
FYN		kinase	-1.567	1.06e-05	Ccl2,CCL4,CXCL10,HMOX1,IL23R,IL6,PTGS2
F2RL1		g-protein coupled receptor	-2.425	1.06e-05	CYR61,DUSP6,IL1B,IL6,KITLG,MMP9,PTGS2
PS-1145		chemical - kinase inhibitor	2.2	1.1e-05	CCL5,ICAM1,IL6,PTGS2,SERPINA3
RARRES2		transmembrane receptor	1.342	1.1e-05	Ccl2,CCL5,CXCL2,IL1B,IL6
CX3CR1		g-protein coupled receptor	0.581	1.1e-05	Ccl2,ICAM1,IL1A,IL1B,IL6
TNFRSF18		transmembrane receptor	0.277	1.1e-05	CCL3L3,ICAM1,IL6,MMP9,PTGS2
creatine		chemical - endogenous mammalian		1.1e-05	CXCL10,CXCL2,TLR2,TLR3,TLR7
ERBB4		kinase	0.954	1.15e-05	BTG2,CCND1,CDKN1A,EGR1,GADD45A,HMOX1,IGFBP5,PTGS2,SERPINA3
TFAP2A		transcription regulator	-0.138	1.15e-05	ALCAM,ANXA1,BIRC3,CDKN1A,CXCL2,EREG,MMP2,PLAU,SOD2
CR1L		other	2.425	1.16e-05	C3,COL8A1,IL1B,MGP,SERPINE1,TGFB1
temozolomide		chemical drug	-0.65	1.16e-05	CCL5,CDKN1A,CXCL10,MMP2,MMP9,SOD2
PRKCZ		kinase	-2.4	1.16e-05	CCND1,ETS1,HMOX1,MMP2,MMP9,VCAM1
ILK		kinase	-2.416	1.16e-05	CCND1,FN1,IL6,MMP2,MMP9,TGFB1
FGF7		growth factor	-1.98	1.19e-05	CDKN1A,CSF1,HAS2,IL1A,IL7,MMP9,PLAU,SERPINE1
TAPI-1		chemical - protease inhibitor	2	1.37e-05	Ccl2,MMP2,MMP9,VCAM1
selenite		chemical toxicant	1	1.37e-05	MMP9,Mt1,PLAU,TIMP1
SELE		transmembrane receptor	-0.105	1.37e-05	Ccl2,CCL3L3,IL1B,IL6
TNNI3		transporter	-2	1.37e-05	Ccl2,CCL3L3,CCL4,CCL5
ANG		enzyme		1.37e-05	CCL5,CDKN1A,CXCL10,IL6
S-equol		chemical drug		1.37e-05	IL6,MMP2,MMP9,SERPINE1
EP300		transcription regulator	-1.958	1.39e-05	CCND1,CD80,CDKN1A,EDN1,EGR1,FN1,HMOX1,IGF1,IL1R1,IL23R,IL6,PTGS2,SOD2,TLR2
HLX		transcription regulator	2.425	1.4e-05	CLDN1,CTSS,CYP1B1,EGR1,GDF15,ICAM1
HDL		complex	1.47	1.4e-05	CCL5,CX3CL1,ICAM1,IL1B,PTGS2,VCAM1
3-methylcholanthrene		chemical toxicant	-2.39	1.4e-05	Abcb1b,CYP1B1,CYR61,GSTM1,IL1B,Mt1,PTGS2
chelerythrine		chemical drug	2.236	1.44e-05	Ccl2,CYBB,ICAM1,IL6,VCAM1
methyl-beta-cyclodextrin		chemical drug	-0.152	1.44e-05	CCND1,HAS2,IL6,SCARB1,SERPINE1
HOXA5		transcription regulator	-0.762	1.44e-05	CDKN1A,EGR1,GADD45B,IGF1,TGFB1
tanespimycin		chemical drug	1.92	1.44e-05	AXL,BIRC3,CCND1,CDK6,CDKN1A,LYN,PDGFRA,PLAU,SERPINE1,SOD2
RUNX3		transcription regulator		1.61e-05	CCND1,CD4,ITGAL,ITGAM,MMP9,SPP1,TGFB1
monocrotaline		chemical toxicant	-2.2	1.68e-05	Ccl2,CYBB,HMOX1,IL1B,IL6,SPP1
HBEGF		growth factor	-2.219	1.68e-05	ANGPTL4,CCND1,CSF1R,EREG,MMP9,PTGS2
repertaxin		chemical drug		1.71e-05	IL1B,ITGAM,MMP9
CC8490		chemical drug		1.71e-05	IER3,IL6,SOD2
B3GNT2		enzyme		1.71e-05	CD14,IL1B,IL6
cerotic acid		chemical - endogenous mammalian		1.71e-05	CD80,IL1A,IL1B
CD5L		transmembrane receptor		1.71e-05	Ccl2,CCL5,Ccl7
MUC2		other		1.71e-05	IL1B,IL6,PTGS2
P2RX4		ion channel		1.71e-05	IL1B,MMP3,MMP9
IL17B		cytokine		1.71e-05	CDKN1A,IL6,MMP9
CD163		transmembrane receptor		1.71e-05	HMOX1,IL1B,IL6
RRM2B		enzyme		1.71e-05	CDKN1A,Pmaip1,TP53INP1
methylamine		chemical - endogenous mammalian		1.71e-05	FN1,IL1B,IL6
opioid		chemical drug		1.71e-05	HMOX1,PLAU,THBS2
cadmium sulfate		chemical toxicant		1.71e-05	HMOX1,Mt1,PTGS2
1-chloro-2,4-dinitrobenzene		chemical drug		1.71e-05	HMOX1,IL1B,IL6
SATB1		transcription regulator	-0.508	1.73e-05	BLNK,CCND1,CYBB,EPAS1,ETS1,EVI2A,FCGR1A,GADD45B,GDF15,IL7,KITLG,PTGS2
PML		transcription regulator	-0.156	1.82e-05	CCND1,CDKN1A,GADD45A,HMOX1,HSPB1,IL1B,LPL,LYZ,PSMB9,UCP2
Notch		group	-1.203	1.85e-05	ADAM12,CCL19,CDKN1A,GADD45B,IL6,MMP2,S100A11,TAGLN
mangiferin		chemical - endogenous non-mammalian	2	1.87e-05	HMOX1,ICAM1,MMP9,PTGS2,TGFB1
GAS6		growth factor	0.506	1.87e-05	AXL,CYR61,IL1B,IL6,MSR1
PDPK1		kinase	0.07	1.87e-05	CCND1,CDKN1A,CXCL10,IL6,SERPINE1
RNASE1		enzyme	-2.216	1.87e-05	CCL4,CCL5,CXCL10,IL6,IL7
nickel		chemical toxicant	-2.219	1.87e-05	CD80,ICAM1,IL1RN,Mt1,SERPINE1
probucol		chemical drug		1.87e-05	CYBB,HMOX1,SERPINE1,TGFB1,VCAM1
TNFRSF9		transmembrane receptor	0.758	1.99e-05	CD80,IL1B,IL6,ITGAM,MMP9,PTPRC
SUMO3		other	0	1.99e-05	CD38,CXCL16,IL6,MGC108823 (includes others),PNP,RNASE4
MMP2	-2.246	peptidase	-0.221	1.99e-05	CCND1,CDKN1A,CX3CL1,FN1,IL1RN,TGFB1
PTGS1	-2.888	enzyme	-1.087	1.99e-05	IL6,MMP2,MMP9,PLA2G4A,PTGS1,PTGS2
7-ethyl-10-hydroxy-camptothecin		chemical drug	-2.213	1.99e-05	BIRC3,BMP6,CCL20,CDKN1A,GDF15,IL1A
sodium arsenite		chemical drug	-1.142	2.1e-05	CCND1,CDK6,CDKN1A,EGR1,GADD45A,GADD45B,HMOX1
ID1		transcription regulator	-2.019	2.1e-05	CCND1,CDKN1A,EGR1,FN1,ICAM1,MMP2,MMP9
NKX3-1		transcription regulator		2.1e-05	BTG2,CXCL13,ETS1,MMP9,PTPRC,SDC4,SOAT1
astragalin		chemical - endogenous non-mammalian	2	2.12e-05	ICAM1,IL1B,MMP9,PTGS2
ELK3		transcription regulator	1.214	2.12e-05	EGR1,HMOX1,MMP3,SERPINE1
T 0070907		chemical reagent	1.131	2.12e-05	Ccl2,CDKN1A,HMOX1,PTGS2
hemoglobin		complex	-1.202	2.12e-05	CDKN1A,EDN1,HMOX1,IL6
SYK/ZAP		group	-1.951	2.12e-05	IL6,PTGS2,TIMP1,VCAM1
Rac		group		2.12e-05	CCND1,IL6,PTGS2,THBS2
CHRM3		g-protein coupled receptor		2.12e-05	CYR61,EGR1,HMOX1,MMP9
HBB		transporter		2.12e-05	ICAM1,SERPINE1,TGFB1,VCAM1
pimagedine		chemical drug	1.387	2.36e-05	GADD45B,HMOX1,ICAM1,IL6,SERPINE1,TGFB1
DACH1		transcription regulator	0.896	2.36e-05	CDKN1A,EGR1,MMP3,PTGS2,SERPINE1,TGFB1
zVAD-FMK		chemical - protease inhibitor	-0.747	2.36e-05	BIRC3,CD80,CDK6,CDKN1A,PSMB9,VCAM1
RNASE2		enzyme	-2.366	2.36e-05	CCL4,CCL5,CSF1,CXCL10,IL6,IL7
plicamycin		chemical drug	2.18	2.37e-05	AXL,CDKN1A,CX3CL1,CYP4V2,GFRA2,HMOX1,SERPINE1,SLC40A1,TIMP1
anakinra		biologic drug	2.219	2.38e-05	EDN1,HMOX1,IL1B,IL6,PTGS2
GADD45A	-2.418	other	1.432	2.38e-05	CDKN1A,CXCL2,IL1B,IL6,MMP9
DPP4		peptidase	1.019	2.38e-05	IL1RN,MMP2,PLAU,TGFB1,TIMP1
stearic acid		chemical - endogenous mammalian	-1.387	2.38e-05	CCL3L3,EDN1,ICAM1,IL6,PTGS2
LTB		cytokine	-2.176	2.38e-05	CCL19,Ccl2,CXCL13,IL1B,IL6
CLEC7A	-2.288	transmembrane receptor	-2.177	2.38e-05	CXCL2,IL1B,IL33,IL6,PTGS2
NOX4		enzyme	-2.196	2.38e-05	Ccl2,EPAS1,FN1,ICAM1,MMP2
oxymatrine		chemical drug		2.38e-05	CLDN1,FN1,HMOX1,PTPRC,TGFB1
mezerein		chemical - endogenous non-mammalian		2.38e-05	CD74,CDKN1A,FN1,IL1A,RGS16
lovastatin		chemical drug	0.18	2.46e-05	CCND1,CDKN1A,HMOX1,IL1A,IL1B,IL6,PTGS2,SDC4,SERPINE1,TGFB1
nifedipine		chemical drug	1.937	2.52e-05	EDN1,IGFBP5,IL1A,IL1B,IL6,POSTN,PTGS2,VCAM1
CBFB		transcription regulator	0	2.52e-05	CD4,CSF1R,ICAM1,ITGAL,LGALS3BP,SPP1,STAT6,TLR7
MAVS		other	-1.768	2.7e-05	CCL5,CXCL10,CXCL2,IFITM3,IL6,RSAD2,TLR7
bromodeoxyuridine		chemical drug	-2.598	2.7e-05	CSF1,CXCL10,IL1A,IL1B,IL6,IL7,SERPINE1
ethylene glycol tetraacetic acid		chemical reagent	2.412	2.78e-05	BIRC3,CD80,EGR1,IL6,ITGAM,PTGS1
SUMO2		enzyme	0	2.78e-05	CD38,CXCL16,IL6,MGC108823 (includes others),PNP,RNASE4
steroid		chemical - endogenous mammalian	-1	2.78e-05	ANXA1,CCL5,CYR61,IGF1,SPP1,TIMP1
ADAM17	-2.505	peptidase	-2.392	2.78e-05	ADAM12,ADAM17,CXCL2,FN1,IL6,MMP2
3M-001		chemical drug	-2.433	2.78e-05	CCL4,CD80,CXCL10,IL1B,IL6,PTGS2
PPP2CA		phosphatase	-2.433	2.78e-05	Ccl2,CXCL10,IL1A,IL23R,ITGAL,PTGS2
testosterone		chemical - endogenous mammalian	-1.326	2.85e-05	ANXA1,ANXA3,CCND1,CDKN1A,EGR1,FN1,FOSL1,FST,GADD45A,IGF1,IL6,Mt1,PLAU,PTGS2,RAI14,SOD2,VCAM1
evodiamine		chemical - endogenous non-mammalian	2.219	3e-05	BIRC3,CCND1,ICAM1,MMP9,PTGS2
2-aminopurine		chemical reagent	1.387	3e-05	CXCL10,HMOX1,IGF1,IL6,PTGS2
TICAM2		other	-0.2	3e-05	CCL4,CCL5,CXCL10,IL1B,IL6
pristane		chemical toxicant	-2.159	3e-05	CCL19,CXCL10,IL6,PTGS2,TLR3
IFNA1/IFNA13		cytokine	-1.32	3.05e-05	CD80,CXCL10,CXCL11,IL1B,PTGS2,RSAD2,TLR3
pravastatin		chemical drug		3.05e-05	HMOX1,ICAM1,IL1B,IL6,PGF,SDC4,TGFB1
ATF4		transcription regulator	-1.226	3.06e-05	CDKN1A,EDN1,GDF15,IGFBP2,IGFBP5,IL6,OSMR,Pmaip1,PTGS2,TNFRSF12A
CAV1		transmembrane receptor	-1.294	3.06e-05	ADAM17,CCND1,CD14,CDKN1A,EGR1,HMOX1,IL6,PLA2G4A,SLC14A1,SLC7A2
ACE2		peptidase	2	3.14e-05	Ccl2,FN1,IL6,SERPINE1
ebselen		chemical drug	2	3.14e-05	HMOX1,ICAM1,IL1B,PTGS2
BPIFA1		other	1.98	3.14e-05	CCL20,CXCL2,IL1B,IL6
N-(3-oxododecanoyl)-homoserine lactone		chemical reagent	0.94	3.14e-05	CSF1,IL1A,IL1B,PTGS2
zinc sulfate		chemical drug	-0.218	3.14e-05	C3,HMOX1,IL6,Mt1
RALA		enzyme	-1.067	3.14e-05	CDKN1A,MMP2,MMP9,PLAU
KLF10		transcription regulator	-1.951	3.14e-05	CDKN1A,PTGS1,SERPINE1,TGFB1
STAT1/3/5 dimer		complex	-2	3.14e-05	CHI3L1,EPAS1,MMP3,PLAU
NFkB (family)		group		3.14e-05	CCND1,LPL,MMP9,PTGS2
CCND1	-2.808	transcription regulator	-2.345	3.27e-05	ALDH1A3,CCND1,CDK6,CDKN1A,ENPP2,EREG,GAS2L3,HSPB8,IER3,MMP2,MMP3,PTPRC,SPP1,STOM,TP53INP1
interferon beta-1a		biologic drug		3.29e-05	CD4,CSF1R,FCER1G,FCGR1A,FYB,GADD45B,GBP5,IL1RN,MMP9,NMI
PRKAA2		kinase	2.556	3.32e-05	ARHGDIB,CDKN1A,CYBB,EGR1,FN1,IL6,MMP9,NCF1,PDGFRA
RUNX2		transcription regulator	-0.61	3.32e-05	CDKN1A,FN1,GADD45B,ITGAL,PLAU,SERPINE1,SPP1,TAGLN,TIMP1
GHRL		growth factor	0.368	3.44e-05	EDN1,IL1B,IL1R1,IL6,LPL,PTGS2,SPP1
RORC		ligand-dependent nuclear receptor	-2.207	3.55e-05	CCL20,CCL5,CXCL2,GADD45B,IL1A,IL1B,IL1R1,IL23R,IL6,Mt1,SLC7A2
USF1		transcription regulator	-1.067	3.73e-05	CHI3L1,CTSS,Mt1,PTGS2,SERPINE1,SPP1,TGFB1,UCP2
NODAL		growth factor	0.447	3.74e-05	CCL5,CCND1,CD80,CXCL10,MRC1
diosgenin		chemical - endogenous non-mammalian	0.447	3.74e-05	ALOX5,CCND1,EDN1,PTGS2,SERPINE1
geranylgeranyl pyrophosphate		chemical - endogenous mammalian	-0.686	3.74e-05	ICAM1,IL1B,MMP9,PTGS2,VCAM1
BSG		transporter	-2.172	3.74e-05	IL18,MMP2,MMP3,MMP9,TGFB1
NFIC		transcription regulator		3.74e-05	ADAM12,CCND1,CDKN1A,CSF1,PDGFRA
alvocidib		chemical drug	2.359	3.79e-05	AIF1,BIRC3,CCND1,CDKN1A,ICAM1,ITGAM
BCL3		transcription regulator	1.14	3.79e-05	CCL5,CCND1,CD80,CD82,ICAM1,IL1B
SB 216763		chemical toxicant	-1.253	3.79e-05	CCND1,CYR61,IL1B,IL6,PLAU,PTGS2
SMAD1		transcription regulator	-2.183	3.79e-05	BTG2,CDKN1A,CSF1,CXCL2,GADD45B,SPP1
PIK3CG		kinase	-2.211	3.79e-05	CD74,HMOX1,ICAM1,IL1B,IL6,MMP3
mir-29		microrna	1.24	3.86e-05	ADAM12,CDK6,CLDN1,IGF1,LPL,MMP2,SCARB1
GNRH1		other	-2.022	3.86e-05	EGR1,FST,IGF1,IGFBP5,IL1B,JUNB,PTGS2
N-Ac-Leu-Leu-norleucinal		chemical - protease inhibitor	0.707	4.1e-05	CCL4,CCND1,CDKN1A,HLA-A,ICAM1,IER3,PTGS2,SCARB1
SNCA		other	-1.402	4.1e-05	AIF1,CYBB,IGF1,IL1B,MMP3,MMP9,NCF1,SERPINE1
SMAD2		transcription regulator	-2.599	4.1e-05	CDKN1A,GADD45B,HAS2,HMOX1,IL6,MMP2,MMP9,SERPINE1
SREBF1		transcription regulator	-2.555	4.11e-05	CDKN1A,CXCL10,FN1,HMOX1,IL1B,IL6,LPL,PTGS2,SCARB1,SERPINE1,TGFB1,UCP2
NCOA1		transcription regulator	-1.558	4.22e-05	C3,CCND1,CDKN1A,HAS2,IGF1,IL6,LYZ,NFKBIZ,SERPINE1
CXCL6		cytokine		4.23e-05	IL1B,IL6,MMP9
IntegrinÎ±		group		4.23e-05	ITGAL,ITGAM,TLR2
olmesartan		chemical drug		4.23e-05	ICAM1,SCARB1,UCP2
elocalcitol		chemical drug		4.23e-05	IFNGR1,SPP1,TGFB1
DCB 3503		chemical reagent		4.23e-05	Ccl2,IL1B,IL6
FGF13		growth factor		4.23e-05	CDKN1A,MMP3,MMP9
CASP4		peptidase		4.23e-05	IL18,IL1A,IL1B
LILRB3		transmembrane receptor		4.23e-05	CCL3L3,IL1B,IL6
AIM2		other		4.23e-05	FCGR2B,IL18,IL1B
CLDN2		other		4.23e-05	CCND1,ITGA5,MMP9
2-cyclohexen-1-one		chemical - endogenous non-mammalian		4.23e-05	ICAM1,PTGS2,VCAM1
silicon phthalocyanine		chemical drug		4.23e-05	CCND1,CDK6,CDKN1A
famotidine		chemical drug		4.23e-05	CD80,CXCL2,ICAM1
tranexamic acid		chemical drug		4.23e-05	IL1A,IL1B,PLAU
grepafloxacin		chemical drug		4.23e-05	IL1A,IL1B,IL6
25-hydroxycholesterol		chemical reagent	-0.824	4.33e-05	FOSL1,HMOX1,IL1B,IL6,JUNB,PTGS2,SCARB1
GATA1		transcription regulator	-1.709	4.34e-05	ALOX5,ALOX5AP,BMP6,BTG2,CCL5,CCND1,CDK6,CYBB,EGR1,ETS1,FYB,JUNB
formoterol		chemical drug	1.698	4.47e-05	CXCL10,FOSL1,IL6,MMP9
cyclomaltodextrin		chemical drug	1	4.47e-05	CCL3L3,IL1B,IL6,SCARB1
SPHK2		kinase	-0.856	4.47e-05	CCL5,CDKN1A,IL6,LYN
HAVCR2		other	-1	4.47e-05	CD80,CDKN1A,IL1B,IL6
HDAC7		transcription regulator	-1.214	4.47e-05	CCND1,CDKN1A,EDN1,IL6
COL1A1		other		4.47e-05	CDKN1A,EDN1,ICAM1,VCAM1
P2RY2		g-protein coupled receptor		4.47e-05	Ccl2,ICAM1,SERPINE1,VCAM1
CSF3R		transmembrane receptor		4.47e-05	CD14,FCGR1A,ITGAM,LYZ
auranofin		chemical drug		4.47e-05	C3,HMOX1,IL6,PTGS2
MITF		transcription regulator	-2.535	4.53e-05	ALCAM,CD151,FMOD,FN1,GPNMB,HPGDS,MGP,PLA1A,RHOQ,SCARB1,SLC14A1
1,4-bis[2-(3,5-dichloropyridyloxy)]benzene		chemical toxicant	-2.768	4.56e-05	CCND1,CDK6,CDKN1A,GADD45B,ICAM1,IL1R1,Mt1,STEAP4,TNFAIP2
HOXA10		transcription regulator	1	4.58e-05	ALOX5AP,CDKN1A,CYBB,ENPP2,FCER1G,FN1,FST,IGFBP5,IL1R1,LYZ,RNASE4,STK17B
zoledronic acid		chemical drug	0.623	4.62e-05	CYR61,IL6,IRAK3,MMP9,PTGS2
PLK4		kinase	-0.447	4.62e-05	Ccl7,CXCL10,EDN1,FGL2,IL1B
dibutyl phthalate		chemical toxicant	-1.234	4.62e-05	FST,JUNB,SCARB1,SERPINE1,SPP1
trabectedin		chemical drug		4.62e-05	Abcb1b,CCND1,CDKN1A,GADD45A,HIST1H4J
infliximab		biologic drug	1.89	4.85e-05	CCL20,EDN1,FCGR2A,FCGR2B,IL1B,NFKB2,PTGS2
USF2		transcription regulator	-1.377	4.85e-05	CHI3L1,HMOX1,LGALS3BP,SERPINE1,SPP1,TGFB1,UCP2
lithium chloride		chemical drug	-1.152	4.92e-05	ASS1,CCND1,CD4,CDKN1A,GDF15,HMOX1,MMP2,POSTN,PTGS2
diethylnitrosamine		chemical toxicant	-1.118	4.92e-05	Abcb1b,CCND1,CDKN1A,IGFBP2,IL1A,IL6,LPL,Mt1
ITK		kinase	-1.913	4.92e-05	CCL5,CD4,FCER1G,HLA-A,IFNGR1,LPAR6,LYN,MYO1F
FGFR1		kinase	-2.774	4.92e-05	CCND1,CDKN1A,HAS2,IL6,MMP3,PLAU,PTGS1,PTGS2
U73122		chemical reagent	2.41	5.09e-05	FN1,ICAM1,ITGAM,MMP2,PTGS2,VCAM1
NR4A1		ligand-dependent nuclear receptor	0.275	5.1e-05	CCND1,CSF1,HMOX1,ICAM1,KITLG,LPL,MMP9,Mt1,SOAT1,UCP2,VCAM1
ADORA2A		g-protein coupled receptor	1.373	5.31e-05	Ccl2,CSF1R,CXCL10,CXCL2,HMOX1,IFITM3,IL6,MMP9,PTGS2,TGFB1
arsenic trioxide		chemical drug	-1.46	5.31e-05	ALOX5AP,CCND1,CDK6,CDKN1A,FN1,HMOX1,ITGAM,MMP9,NCF1,PTGS2
CNTF		cytokine	1.067	5.39e-05	EGR1,IL1A,JUNB,REG3A,SERPINA3,TGFB1,TIMP1,ZFP36
PLK2	-2.126	kinase	-0.447	5.64e-05	Ccl7,CXCL10,EDN1,FGL2,IL1B
JAK		group	-0.555	5.64e-05	IGF1,IL33,IL6,MMP9,REG3A
HSP90B1		other	-1.916	5.64e-05	IL18,IL1B,IL6,ITGAL,TLR2
AMH		growth factor	-2.166	5.64e-05	BTG2,CDKN1A,CXCL2,IER3,MMP2
xanthohumol		chemical - endogenous non-mammalian		5.64e-05	ANXA1,HMOX1,ICAM1,IL1B,LY96
retinoid		chemical drug	1.344	5.85e-05	CDKN1A,EDN1,FOLR2,PTGS2,TGFB1,TLR2
PIK3CA		kinase	-0.928	5.85e-05	Ccl2,CCND1,CD14,ITGAM,PDGFRA,SERPINE1
docetaxel		chemical drug	-2.2	5.85e-05	CDKN1A,CXCL10,CXCL11,IL1B,PLAU,PTGS2
zinc		chemical drug	0.683	5.89e-05	AKR1B10,CCND1,HMOX1,IL1B,IL6,MGP,Mt1,PTGS2
CRH		cytokine	-0.602	6.03e-05	EDN1,IL18,IL1B,IL1RN,IL6,JUNB,SCARB1
HIC1		transcription regulator	-1.89	6.03e-05	CCND1,CDKN1A,FST,KCNJ6,PLA2G4A,SMPDL3A,SPP1
lonafarnib		chemical drug	2	6.18e-05	BIRC3,CCND1,MMP9,PTGS2
gambogic acid		chemical - endogenous non-mammalian	2	6.18e-05	BIRC3,CCND1,MMP9,PTGS2
mir-135		microrna	1.982	6.18e-05	Ccl7,IL1B,IL1R1,SPP1
3-aminobenzamide		chemical toxicant	1.981	6.18e-05	CDKN1A,ICAM1,IL1B,ITGAL
TNFAIP8L2		other	1.977	6.18e-05	Ccl2,CXCL2,IL1B,IL6
NHLH2		other	1.067	6.18e-05	CD68,EMR1,IL6,UCP2
PTPRE		phosphatase	0	6.18e-05	Ccl7,CXCL2,IL18,PLA1A
TFAP2B		transcription regulator	-0.832	6.18e-05	EDN1,EPAS1,MMP2,SOD2
manganese		chemical - endogenous mammalian	-1.067	6.18e-05	CDKN1A,PTGS2,SLC40A1,SOD2
IL17D		other	-1.934	6.18e-05	CD38,CXCL10,CXCL13,IL10RB
chitin		chemical - endogenous non-mammalian	-1.951	6.18e-05	Ccl2,CCL5,CD274,IL33
TNFSF9		cytokine	-1.982	6.18e-05	CD14,ICAM1,IL6,VCAM1
PIAS4		transcription regulator		6.18e-05	CCND1,CXCL2,IL1B,SERPINE1
MMP3	-2.232	peptidase		6.18e-05	EGR1,IL1B,MMP3,MMP9
STAT4		transcription regulator	-3.272	6.36e-05	C3,CXCL10,CXCL2,FCER1G,FYB,GADD45G,IER3,IL6,Mt1,RGS16,SERPINE1,SMPDL3A,TIMP1
SRF		transcription regulator	-1.476	6.4e-05	BICC1,CCL5,CDKN1A,EGR1,ETS1,FOSL1,FST,GADD45G,GDA,IGF1,JUNB,LPL,MMP9,PTGS2,SEMA3A,TAGLN
Irgm1		other	2.433	6.71e-05	CCL5,CXCL10,IL6,LILRB4,NUPR1,RSAD2
SRC (family)		group	-2.182	6.71e-05	FN1,ICAM1,IL6,PTGS2,TGFB1,VCAM1
N-acetylsphingosine		chemical reagent	-2.421	6.71e-05	Ccl2,CDKN1A,CXCL2,PTGS2,SERPINE1,SOD2
DICER1		enzyme	2.415	6.81e-05	ANGPTL4,CCND1,CDKN1A,CYR61,EGR1,ICAM1,IL1B,MMP9,PLAU,SERPINE1,SLC40A1
mir-22		microrna	2.2	6.83e-05	BMP6,CDKN1A,CYR61,FOSL1,TP53INP1
PD 123319		chemical drug	-0.973	6.83e-05	PTGS2,SERPINE1,SPP1,TGFB1,TIMP1
CD47		transmembrane receptor	-1.412	6.83e-05	CCL19,CSF1,IL1B,IL6,IL7
vitamin K3		chemical drug	-2.219	6.83e-05	BMP6,CCL20,EGR1,HMOX1,IL1A
metformin		chemical drug	2.343	7.32e-05	FN1,HMOX1,IGF1,IL1RN,IL6,MMP9,PTGS2,SERPINE1,TGFB1,UCP2
BMP4		growth factor	-1.397	7.32e-05	CCL19,CCND1,CDKN1A,CYR61,IL6,JUNB,MMP3,POSTN,SCARB1,TAGLN
doxycycline		chemical drug	0.266	7.43e-05	CD38,MMP2,MMP9,PTGS2,SOD2,TIMP1,TLR2
NFATC1		transcription regulator	-2.412	7.43e-05	CCND1,CYBB,EDN1,IL33,IL6,PTGS2,VCAM1
flutamide		chemical drug		7.43e-05	Ccl2,CXCL2,CYP1B1,CYR61,GSTM1,IGF1,IL6
NR5A2		ligand-dependent nuclear receptor	-1.285	7.62e-05	CCND1,GADD45G,ICAM1,IL1B,IL6,JUNB,Mt1,SCARB1
PPARGC1A		transcription regulator	-1.153	8.05e-05	C3,CD68,CDKN1A,GPX1,IL1RN,IL6,LPL,PTGS2,SOD2,TNFRSF12A,UCP2
fucoidin		chemical reagent	1.342	8.2e-05	CCL5,CDKN1A,CLDN1,IL1B,IL6
grape seed extract		chemical drug	0.898	8.2e-05	CCND1,CDK6,CDKN1A,PLAU,PTGS2
indican		chemical - endogenous mammalian	-0.537	8.2e-05	CDKN1A,HMOX1,ICAM1,IL1B,PTGS2
ferulic acid		chemical - endogenous non-mammalian	-0.577	8.2e-05	CDKN1A,GPX1,HMOX1,IL1B,TIMP1
crocidolite asbestos		chemical toxicant	-1.961	8.2e-05	CCND1,FOSL1,GADD45A,JUNB,SPP1
PRKD1		kinase	-2.186	8.2e-05	CCND1,LPL,MMP3,PTGS2,VCAM1
nitroarginine		chemical reagent	-2.213	8.2e-05	CD53,EGR1,HMOX1,IL1B,SPP1
formaldehyde		chemical - endogenous mammalian	-2.236	8.2e-05	EGR1,FOSL1,JUNB,MMP9,PTGS2
EIF4E		translation regulator	-2.917	8.29e-05	CAPG,Ccl2,CCND1,CDKN1A,EREG,FOSL1,HMOX1,IL18,MMP3,PGF
alpha-tocopherol succinate		chemical drug	1.96	8.32e-05	EGR1,IL1A,UCP2,VCAM1
rebamipide		chemical drug	0	8.32e-05	IL6,MMP9,SOD2,TIMP1
silicon dioxide		chemical drug	-1.067	8.32e-05	FOSL1,IL1B,JUNB,NCF1
BCL10		transcription regulator	-1.962	8.32e-05	CCL4,CCL5,CXCL2,IL6
picryl chloride		chemical toxicant	-1.969	8.32e-05	CXCL10,IL1A,IL1B,SPP1
CRKL		kinase	-1.982	8.32e-05	CXCL10,FGL2,PLA1A,TLR3
RND3		enzyme	-2	8.32e-05	CCND1,CDKN1A,MMP2,PTGS2
epoprostenol		chemical - endogenous mammalian		8.32e-05	EGR1,PTGS2,SERPINE1,SPP1
CSF2RB		transmembrane receptor		8.32e-05	EMR1,IL6,ITGAM,JUNB
ODC1		enzyme		8.32e-05	ITGAL,PDGFRA,SERPINE1,TLR2
SP2		transcription regulator		8.32e-05	CCND1,CDKN1A,PTGS1,SERPINE1
RPS6KA5		kinase		8.32e-05	CCL20,IL6,JUNB,PTGS2
psychosine		chemical - endogenous mammalian		8.36e-05	FOSL1,IL1B,IL6
N-hexanoylhomoserine lactone		chemical - endogenous non-mammalian		8.36e-05	CSF1,IL1A,IL1B
SMPD2		enzyme		8.36e-05	IL1B,IL6,SCARB1
TNFRSF10A		transmembrane receptor		8.36e-05	CD14,IL6,ITGAM
PLCE1		enzyme		8.36e-05	Ccl2,IL6,PTGS2
5-(3-chloro-4-(2,3-dihydroxy-propoxy)benzylidene)-2-propylimino-3-o-tolyl-thiazolidin-4-one		chemical drug		8.36e-05	HAS2,IL6,SERPINE1
PTGIR		g-protein coupled receptor		8.36e-05	Ccl2,IL1B,IL6
MMP13		peptidase		8.36e-05	Ccl2,CCL4,TGFB1
CTSE		peptidase		8.36e-05	CD80,IL18,IL1B
PRSS8		peptidase		8.36e-05	IL1A,IL1B,MMP9
TAB2		other		8.36e-05	CD82,MMP9,PTGS2
DDX3X		enzyme		8.36e-05	CCL5,CCND1,CDKN1A
glaucocalyxin A		chemical - endogenous non-mammalian		8.36e-05	IL1B,IL6,PTGS2
carboxymethylflavin		chemical - endogenous mammalian		8.36e-05	MMP2,MMP9,TIMP1
formylmethylflavin		chemical - endogenous non-mammalian		8.36e-05	MMP2,MMP9,TIMP1
CIDEC		other		8.36e-05	Ccl2,IL6,SERPINE1
CAPN1		peptidase		8.36e-05	Ccl2,IL6,MMP2
KLRB1		transmembrane receptor		8.36e-05	CCL3L3,CCL4,CCL5
olmesartan medoxomil		chemical drug		8.36e-05	IL6,PTGS2,TGFB1
10-(6'-ubiquinonyl)decyltriphenylphosphonium		chemical drug		8.36e-05	IL18,IL1B,IL6
eprosartan		chemical drug		8.36e-05	FN1,SERPINE1,TGFB1
AGI-1067		chemical drug		8.36e-05	IL1B,IL6,VCAM1
lumichrome		chemical - endogenous non-mammalian		8.36e-05	MMP2,MMP9,TIMP1
canrenoate potassium		chemical drug		8.36e-05	EDN1,PTGS2,SPP1
RBM5		other	1.722	8.72e-05	ANXA1,BIRC3,BTG2,ICAM1,IFITM3,UCP2
Collagen(s)		complex		8.72e-05	C3,C3AR1,CD68,CYR61,FN1,ITGAM
TCF		group		8.99e-05	CCND1,EGR1,IL1R1,JUNB,MMP2,PTGS2,SEMA3C,SERPINA3
E2F1		transcription regulator	-1.869	9.04e-05	CCND1,CDKN1A,EGR1,ICAM1,IGF1,MMP3,Myh9,NMI,PLK2,Pmaip1,PSMB9,RHOQ,SERPINE1,SOD2,STK17B,TGFB1,TP53INP1,VCAM1,ZFP36
Gsk3		group	-1.999	9.1e-05	CCND1,GDF15,ICAM1,IL1B,IL6,PTGS2,SPP1
n-nitrosomethylbenzylamine		chemical toxicant		9.37e-05	AKR1B10,ANXA2,CCND1,CLDN1,FST,GNG12,HMOX1,PTGS1,PTGS2,RABIF
tetrachlorodibenzodioxin		chemical toxicant	-1.628	9.42e-05	BLNK,CCL5,CCND1,CDKN1A,CYP1B1,CYR61,EDN1,EMP3,HMOX1,IL1B,IL6,ITGA5,ITGAL,PTGS2,SERPINE1,SLC40A1,STEAP4
rolipram		chemical drug	1.172	9.78e-05	CD80,IL1B,IL6,MMP9,PTGS2
ENG		transmembrane receptor	1.091	9.78e-05	FN1,ITGA5,PLAU,SERPINE1,TGFB1
HNRNPK		other	-1.98	9.78e-05	CDKN1A,LILRB4,MMP3,PTGS2,UCP2
PAK1		kinase		9.78e-05	CCND1,FOSL1,ITGAM,MMP9,SCARB1
IFN type 1		group	-1.758	9.89e-05	Ccl2,CCL5,CX3CL1,CXCL10,IL6,MMP9
YAP1		transcription regulator	-2.213	9.89e-05	CCND1,CDK6,CYR61,EDN1,RASSF4,TAGLN
stallimycin		chemical drug	-2.4	9.89e-05	CSF1,CXCL10,IL1A,IL1B,IL6,IL7
methylmercury		chemical toxicant	-1.134	0.0001	CDK6,EGR1,HMOX1,IL13RA1,IL6,Mt1,STOM
FOXM1		transcription regulator	-1.91	0.000106	ADAM17,ANXA1,CCND1,CDKN1A,IGF1,LAMA4,MMP2,MMP9
piperine		chemical drug	1.987	0.00011	IL6,MMP3,MMP9,PTGS2
D609		chemical reagent	1.732	0.00011	IL6,MMP9,PTGS2,VCAM1
CYP2J2		enzyme	1.188	0.00011	CD82,ICAM1,MMP9,VCAM1
amlodipine		chemical drug	1	0.00011	ANXA2,EDN1,IGFBP5,PTGS2
leptomycin B		chemical drug	0.747	0.00011	CDKN1A,IL1B,IL6,PTGS2
MMP1		peptidase	-0.218	0.00011	EGR1,FN1,MMP9,TAGLN
mannitol		chemical - endogenous mammalian	-0.277	0.00011	Abcb1b,FN1,ICAM1,SOD2
heme		chemical - endogenous mammalian	-1.078	0.00011	CYBB,HMOX1,ICAM1,TGFB1
Hmgb1		transcription regulator	-1.117	0.00011	CCND1,CDKN1A,IL1B,IL6
TNFRSF6B		transmembrane receptor	-1.188	0.00011	ICAM1,IL6,MMP2,VCAM1
INHBB		growth factor	-1.718	0.00011	FST,MMP3,SERPINE1,TIMP1
GPER1		g-protein coupled receptor	-1.941	0.00011	CCND1,CDKN1A,EGR1,IGF1
PRKCI		kinase	-1.969	0.00011	CCND1,HMOX1,IL6,PTGS2
cyclopiazonic acid		chemical - endogenous non-mammalian	-1.969	0.00011	Ccl2,CXCL2,EGR1,IL6
zearalenone		chemical toxicant	-1.98	0.00011	CCND1,IL1B,IL6,KITLG
CFB		peptidase	-1.982	0.00011	C3,C3AR1,CXCL2,ITGAM
MMP12		peptidase	-1.982	0.00011	CCL5,IL6,MMP2,MMP9
SMAD6		transcription regulator		0.00011	IL6,SERPINE1,SPP1,TGFB1
SERPINA1		other	1	0.000116	IL1A,IL1RN,RGS16,SCARB1,TLR2
semaxinib		chemical drug	1	0.000116	HMOX1,IL6,MMP9,PTGS2,TGFB1
proteasome inhibitor PSI		chemical - protease inhibitor	0.6	0.000116	Ccl2,CCL4,CXCL2,HMOX1,IL6
anandamide		chemical - endogenous mammalian	-1.172	0.000116	ANGPTL4,IL1B,IL6,MMP2,PTGS2
fish oils		chemical drug	1.408	0.000126	Ccl2,CCL3L3,EDN1,IL1A,IL1B,PTGS2
NRF1		transcription regulator	0.447	0.000126	CCL20,HMOX1,IL1A,IL1RN,Mt1,Pmaip1
n-3 fatty acids		chemical drug	-1.091	0.000126	ALOX5,HMOX1,IL1B,IL6,PTGS1,PTGS2
CDK9		kinase	-2.216	0.000126	CCL5,CD80,CDKN1A,CXCL2,IL6,MMP9
trans-hydroxytamoxifen		chemical drug	0.333	0.000133	ANXA3,BLNK,CTSH,CYP1B1,IER3,IFI30,IL1R1,PLK2,SNCG
ACOX1		enzyme	2.53	0.000133	ANXA2,CDKN1A,CTBS,GADD45A,IGF1,IGFBP2,LGALS3BP,LPL,NUPR1,UCP2
MECP2		transcription regulator		0.000133	ADAM12,CAPG,EGR1,JUNB,KCNJ6,Mt1,PTGS2,TFPI2
fisetin		chemical toxicant	2.213	0.000136	BIRC3,CCND1,ICAM1,MMP9,PTGS2
sildenafil		chemical drug	1.342	0.000136	AIF1,CXCL13,CYBB,HMOX1,PTGS2
ALDH1A2		enzyme	1	0.000136	ALDH1A3,CSF1,CYR61,SPP1,TIMP1
linsidomine		chemical drug	-0.017	0.000136	ANXA2,CD80,EGR1,HMOX1,PTGS2
selenium		chemical drug	-0.262	0.000136	CDKN1A,GPX1,IL18,MRC1,PTGS2
BECN1		other	-0.603	0.000136	CCL5,IL1B,IL6,SOD2,SPP1
IFIH1		enzyme	-0.692	0.000136	CCL5,CD4,CXCL2,EGR1,IL6
PLP1		other	-1.204	0.000136	Ccl2,CCL20,CXCL2,MMP3,TIMP1
FECH		enzyme		0.000136	Abcb1b,APOBEC1,Ccl2,CCND1,HMOX1
HOXA9		transcription regulator		0.000137	ARHGAP11A,CD93,CYBB,IGF1,JUNB,LY86,LYN,LYZ,PTPRC,SDC4,SPP1
nimesulide		chemical drug	1.992	0.000141	EREG,MMP9,NCF1,PTGS2
SIRPA		phosphatase	1.969	0.000141	Ccl2,CCL3L3,CCL5,IL6
ethyl pyruvate		chemical drug	1.067	0.000141	HMOX1,IL6,MMP9,PTGS2
HCAR2		g-protein coupled receptor	1	0.000141	IL1B,IL6,NMI,PTGS2
indirubin		chemical drug	1	0.000141	BIRC3,CCND1,CYR61,MMP9
PD 169316		chemical - kinase inhibitor	0.218	0.000141	BIRC3,CCND1,CDKN1A,PTGS2
calcipotriene		chemical drug	-0.132	0.000141	FOSL1,JUNB,PLAU,SPP1
THY1		other	-0.204	0.000141	AXL,ETS1,MMP2,TGFB1
ACVR1C		kinase	-1.067	0.000141	CCND1,CDKN1A,JUNB,SERPINE1
arecoline		chemical drug	-1.067	0.000141	HMOX1,IL6,PGF,VCAM1
CCR6		g-protein coupled receptor	-1.414	0.000141	Ccl2,CCL20,CCL3L3,CXCL10
IL19		cytokine	-1.969	0.000141	FN1,HMOX1,IL6,MMP9
NCR2		transmembrane receptor	-1.98	0.000141	CCL20,CCL4,PTGS2,TYROBP
T		transcription regulator	-2	0.000141	ALCAM,CD151,FMOD,MGP
PECAM1		other		0.000141	CCND1,IL6,ITGAM,MMP2
BTG2	-2.671	transcription regulator		0.000141	BTG2,CCND1,HMOX1,SOD2
POU2F1		transcription regulator		0.000142	CCND1,CSF1R,GADD45A,GSTM1,ICAM1,IL6,LPL,SPP1,VCAM1
UDP		chemical - endogenous mammalian		0.000145	Ccl2,CCL4,SERPINE1
(6)-gingerol		chemical - endogenous non-mammalian		0.000145	CDK6,CDKN1A,PTGS2
Aldose Reductase		group		0.000145	ICAM1,IL1B,MSR1
tocilizumab		biologic drug		0.000145	CCL4,CCL5,IL6
triamcinolone hexacetonide		chemical drug		0.000145	ICAM1,IL1A,IL1B
PRDM16		transcription regulator		0.000145	CDKN1A,GADD45G,SERPINE1
iguratimod		chemical drug		0.000145	Ccl2,CXCL2,IL6
IgG2a		complex		0.000145	HMOX1,IL1B,IL6
SELL		transmembrane receptor		0.000145	IL1B,IL6,TGFB1
CCL18		cytokine		0.000145	MMP2,MMP9,TGFB1
PRTN3		peptidase		0.000145	CDKN1A,IL18,IL6
LPAR2		g-protein coupled receptor		0.000145	FN1,IL6,PTGS2
CLTC		other		0.000145	CD74,CDKN1A,HLA-A
PPM1A		phosphatase		0.000145	CDKN1A,ITGA5,MMP2
IL18RAP		transmembrane receptor		0.000145	IL1A,IL6,PTGS2
PLA2G2A		enzyme		0.000145	IL6,PLA2G4A,PTGS2
GIPR		g-protein coupled receptor		0.000145	Ccl2,Ccl7,IL6
TSPO		transmembrane receptor		0.000145	ICAM1,SOD2,VCAM1
ELN		other		0.000145	IL1B,IL6,NCF1
RBCK1		transcription regulator		0.000145	CCND1,ICAM1,VCAM1
GALP		other		0.000145	IL1A,IL1B,IL6
Klrk1		other		0.000145	CCL3L3,CCL4,CCL5
thenoyltrifluoroacetone		chemical reagent		0.000145	BIRC3,SERPINE1,TGFB1
4-(2-aminoethyl)benzenesulfonylfluoride		chemical - protease inhibitor		0.000145	CDKN1A,HMOX1,SOD2
ubiquinone 9		chemical - endogenous non-mammalian		0.000145	IL1A,IL1B,IL6
IC87114		chemical - kinase inhibitor		0.000145	CCL5,ICAM1,VCAM1
gliotoxin		chemical toxicant		0.000145	BIRC3,CCL20,IER3
eugenol		chemical - endogenous non-mammalian		0.000145	CDKN1A,IL6,PTGS2
palmitoleic acid		chemical - endogenous mammalian		0.000145	CXCL2,IL6,VCAM1
GAB2		other	-1.342	0.000159	Ccl2,CCL3L3,CCL4,IL6,SERPINE1
mitomycin C		chemical drug	-1.613	0.000159	CCND1,CD80,CDKN1A,EGR1,GADD45A
ACVRL1		kinase		0.000159	CDKN1A,GDF15,PLAU,SERPINE1,TAGLN
erlotinib		chemical drug		0.000159	COL8A1,CYBB,EGR1,IL1B,MMP3
(+)-MK-801		chemical drug	1.964	0.00016	CCND1,CDKN1A,EGR1,ICAM1,ITGAM,JUNB,TIMP1
GH1		growth factor	-2.098	0.000172	ANGPTL4,C3,EGR1,FN1,GADD45A,IGF1,IGFBP5,IL6,JUNB,LPL,SPP1,ZFP36
miR-34a-5p (and other miRNAs w/seed GGCAGUG)		mature microrna	2.418	0.000178	CCND1,CDK6,CDKN1A,ICAM1,TAGLN,TP53INP1
KLF5		transcription regulator	-1.238	0.000178	CCND1,CDKN1A,EPAS1,MMP9,TAGLN,UCP2
ARHGDIG		other	2	0.000179	ALCAM,ANXA1,DUSP6,EDN1
lisinopril		biologic drug	1.941	0.000179	Ccl2,IL1B,MMP2,TGFB1
tranilast		chemical drug	0.849	0.000179	CD80,CDKN1A,TGFB1,VCAM1
hydroxypropyl-beta-cyclodextrin		chemical drug	0.762	0.000179	CCL3L3,CD68,NPC2,SCARB1
RAPGEF3		other	0.152	0.000179	CYP1B1,FN1,SPP1,TGFB1
glycine		chemical - endogenous mammalian	0.038	0.000179	CCND1,CDKN1A,IL1B,ITGAM
ammonium chloride		chemical drug	0	0.000179	CD151,EDN1,IL1B,IL6
NLRC5		transcription regulator	-0.493	0.000179	HLA-A,IL1B,IL6,PSMB9
ITGA2		transmembrane receptor	-1.98	0.000179	IGF1,IL6,ITGA5,MMP3
ceruletide		chemical drug	-1.981	0.000179	CXCL2,HMOX1,PTGS2,REG3A
TNFRSF11A		transmembrane receptor	-1.982	0.000179	CCL19,CXCL13,FN1,VCAM1
idarubicin		chemical drug	-1.982	0.000179	CDKN1A,GADD45A,IL1B,TP53INP1
IFNW1		cytokine		0.000179	CD80,CXCL10,CXCL11,TLR3
IL36B		cytokine		0.000179	CD80,IL18,IL1B,IL6
IRS1		enzyme		0.000182	BMP6,CCND1,EGR1,GLRB,IGF1,LAMA4,LPL,SPP1,UCP2
choline		chemical - endogenous mammalian	2	0.000185	CDKN1A,COL8A1,HMOX1,PTGS2,SPP1
GAPDH		enzyme	0.13	0.000185	CCL20,CCL4,FCER1G,IFITM2,SPP1
cyclopamine		chemical reagent	-0.202	0.000185	CCND1,CD14,CDKN1A,PTGS2,SPP1
3M-011		chemical reagent	-2.2	0.000185	CCL4,CD80,CXCL10,IL6,PTGS2
LIPE		enzyme		0.000194	CD74,EDN1,EGR1,FMOD,KITLG,MSR1,POSTN,SCARB1,SDC4
bexarotene		chemical drug	1.608	0.000207	CCND1,CTSH,CYR61,ICAM1,LPL,MMP9,PTGS2,VCAM1
CGS 21680		chemical reagent	2.236	0.000214	Ccl2,CCL3L3,CCL4,CCL5,PTGS2
Hsp70		group	0.285	0.000214	CD14,ICAM1,IL1B,IL6,VCAM1
phorbol 12,13-dibutyrate		chemical - endogenous non-mammalian	-1.268	0.000214	Ccl2,CD93,CDKN1A,PTGS2,SERPINE1
IL32		cytokine	-2.194	0.000214	ICAM1,IL1A,IL1B,IL6,MMP9
TSLP		cytokine		0.000214	CD80,ICAM1,IL6,TGFB1,TIMP1
romidepsin		biologic drug		0.00022	CCND1,CDKN1A,DUSP6,EGR1,MMP9,PTGS2
CBX7		other	2	0.000224	CLDN1,CTSS,CYP1B1,GDF15
lycopene		chemical drug	2	0.000224	CCND1,CDKN1A,MMP9,PTGS2
chlorogenic acid		chemical drug	1	0.000224	HMOX1,IL6,PTGS2,VCAM1
CD69		transmembrane receptor	0.652	0.000224	CCL5,IL1B,IL23R,TGFB1
riboflavin		chemical - endogenous mammalian	0	0.000224	FZD6,MMP2,MMP9,TIMP1
SLC29A1		transporter	-1	0.000224	CDKN1A,GADD45A,ITGA5,TP53INP1
7-ketocholesterol		chemical - endogenous mammalian	-1	0.000224	EGR1,ICAM1,ITGAL,SCARB1
vitamin K2		chemical drug	-1.98	0.000224	CD14,CSF1,MGP,SPP1
calyculin A		chemical toxicant	-2	0.000224	CCND1,CDKN1A,CYP1B1,EGR1
JUN/JUNB/JUND		group		0.000224	CYR61,FOSL1,HMOX1,IL6
H2AFZ		other		0.000224	CCND1,CDKN1A,IGFBP5,TTR
2',3'-dialdehyde ATP		chemical reagent		0.000228	CXCL10,IL6,PTGS2
2-chloroadenosine		chemical reagent		0.000228	MMP2,TGFB1,TIMP1
L-lysine		chemical - endogenous mammalian		0.000228	IGF1,IL6,SOD2
ganglioside GM3		chemical - endogenous mammalian		0.000228	CD80,ICAM1,VCAM1
TCF/LEF		group		0.000228	CCND1,FN1,PTGS2
TH-302		chemical drug		0.000228	CCND1,CDK6,CDKN1A
FANCA		other		0.000228	CDKN1A,EGR1,IL1B
UNC5B		transmembrane receptor		0.000228	Ccl2,CXCL2,IL6
S100a7a		other		0.000228	CCND1,IL1A,MMP2
B4GALT1		enzyme		0.000228	Ccl2,CCL3L3,TGFB1
mir-515		microrna		0.000228	ANGPTL4,IL6,SERPINE1
miR-193a-3p (and other miRNAs w/seed ACUGGCC)		mature microrna		0.000228	CCND1,ETS1,PLAU
HBP1		transcription regulator		0.000228	CCND1,CDKN1A,PTGS2
SMN1/SMN2		other		0.000228	Ccl2,Ccl7,IGF1
SERPINE2		other		0.000228	IL1A,IL1B,MMP9
LPA		other		0.000228	ICAM1,SERPINE1,VCAM1
GHSR		g-protein coupled receptor		0.000228	IGF1,IL1B,IL6
ARF6		transporter		0.000228	CCL5,IL1B,IL6
MMP8		peptidase		0.000228	CCL3L3,CXCL10,IL6
LY86	-2.471	other		0.000228	CD14,CD180,CD80
GLPG0634		chemical drug		0.000228	IL1B,IL6,MMP3
WNT3		other		0.000228	CDKN1A,POSTN,PTGS2
niflumic acid		chemical drug		0.000228	CD80,IL6,LILRB4
naproxen		chemical drug		0.000228	CCND1,PTGS1,PTGS2
PD 168393		chemical - kinase inhibitor		0.000228	CCL5,CXCL10,RGS16
RP 73401		chemical toxicant		0.000228	BTG2,CXCL2,EGR1
carnosol		chemical - endogenous non-mammalian		0.000228	HMOX1,ICAM1,PTGS2
polymyxin B		chemical drug		0.000228	IL1B,IL6,VCAM1
mannan		chemical - endogenous non-mammalian		0.000228	IRAK3,PTGS2,TLR2
IKZF1		transcription regulator	0.103	0.000233	AXL,BLNK,CDK6,CDKN1A,EMP1,IGF1,KITLG,LYN,RAI14
3-deazaneplanocin		chemical drug	-1.72	0.000244	CDKN1A,CLDN11,GPNMB,NUPR1,PLAU,TGFB1
BTNL2		transmembrane receptor	-1.134	0.000245	CD74,FGL2,GPR34,IFITM3,IFNGR1,IL6,SLC15A2
KDR		kinase	-0.277	0.000247	ANXA2,Ccl2,CD38,HMOX1,PTGS2
FASLG		cytokine	-1.225	0.000247	EGR1,IL1B,IL6,STAT6,TGFB1
EPO		cytokine	-1.321	0.000254	CCL19,CDKN1A,EDN1,EGR1,IL18,IL6,JUNB,LAPTM5,LCP1,MMP2,NUPR1,PTGS2,SPP1,UCP2
NCOR1		transcription regulator		0.000266	CCND1,CD82,CDKN1A,HAS2,LYZ,MMP9,PTGS2
arbutin		chemical drug		0.000267	CDKN1A,PTGS2
prostaglandin E3		chemical - endogenous mammalian		0.000267	PTGS1,PTGS2
Pdgfra-Pdgfrb		complex		0.000267	CSF1,TIMP1
fluoroquinolone		chemical drug		0.000267	MMP2,MMP9
BTBD7		other		0.000267	MMP2,MMP9
GPR4		g-protein coupled receptor		0.000267	ICAM1,VCAM1
TMEM8B		other		0.000267	CCND1,PTGS2
Par		group		0.000267	CCL20,IL6
3,4-dihydroxyphenylethanol		chemical drug		0.000267	MMP9,PTGS2
RRAD		enzyme		0.000267	CCND1,LPL
LAMA1		other		0.000267	MMP9,PLAU
EGFL7		other		0.000267	ICAM1,VCAM1
IFI30	-2.183	enzyme		0.000267	CTSS,HLA-A
NELFA		other		0.000267	CDKN1A,CYP1B1
poly-L-glutamic acid-peptoid 1 conjugate QM56.		chemical reagent		0.000267	Ccl2,CCL5
ING2		transcription regulator		0.000267	SERPINE1,SPP1
ZNF350		transcription regulator		0.000267	GADD45A,MMP9
MYBPC1		other		0.000267	Ccl2,IL1A
TMPRSS4		peptidase		0.000267	ITGA5,PLAU
Sf1		other		0.000267	Ccl2,VCAM1
ZFYVE16		transporter		0.000267	CDKN1A,SERPINE1
zileuton		chemical drug		0.000267	ICAM1,PTGS2
Phe-Pro-Arg-chloromethyl ketone		chemical - protease inhibitor		0.000267	HMOX1,ICAM1
KT 5926		chemical - kinase inhibitor		0.000267	CD14,VCAM1
sulfur		chemical - endogenous mammalian		0.000267	MMP2,MMP9
epoxyeicosatrienoic acid		chemical - other		0.000267	ALOX5,PTGS2
cocaine		chemical drug	-2.567	0.00027	Ccl2,CXCL2,EGR1,FOSL1,GABRA6,GADD45B,ICAM1,IL6,JUNB,NFKB2
BNIP3L		other	0.896	0.000271	BLNK,Ccl2,CKAP2,GADD45A,NFKB2,TGFB1
TCF4		transcription regulator	-0.765	0.000271	CCND1,CDKN1A,EDN1,FN1,IGFBP2,PLAU
CYP1B1	-2.051	enzyme	-2.449	0.000271	CCND1,CYP1B1,HMOX1,IGFBP2,Mt1,RGS16
IL6ST		transmembrane receptor		0.000271	CCND1,CSF1R,EGR1,IL6,IL7,JUNB
CLEC11A		growth factor		0.000271	ALOX5,ALOX5AP,ANXA1,CCL4,CD74,IL1B
NR1I3		ligand-dependent nuclear receptor	-2.77	0.000273	CDKN1A,GADD45B,GSTM1,ICAM1,IL1R1,Mt1,STEAP4,TNFAIP2
WLS		other	2	0.000277	Ccl2,CCL20,Ccl6,CXCL2
NTN1		other	1.981	0.000277	Ccl2,CXCL2,IL6,PTGS2
11,12-epoxyeicosatrienoic acid		chemical - endogenous mammalian	1.177	0.000277	CD82,ICAM1,MMP9,VCAM1
CTSB		peptidase	-1.964	0.000277	CCND1,CXCL2,CYBB,IL1B
HOXD3		transcription regulator	-1.964	0.000277	ITGA5,MMP2,SERPINE1,TAGLN
SMARCD3		transcription regulator	-2	0.000277	ALCAM,CD151,FMOD,MGP
MAP2K2		kinase		0.000277	CDKN1A,IL1B,IL6,PDGFRA
carvedilol		chemical drug		0.000277	HMOX1,IL1B,IL6,MMP2
cilostazol		chemical drug	1.477	0.000283	HMOX1,ICAM1,MMP9,SERPINE1,VCAM1
NOS3		enzyme	0.555	0.000283	CD80,IL6,MMP2,PTGS2,VCAM1
hydroxyurea		chemical drug	-1.664	0.000299	CCND1,CDKN1A,EDN1,GADD45A,GPX1,NMI
ATM		kinase		0.000299	CDKN1A,GADD45A,GADD45B,GADD45G,HMOX1,IL6
tert-butyl-hydroquinone		chemical reagent	-2.577	0.000312	FOSL1,GADD45A,HMOX1,ITGAM,JUNB,SERPINE1,ZFP36L2
KAT5		transcription regulator	-2.219	0.000312	CCND1,CD82,CDKN1A,EREG,IGFBP5,IL6,SOD2,TTR
MGEA5		enzyme	0.577	0.000313	ARHGAP29,CCND1,CLDN1,DAB2,FN1,FZD6,GADD45A,IGFBP5,PLAU,SLAMF9,TGFB1,TIMP1
beta-carotene		chemical - endogenous mammalian	2.236	0.000322	IL1A,IL1B,IL6,LPL,PTGS2
mir-146		microrna	2.19	0.000322	CXCL10,IL1B,IL6,MMP2,PTGS2
IGHM		transmembrane receptor	1.698	0.000322	Ccl2,CCL5,CD80,CXCL13,IL1B
WISP2		growth factor	1.387	0.000322	CLDN1,FN1,ITGA5,SERPINE1,TGFB1
TFAP4		transcription regulator	0.447	0.000322	CDKN1A,CLDN1,EGR1,FN1,GDF15
ribavirin		chemical drug	-0.958	0.000322	CCL3L3,CD38,CD80,IL6,ITGAM
amiodarone		chemical drug	-1	0.000322	GRN,HMOX1,ICAM1,SOD2,TAGLN
SNAI1		transcription regulator	-0.13	0.00033	CCND1,CDKN1A,FN1,FOSL1,MMP9,TGFB1
NFYA		transcription regulator	-2.236	0.000337	CDKN1A,EGR1,GADD45A,GADD45B,ICAM1,IGF1,JUNB
Ro41-5253		chemical reagent	1.953	0.000338	CD38,CDKN1A,CSF1R,IFNGR1
amino acids		chemical - endogenous mammalian	1	0.000338	IGF1,IL6,JUNB,SLC7A2
acetaldehyde		chemical - endogenous mammalian	-0.9	0.000338	IL6,MMP2,TGFB1,TIMP1
BTRC		enzyme	-1.067	0.000338	CCND1,CDKN1A,IL1B,IL6
PDGFC		growth factor	-1.948	0.000338	CCND1,PDGFRA,TGFB1,TIMP1
FGFR4		kinase		0.000338	CCND1,CDKN1A,PLAU,SERPINE1
NTRK1		kinase		0.000338	CDKN1A,EGR1,GADD45A,MMP9
OLFM4		other		0.000338	Ccl2,CCL3L3,IL1B
NEK7		kinase		0.000338	CXCL10,EDN1,PTGS2
FGF3		growth factor		0.000338	MMP2,MMP9,PLAU
TAC4		other		0.000338	IL1B,IL6,MMP2
RALBP1		enzyme		0.000338	Ccl2,IL6,MMP2
EPHX2		enzyme		0.000338	ICAM1,IL6,VCAM1
RB1CC1		other		0.000338	CCND1,CDKN1A,SERPINE1
CD209		other		0.000338	CCL4,CD80,PTGS2
DDB2		other		0.000338	CDKN1A,MMP9,SOD2
PTMA		other		0.000338	CCL3L3,IL1B,MMP9
DDX17		enzyme		0.000338	CCND1,CDKN1A,FOSL1
DUSP14		phosphatase		0.000338	Ccl7,IL18,NFKBIZ
HSPA1A/HSPA1B		enzyme		0.000338	CDKN1A,CXCL2,IL1B
benazepril		chemical drug		0.000338	CDKN1A,EDN1,TGFB1
ketorolac		chemical drug		0.000338	Ccl2,IL6,PTGS2
nickel chloride		chemical toxicant		0.000338	IL1B,IL6,PTGS2
arachidonyltrifluoromethane		chemical reagent		0.000338	PLA2G4A,PTGS2,SOD2
RHO		g-protein coupled receptor	1.633	0.000363	C1QA,CD74,CSF1R,CTSS,HCLS1,Mt1
MBD2		transcription regulator	-2.415	0.000363	BIRC3,CDKN1A,MMP2,MMP9,NUPR1,PLAU
6-hydroxydopamine		chemical toxicant	-1.109	0.000363	C3,CCL5,CXCL13,IL1B,IL6,MMP3,MMP9
CP-55940		chemical reagent		0.000366	BTG2,CCL4,CSF1,GADD45A,JUNB
FOSL2		transcription regulator		0.000366	FOLR2,FOSL1,MMP2,MMP3,TIMP1
RARA		ligand-dependent nuclear receptor	0.234	0.000378	CD38,CDKN1A,EGR1,FOLR2,IL6,MGP,PTGS2,TGFB1
STAT5B		transcription regulator	-1.404	0.000382	BIRC3,CCL3L3,CCND1,CDK6,CDKN1A,GADD45A,IGF1,IL6,TLR2,ZFP36
miR-21-5p (and other miRNAs w/seed AGCUUAU)		mature microrna	2.373	0.000398	BTG2,CDK6,CDKN1A,MMP2,PRRG4,TAGLN
seocalcitol		chemical drug	-1.709	0.000398	CDKN1A,FOSL1,GADD45A,IGFBP5,PTGS2,STAT6
miR-204-5p (and other miRNAs w/seed UCCCUUU)		mature microrna	2	0.000407	CTSC,MMP3,MMP9,SHC1
NFIL3		transcription regulator	2	0.000407	CDKN1A,GADD45A,GADD45B,PTGS2
IL10RA		transmembrane receptor	1	0.000407	IL1A,IL1B,IL6,TGFB1
sodium selenite		chemical drug	-0.254	0.000407	HPGDS,IL1B,MMP9,PTGS2
beta-glycerophosphoric acid		chemical - endogenous mammalian	-1.698	0.000407	CDKN1A,MGP,PTGS2,SPP1
Ikb		group	-1.732	0.000407	CCND1,ICAM1,IL6,PTGS2
cis-urocanic acid		chemical drug	-1.98	0.000407	CLDN1,GADD45B,IL6,PTGS2
dicarbethoxydihydrocollidine		chemical toxicant	-2	0.000407	Ccl2,IL1B,SPP1,VCAM1
calpain		complex		0.000407	CCL5,CCND1,IL6,STAT6
UBE3A		enzyme		0.000407	CDKN1A,IL1B,SERPINE1,TP53INP1
PTH1R		g-protein coupled receptor		0.000407	CCND1,CSF1,CSF1R,SPP1
chloroquine		chemical drug	2.213	0.000415	CCL5,CXCL10,IL1B,IL6,TLR3
mir-145		microrna	1.432	0.000415	ADAM17,CDK6,IL6,SOD2,TAGLN
ANGPT1		growth factor	0.225	0.000415	ALCAM,CCND1,ICAM1,IL1R1,VCAM1
histone deacetylase		complex	-1.067	0.000415	CCND1,CYR61,JUNB,MMP9,PLAU
ATF1		transcription regulator		0.000415	EGR1,FOSL1,HMOX1,PTGS2,SOD2
SPIB		transcription regulator	-2.63	0.000422	BLNK,BMP6,CD80,EGR1,P2RY12,P2RY6,SLAMF9
MKL2		transcription regulator		0.000422	CCL5,CD151,HLA-A,Ifitm1,LILRB4,SCARB1,TAGLN
ADAM10		peptidase		0.000422	CCL4,CCND1,CD74,CSF1,CXCL16,GADD45G,TGFB1
potassium chloride		chemical drug		0.000422	BTG2,Ccl2,EGR1,IGFBP5,IL1B,PTGS2,SPP1
SPARC		other	0.216	0.000428	CCL19,CLDN1,FN1,IL6,MMP2,SERPINE1,TGFB1,TRIM5
CTLA4		transmembrane receptor	0.492	0.000468	CD80,CXCL10,ICAM1,SOD2,TGFB1
TSC2		other	-0.129	0.000468	CCND1,CDKN1A,HMOX1,PDGFRA,SOD2
TET2		other	-2.236	0.000468	ANXA2,Ifitm1,IL1B,LILRB4,TIMP1
NRIP1		transcription regulator		0.000477	CCND1,CDKN1A,HAS2,IL1B,IL6,PTGS2
selumetinib		chemical drug		0.000478	CCND1,CD274,CDKN1A
NQO2		enzyme		0.000478	CCND1,MMP9,PTGS2
Kallikrein		group		0.000478	Ccl2,ICAM1,TGFB1
EEF1A2		translation regulator		0.000478	CYBB,ITGAL,NCF1
CCL1		cytokine		0.000478	IL6,MMP2,SERPINE1
RLIM		enzyme		0.000478	CDKN1A,FN1,SERPINE1
MIR320		group		0.000478	EDN1,FN1,MMP9
miR-451a (and other miRNAs w/seed AACCGUU)		mature microrna		0.000478	CCND1,MMP2,MMP9
mir-373		microrna		0.000478	ANGPTL4,IL6,SERPINE1
ADAM12	-2.169	peptidase		0.000478	IL33,JUNB,SERPINE1
LGALS3BP	-2.052	transmembrane receptor		0.000478	FN1,IL6,MMP3
NCR1		transmembrane receptor		0.000478	CCL3L3,CCL4,CCL5
MMP7		peptidase		0.000478	ADAM12,MMP2,MMP3
DYRK1A		kinase		0.000478	CCND1,CDKN1A,SERPINE1
DDX5		enzyme		0.000478	CCND1,CDKN1A,FOSL1
edaravone		chemical drug		0.000478	Ccl2,IL6,PTGS2
calmidazolium		chemical drug		0.000478	EGR1,FN1,VCAM1
Trolox C		chemical drug		0.000478	CCL3L3,MMP9,UCP2
2-hydroxy-1-naphthylaldehyde isonicotinoyl hydrazone		chemical reagent		0.000478	CCND1,CDKN1A,GADD45A
levamisole		chemical drug		0.000478	CDKN1A,EDN1,IL18
rosmarinic acid		chemical - endogenous non-mammalian		0.000478	IL6,MMP2,PTGS2
SU1498		chemical - kinase inhibitor		0.000478	ETS1,ICAM1,VCAM1
mastoparan		chemical toxicant		0.000478	CXCL10,IL1B,IL6
morin		chemical - endogenous non-mammalian		0.000478	MMP3,PTGS2,TIMP1
irinotecan		chemical drug		0.000478	IL18,IL1B,IL6
8-oxo-7-hydrodeoxyguanosine		chemical - endogenous mammalian		0.000478	ICAM1,IL6,PTGS2
ATG7		enzyme	-0.392	0.000487	Ccl2,IL1B,IL6,MSR1
TNFSF15		cytokine	-1.964	0.000487	BIRC3,CD80,IL6,MMP9
FAM3B		cytokine		0.000487	CDKN1A,FN1,IER3,ITGA5
IFNK		cytokine		0.000487	CD80,CXCL10,CXCL11,TLR3
MAP3K3		kinase		0.000487	HAS2,IL6,POSTN,TGFB1
desipramine		chemical drug		0.000487	CDKN1A,HMOX1,IL1B,IL6
PRKAA1		kinase	2.219	0.000488	ARHGDIB,CDKN1A,FN1,IL6,MMP9,NCF1,PDGFRA
XBP1		transcription regulator	-0.509	0.000519	Ccl2,CXCL2,ETS1,FN1,HMOX1,ICAM1,IL6,NCF1,PHLDA2,TTR,VCAM1
CFTR		ion channel	0.765	0.000524	BLNK,CAPG,CCL5,CFH,CYP4V2,NFKBIZ,PTGS2
Rxr		group	-0.152	0.000524	ANGPTL4,CDKN1A,GADD45A,IL6,MGP,PTGS2,SPP1
ID3		transcription regulator	-1.477	0.000525	CDKN1A,ICAM1,IL6,MMP2,MMP9
nonylphenol		chemical toxicant	-2.236	0.000525	CXCL10,EREG,LCP2,PTGS2,STK17B
CBL		transcription regulator		0.000525	CDKN1A,FN1,LYN,MMP2,PDGFRA
2-amino-5-phosphonovaleric acid		chemical - other	1.226	0.000562	DUSP6,EGR1,GADD45A,GADD45B,GADD45G,JUNB,Pmaip1,PTGS2,RUNX1T1
IL12 (family)		group	-1.576	0.000562	CCL4,CCL5,CD274,CD80,FCGR3A/FCGR3B,IL6,NFKBIZ
FGF19		growth factor		0.000562	CCND1,CXCL2,EGR1,GADD45A,IL1RN,RGS16,SERPINA3
BTK		kinase		0.000569	CDK6,HMOX1,IL18,IL6,LILRB4,NFKB2
PRKAA		group	1.98	0.000577	Ccl2,CXCL10,IL6,NCF1
everolimus		chemical drug	1.96	0.000577	CCND1,CDKN1A,MMP2,SOAT1
ZC3H12A		other	1.284	0.000577	Ccl2,IL1B,IL6,NCF1
UCN		other	0.469	0.000577	CCL5,ICAM1,IL1B,IL6
dexamethasone phosphate		chemical drug	0	0.000577	GADD45G,IL1B,IL6,Mt1
Relaxin		group	0	0.000577	EDN1,HAS2,MMP9,TIMP1
BGN		other	-0.958	0.000577	CCND1,CXCL13,IL1B,SERPINE1
Stat3-Stat3		complex	-1.98	0.000577	CDKN1A,ICAM1,SERPINA3,SOD2
SKIL		transcription regulator	0	0.000588	ADAM12,CCL19,CDKN1A,SERPINE1,THBS2
PRNP		other	-1.951	0.000588	CCL5,CCND1,EGR1,HSPB1,IL1B
ARNT2		transcription regulator	-2.111	0.000612	ANGPTL4,EGR1,FCGR2A,GABRA6,HLA-A,ICAM1,LCAT,LCP1,POSTN,Sp100,TYROBP
OTX2		transcription regulator	-1.342	0.000619	COL8A1,ENPP2,GPNMB,SEMA3C,SLC14A1,TTR
NR1I2		ligand-dependent nuclear receptor	0.104	0.000622	Abcb1b,CDKN1A,CYP4V2,GSTM1,IGF1,IL6,LTBP1,MGP,SCARB1
HSF1		transcription regulator	0.77	0.000637	Abcb1b,FMOD,HMOX1,HSPB1,ICAM1,IL1B,IL6,SHC1,STAT6,VCAM1
CARD9		other		0.000649	Ccl2,CXCL2,IL6
teriflunomide		chemical drug		0.000649	ICAM1,IL1B,IL6
NCF1	-2.233	enzyme		0.000649	CD14,ICAM1,TGFB1
Adaptor protein 1		complex		0.000649	MMP9,PTGS2,SOD2
TLR2/3/4/9		group		0.000649	CD80,FCGR2B,ICAM1
S100A12		other		0.000649	CCND1,IL6,MMP2
Fcor		enzyme		0.000649	CDKN1A,GADD45A,SOD2
ALOX12		enzyme		0.000649	FN1,FOSL1,PDGFRA
UCP2	-2.766	transporter		0.000649	EPAS1,IL1B,IL6
PSMB8		peptidase		0.000649	IL1A,IL6,NFKB2
FOXF1		transcription regulator		0.000649	ITGA5,PDGFRA,VCAM1
SAA1		transporter		0.000649	CCND1,IL1B,IL1RN
IL17RB		transmembrane receptor		0.000649	Ccl2,IL6,TGFB1
AFP		transporter		0.000649	EGR1,MMP9,TNFRSF12A
LY6E		other		0.000649	CD14,IL1B,IL6
RASGRF1		other		0.000649	IGF1,MMP3,MMP9
GRN	-2.053	growth factor		0.000649	CCND1,GRN,ICAM1
vatalanib		chemical drug		0.000649	CCND1,MMP9,TIMP1
sevoflurane		chemical drug		0.000649	HMOX1,IL1B,IL6
manumycin A		chemical reagent		0.000649	FN1,IL1B,PTGS2
enterolactone		chemical - endogenous non-mammalian		0.000649	CCND1,IL1RN,SPP1
putrescine		chemical - endogenous mammalian		0.000649	CDKN1A,IGFBP2,TLR2
adaphostin		chemical drug		0.000649	CCND1,CDK6,CDKN1A
NME1		kinase	0.645	0.000657	CCND1,CDKN1A,MMP2,SERPINE1,TIMP1
FOXC2		transcription regulator	-2.219	0.000657	FN1,LPL,MMP2,MMP9,PTGS2
NPC1		transporter		0.000657	CCL3L3,CD68,LPL,NPC2,PTGS2
NRG2		growth factor		0.000672	CYR61,EDN1,EGR1,HMOX1,IER3,JUNB
DTX1		transcription regulator	2	0.000678	CD82,DUSP6,EGR1,SPP1
alpha-tocopherol		chemical drug	1.982	0.000678	HMOX1,IL1A,IL1B,IL6
RCAN1		transcription regulator	1.944	0.000678	ICAM1,IL6,PTGS2,VCAM1
linolenic acid		chemical - endogenous mammalian	-0.152	0.000678	EDN1,ICAM1,SERPINE1,UCP2
ICMT		enzyme		0.000678	AEBP1,Ccl2,CDKN1A,THBS2
imipramine		chemical drug		0.000678	EGR1,GABRA6,SERPINA3,TAGLN
metribolone		chemical reagent	-0.711	0.000721	CCND1,CDKN1A,EGR1,GADD45G,GDF15,IGF1,IGFBP5,IL6,MMP2
rifampin		chemical drug	-1.463	0.000721	CD14,CSF1,CXCL10,ENPP2,IL1B,ITGAM,MGP,SPP1,TLR2
TBP		transcription regulator		0.00073	CD80,CDKN1A,FN1,HLA-A,IER3,PTGS2
RAC2	-3.093	enzyme		0.000731	ANXA1,CCL3L3,CCL4,CD74,IL1B
phosphate		chemical - endogenous mammalian	-0.137	0.000736	AXL,FOSL1,POSTN,SPP1,TGFB1,TIMP1,ZFP36L2
SIM1		transcription regulator	-2.111	0.000775	ANGPTL4,EGR1,FCGR2A,GABRA6,HLA-A,ICAM1,LCAT,LCP1,POSTN,Sp100,TYROBP
CALCA		other	-1.242	0.000786	CCL4,EDN1,GNG12,IGF1,IL1A,IL6,JUNB
bisindolylmaleimide		chemical - kinase inhibitor	1.982	0.000791	EGR1,FN1,IL6,ITGAM
NPR1		enzyme	1.969	0.000791	FN1,MMP2,MMP9,TGFB1
irbesartan		chemical drug	1.969	0.000791	ICAM1,SERPINE1,TGFB1,VCAM1
CTBP1		enzyme	1.698	0.000791	CDKN1A,CLDN11,CSF1R,ENPP2
NDRG1		kinase	-0.882	0.000791	CCND1,CD82,CXCL2,IL1A
PSMD10		transcription regulator	-1	0.000791	CCND1,CDKN1A,ICAM1,IL6
CpG ODN 2216		chemical reagent	-1.067	0.000791	CD38,CD80,IL1B,IL6
bryostatin 1		chemical drug	-1.969	0.000791	BIRC3,CD80,IL1B,IL6
CHI3L1	-2.757	enzyme		0.000791	EMP1,IGFBP5,MMP9,SERPINE1
BMPR1B		kinase		0.000791	CDKN1A,POSTN,PTGS2,SERPINE1
chondroitin sulfate B		chemical - endogenous mammalian		0.000791	CXCL10,ICAM1
FAM132A		other		0.000791	Ccl2,IL1B
imperatorin		chemical - endogenous non-mammalian		0.000791	IL6,PTGS2
ATP6AP2		transporter		0.000791	CYBB,TGFB1
TMBIM1	-2.538	other		0.000791	MMP2,MMP9
ISX		other		0.000791	CCND1,SCARB1
ZNF451		other		0.000791	CDKN1A,SERPINE1
MYBPC3		other		0.000791	Ccl2,CXCL10
Fascin		group		0.000791	CYR61,MMP9
G6PC3		phosphatase		0.000791	CYBB,NCF1
2-(3-chlorophenylamino)phenylacetic acid		chemical drug		0.000791	FN1,TGFB1
HDGF		growth factor		0.000791	SERPINE1,TGFB1
TPH2		enzyme		0.000791	IGF1,ITGAM
bis(4-hydroxycinnamoyl)methane		chemical - endogenous non-mammalian		0.000791	TLR2,TLR3
methylamphotericin B		chemical drug		0.000791	SPP1,TIMP1
satratoxin G		chemical toxicant		0.000791	IL1B,IL6
GLRX		enzyme		0.000791	CXCL2,ICAM1
BAG4		other		0.000791	IL1B,IL6
LYZ	-9.897	enzyme		0.000791	IL1B,LYZ
FGA		other		0.000791	IL1B,IL6
HAS3		enzyme		0.000791	CDKN1A,HAS2
LCOR		transcription regulator		0.000791	CDKN1A,TFPI2
PFN1		other		0.000791	ANXA2,VCAM1
AZU1		peptidase		0.000791	CX3CL1,IL1B
RGD1560225		other		0.000791	EDN1,PTGS2
GJC1		ion channel		0.000791	IL1B,TGFB1
ARHGEF2		other		0.000791	CCND1,IL6
CTSK		peptidase		0.000791	Ccl2,PTGS2
ITGB8		other		0.000791	CDKN1A,TGFB1
PES1		other		0.000791	CCND1,HMOX1
EMD		other		0.000791	EGR1,IER3
phenylacetic acid		chemical - endogenous mammalian		0.000791	HLA-A,MMP2
atipamezole		chemical drug		0.000791	EGR1,JUNB
triphenyltin		chemical toxicant		0.000791	IL1B,IL6
natamycin		chemical drug		0.000791	SPP1,TIMP1
tarenflurbil		chemical drug		0.000791	CCND1,JUNB
diacerein		chemical drug		0.000791	IL1B,IL6
10-decarbamoylmitomycin C		chemical toxicant		0.000791	CDKN1A,GADD45A
mycophenolate mofetil		chemical drug		0.000791	FN1,ICAM1
manganese chloride		chemical reagent		0.000791	IL6,SOD2
lanthanum chloride		chemical reagent		0.000791	AXL,MGP
Ac-YVAD-CMK		chemical - protease inhibitor		0.000791	IL18,IL1B
tenidap		chemical drug		0.000791	IL6,PTGS2
zeaxanthin		chemical drug		0.000791	MMP2,TIMP1
2-amino-3-phosphonopropionic acid		chemical - endogenous mammalian		0.000791	EGR1,JUNB
N-butyldeoxynojirimycin		chemical drug		0.000791	ICAM1,MSR1
SLC13A1		transporter	-0.378	0.000838	HSPB1,IGF1,IGFBP2,Mt1,REG3A,SPP1,TUBA1C
Nos		group		0.000855	EGR1,HMOX1,TIMP1
highly active antiretroviral therapy		chemical drug		0.000855	CD4,IL6,IL7
Il8r		group		0.000855	ITGAM,MMP2,MMP9
VGLL3	-3.643	other		0.000855	GADD45B,MMP3,SPP1
NELFB		other		0.000855	CDKN1A,GADD45A,GADD45B
STAR		transporter		0.000855	CCL5,CLEC7A,SPP1
ZNF148		transcription regulator		0.000855	CDKN1A,FN1,ITGAM
CDH2		other		0.000855	CCND1,CDKN1A,MMP9
PNN		other		0.000855	CDKN1A,GDF15,TIMP1
ELK4		transcription regulator		0.000855	EGR1,FOSL1,JUNB
PLA2G4A	-2.506	enzyme		0.000855	IL1B,IL6,PTGS2
ABCG1		transporter		0.000855	CCL3L3,IL1B,IL6
STIM1		ion channel		0.000855	GPX1,HMOX1,IL6
NLRC4		other		0.000855	CXCL2,IL18,IL1B
ING1		transcription regulator		0.000855	CDKN1A,SPP1,ZFP36
TIMP3		other		0.000855	IL6,MMP2,MMP9
TOPBP1		other		0.000855	CDKN1A,GADD45A,Pmaip1
IL16		cytokine		0.000855	CCL3L3,CD4,TGFB1
RHOB		enzyme		0.000855	CDKN1A,IL6,PTGS2
sulfasalazine		chemical drug		0.000855	ICAM1,IER3,IL1B
hydroquinone		chemical - endogenous mammalian		0.000855	HMOX1,IL1B,IL6
thyroid hormone		chemical - endogenous mammalian	-0.168	0.000898	BTG2,CCND1,CDKN1A,EGR1,FZD6,IGF1,IGFBP2,LPL,TTR,UCP2
C/ebp		group	0	0.000899	CSF1R,IGF1,IL6,PTGS2,TGFB1
folic acid		chemical - endogenous mammalian	-1.432	0.000899	Ccl2,CCL5,CDKN1A,FZD6,VCAM1
miR-92a-3p (and other miRNAs w/seed AUUGCAC)		mature microrna	1.96	0.000916	CCND1,CDKN1A,IL6,ITGA5
PTCH1		transmembrane receptor	1.067	0.000916	BTG2,CCND1,GADD45A,PDGFRA
arginine		chemical - endogenous mammalian	1	0.000916	EGR1,PTGS2,SOD2,TGFB1
TNC		other	0.218	0.000916	CDKN1A,IL6,Mbp,MMP2
ACTL6A		other	0	0.000916	CCND1,CDKN1A,HMOX1,TP53INP1
Raf		group	-1.982	0.000916	CCND1,CDKN1A,EDN1,TAGLN
THBS4		other	-2	0.000916	Ccl2,CXCL10,ICAM1,VCAM1
dithiothreitol		chemical reagent		0.000916	CCND1,GADD45A,HMOX1,TLR2
SPDEF		transcription regulator	1.342	0.000924	BIRC3,CDKN1A,ITGA5,PLAU,SERPINE1,TGFB1
vitamin D		chemical drug	-1.342	0.000993	CDKN1A,CYR61,IL6,MGP,SPP1
ADRA1B		g-protein coupled receptor		0.000993	CCND1,CDKN1A,EGR1,FN1,IL6
GPC1		transmembrane receptor	0.283	0.00106	CCND1,CDKN1A,CX3CL1,PTGS2
GJA1		transporter	0	0.00106	CCND1,CDKN1A,ICAM1,IL1B
S-nitroso-N-acetyl-DL-penicillamine		chemical reagent	-0.689	0.00106	HMOX1,IL18,SPP1,TIMP1
MAPK11		kinase	-1.982	0.00106	HMOX1,IL6,PTGS2,TIMP1
SFRP1		transmembrane receptor		0.00106	FN1,MMP2,MMP3,MMP9
MMP14		peptidase		0.00106	CCL5,CDKN1A,IL6,PTGS2
silymarin		chemical drug		0.00106	Abcb1b,ICAM1,IL6,MMP9
clofibrate		chemical drug	-1.937	0.00108	CCND1,GADD45A,HMOX1,IL6,Mt1,PTGS2,UCP2
deoxycholate		chemical - endogenous mammalian	-1.529	0.00109	CCND1,EGR1,IL6,PLAU,PTGS2
omeprazole		chemical drug		0.00109	CDKN1A,EGR1,EPAS1,FST,LOC100909630/RT1-DMb
leukotriene C4		chemical - endogenous mammalian		0.0011	CCL4,EGR1,PTGS2
chondroitin sulfate A		chemical - endogenous mammalian		0.0011	MMP2,MMP9,TIMP1
FOXG1		transcription regulator		0.0011	CDKN1A,FST,SERPINE1
SLC4A1		transporter		0.0011	FCER1G,FCGR1A,FCGR2A
vemurafenib		chemical drug		0.0011	CD274,IL1B,IL6
TRPV1		ion channel		0.0011	CD4,IL6,PTGS2
TNFRSF11B		transmembrane receptor		0.0011	IL6,MMP9,SPP1
CSF2RA		transmembrane receptor		0.0011	EMR1,ITGAM,JUNB
RLN2		other		0.0011	MMP2,MMP3,TIMP1
LPAR1		g-protein coupled receptor		0.0011	IL6,MMP9,PTGS2
GPI		enzyme		0.0011	CCND1,FN1,STEAP4
UCP1		transporter		0.0011	SERPINE1,TGFB1,UCP2
GNA13		enzyme		0.0011	EGR1,PTGS2,TAGLN
TRIM21		enzyme		0.0011	CXCL10,IL1B,IL6
aphidicolin		chemical toxicant		0.0011	CDKN1A,GADD45A,MMP3
1-chloro-2-(2,2,2-trichloro-1-(4-chlorophenyl)ethyl)benzene		chemical toxicant		0.0011	CDKN1A,GADD45A,GADD45B
spermine nitric oxide complex		chemical toxicant		0.0011	HMOX1,ICAM1,VCAM1
icatibant		biologic drug		0.0011	ICAM1,PTGS2,TGFB1
poly-L-lysine		chemical reagent		0.0011	IL1RN,IL6,ITGAM
[D-Ala2,N-Me-Phe4,Gly5-ol]-Enkephalin		chemical reagent		0.0011	CCL5,CXCL10,THBS2
gamma-linolenic acid		chemical - endogenous mammalian		0.0011	HMOX1,NCF1,PTGS2
prostaglandin		chemical drug		0.0011	LPL,PTGS1,PTGS2
CD38	-2.375	enzyme	-1.643	0.0011	ANXA2,ASS1,FGL2,GADD45G,GBP7,ICAM1,IFI30,IL6,VCAM1
B2M		transmembrane receptor	0.577	0.00121	CCL3L3,HLA-A,IL1B,IL6
targinine		chemical drug	-0.581	0.00121	HMOX1,MMP9,PTGS2,VCAM1
JAG1		growth factor	-1.067	0.00121	CCND1,CDKN1A,SPP1,TAGLN
daunorubicin		chemical drug	-1.96	0.00121	Abcb1b,CDKN1A,IL1B,IL6
SHC1	-2.486	kinase		0.00121	CDKN1A,ICAM1,ITGAM,SOD2
CTF1		cytokine		0.00121	JUNB,REG3A,SERPINA3,TIMP1
FGFR3		kinase		0.00121	CCND1,CDKN1A,DUSP6,SPP1
fenretinide		chemical drug	2.423	0.00124	CCND1,IGF1,IL1B,IL6,MMP9,PTGS2
CYP1A1		enzyme	-2	0.00129	ANXA3,CCND1,IGF1,IGFBP2,KITLG,Mt1,RGS16
budesonide		chemical drug	1.471	0.00133	CCL5,CDKN1A,CXCL10,IL6,ITGAM,NMI
GATA4		transcription regulator	-0.42	0.00137	CCBE1,CLDN1,DAB2,EDN1,POSTN,SPP1,TAGLN,TIMP1,VCAM1
KN 93		chemical - kinase inhibitor	1.067	0.00138	BIRC3,CCND1,ETS1,MMP2
INPP5D		phosphatase	-1.191	0.00138	CD80,CD93,IL6,IRAK3
ETV4		transcription regulator	-1.916	0.00138	FN1,MMP9,PTGS2,SPP1
GNAI2		other	-1.98	0.00138	Abcb1b,CCL3L3,CCND1,ITGAL
tosedostat		chemical drug	-2	0.00138	ASS1,CDKN1A,CLEC7A,GADD45A
oleanolic acid		chemical - endogenous non-mammalian		0.00138	CCND1,CDKN1A,CXCL11,HMOX1
clarithromycin		chemical drug		0.00138	FN1,IL1B,IL6
estrone		chemical - endogenous mammalian		0.00138	IGF1,IL6,SERPINE1
ADP		chemical - endogenous mammalian		0.00138	CCL4,HMOX1,SERPINE1
tert-butyl hydroperoxide		chemical toxicant		0.00138	FN1,Pmaip1,TGFB1
SCAVENGER receptor CLASS A		group		0.00138	CCL5,CD80,IL6
PSMB10		peptidase		0.00138	IL1A,IL6,NFKB2
PURA		transcription regulator		0.00138	CDKN1A,ITGAL,ITGAM
mir-143		microrna		0.00138	MMP2,PDGFRA,TAGLN
TFCP2		transcription regulator		0.00138	CFH,MMP9,SPP1
PDGFRA	-2.352	kinase		0.00138	CDKN1A,DAB2,PDGFRA
SAT1		enzyme		0.00138	CDKN1A,IGFBP2,LPL
FOXP1		other		0.00138	CSF1R,IL6,ITGAM
Mn(III)-tetrakis-(4-benzoic acid) porphyrin		chemical reagent		0.00138	MSR1,SERPINE1,TGFB1
N1,N11-diethylnorspermine		chemical drug		0.00138	CCND1,CDKN1A,PTGS2
myricetin		chemical - endogenous non-mammalian		0.00138	CCND1,IL6,PTGS2
D-tubocurarine		chemical drug		0.00138	EGR1,IL6,TFPI2
CNR1		g-protein coupled receptor	-0.239	0.00143	CXCL10,IGF1,IL6,PDGFRA,PLAU,PTGS2,SCARB1,TIMP1
prostaglandin J2		chemical - endogenous non-mammalian	-0.507	0.00156	GDF15,HMOX1,IL6,PTGS2
LCK		kinase	-1.091	0.00156	ANXA1,CD4,ITGAL,MMP9
sodium orthovanadate		chemical reagent	-1.977	0.00156	CCND1,CDKN1A,MSR1,SERPINE1
SERPINE1	-7.19	other		0.00156	CXCL2,FN1,IL6,TGFB1
TYK2		kinase		0.00156	CD274,IL1B,LILRB4,OSMR
treprostinil		chemical drug		0.00157	IL1B,IL6
L-alanine		chemical - endogenous mammalian		0.00157	CCND1,CDKN1A
platelet activating factor-C16		chemical - endogenous mammalian		0.00157	IL6,ITGAM
S-18886		chemical drug		0.00157	NCF1,TGFB1
Hbb		other		0.00157	ICAM1,VCAM1
ITPR		group		0.00157	CYP1B1,IL1B
Metalloprotease		group		0.00157	FN1,ITGAM
nebivolol		chemical drug		0.00157	PTGS1,PTGS2
RNASEH2B		enzyme		0.00157	CDKN1A,PHLDA3
FGF16		growth factor		0.00157	MMP2,MMP9
PADI4		enzyme		0.00157	CDKN1A,GADD45A
CINP		other		0.00157	CCND1,CDKN1A
DNAJB4		other		0.00157	CCND1,CDKN1A
AKIRIN2		other		0.00157	IL6,MMP9
RSPO3		kinase		0.00157	IL6,PTGS2
Slfn1		enzyme		0.00157	CCND1,PDGFRA
betulin		chemical - endogenous non-mammalian		0.00157	PTGS2,TIMP1
VLDL		complex		0.00157	SERPINE1,VCAM1
GIT1		kinase		0.00157	MMP2,MMP9
HDAC10		transcription regulator		0.00157	MMP2,MMP9
TAP1		transporter		0.00157	HLA-A,PSMB9
PKIA		other		0.00157	FN1,IGF1
CUL4A		other		0.00157	CDKN1A,SOD2
miR-191-5p (and other miRNAs w/seed AACGGAA)		mature microrna		0.00157	IL6,TLR3
NUCB2		other		0.00157	IL6,PTGS2
FGG		other		0.00157	IL1B,IL6
MEP1A		peptidase		0.00157	IL1B,IL6
CCL22		cytokine		0.00157	CCL3L3,CXCL2
CHRM4		g-protein coupled receptor		0.00157	EGR1,ITGA5
IL36RN		cytokine		0.00157	IL1B,IL6
FKBP1A		enzyme		0.00157	CDKN1A,MMP9
CTNNAL1		other		0.00157	CCND1,FN1
ITGAX		transmembrane receptor		0.00157	CCL4,IL1B
SH2B3		other		0.00157	HMOX1,VCAM1
SKLB023		chemical reagent		0.00157	IL1B,PTGS2
SERPINB7		other		0.00157	ICAM1,TGFB1
VCAM1	-2.636	transmembrane receptor		0.00157	CCND1,VCAM1
PELI2		other		0.00157	CXCL2,IL6
RAPGEF4		other		0.00157	IL6,SPP1
S3I-1757		chemical reagent		0.00157	CCND1,MMP9
INT-767		chemical drug		0.00157	CLEC7A,MRC1
IFIT2		other		0.00157	IL1B,IL6
SLC9A3R2		transporter		0.00157	CCND1,SCARB1
[truncated: 1,771 more rows]
