# Supplementary material for: An integrative genome-wide transcriptome reveals that candesartan is neuroprotective and a candidate therapeutic for Alzheimer’s disease
Source: Alzheimers Res Ther. 2016 Jan 28;8:5. doi: 10.1186/s13195-015-0167-5 (PMC4731966; doi:10.1186/s13195-015-0167-5)
Supplement: Additional file 11: Table S6. — IPA of upstream regulators of genes preferentially expressed in cerebrovascular endothelial cells. Table S6 notes the upstream regulators of genes that are upregulated in Alzheimer’s disease and downregulated by candesartan in our neuronal cultures, and are of preferentially expressed in endothelial cells. (XLS 118 kb) [file 13195_2015_167_MOESM11_ESM.xls]

## Sheet: Sheet0
List of Up Stream Regulators of genes that are up-regulated in Alzheimer's disease and down-regulated by Candesartan and are of preferentially expressed in endothelial cells.
Upstream Regulator	Fold Change	Molecule Type	p-value of overlap	Target molecules in dataset	Mechanistic Network
TGFB1		growth factor	8.39E-08	CALD1,CD44,CLIC4,COL8A1,FLNA,GFAP,GJA1,GSN,ITGB1,ITGB5,KLF4,LBR,LTBP1,PDLIM5,SPARC,TIMP3,TJP2,ZFP36L2	34 (14)
lipopolysaccharide		chemical drug	9.73E-08	AQP4,CD44,CLIC4,GFAP,GJA1,GSN,IL13RA1,ITGB1,ITGB5,ITGB8,KANK1,KLF4,NOTCH2,PMAIP1,SLC7A11,SPARC,TIMP3,ZFP36L2	37 (16)
ESR1		ligand-dependent nuclear receptor	1.45E-08	CALD1,COL8A1,FLNA,GFAP,GJA1,GNA12,GNG12,GSN,IQGAP1,LATS2,LTBP1,PDLIM5,PLCE1,PMAIP1,ROCK1,SLC7A11,TJP2
beta-estradiol		chemical - endogenous mammalian	5.02E-06	C4A/C4B,CD44,DDR1,ELF1,FSTL1,GFAP,GJA1,IQGAP1,KLF4,LTBP1,PMAIP1,PON2,ROCK1,SPARC,TIMP3,ZFP36L2	31 (11)
TP53		transcription regulator	2.67E-07	BHLHE41,CD44,CLIC4,DDR1,EZR,FSTL1,GSN,ITGB5,KLF4,LATS2,LBR,LTBP1,PDLIM5,PMAIP1,SOX2,TIMP3	16 (2)
tretinoin		chemical - endogenous mammalian	1.08E-05	CD44,GFAP,GJA1,GNA12,ITGB1,LAMA4,LATS2,PLCE1,PLEKHB1,PMAIP1,RAI14,SOX2,SPARC,WSB1	33 (12)
MYC		transcription regulator	2.00E-07	CD44,CLIC4,COL8A1,FLNA,FSTL1,GJA1,ITGB1,KLF4,PMAIP1,PTBP1,ROCK1,SOX2,SPARC,YAP1	16 (2)
dexamethasone		chemical drug	1.75E-04	CD44,CLIC4,EZR,GJA1,IQGAP1,ITGB1,ITGB5,LAMA4,SLC25A37,SPARC,TIMP3,TNS1,ZFP36L2	33 (16)
HRAS		enzyme	1.71E-09	CALD1,CD44,FLNA,FSTL1,GJA1,GSN,IL13RA1,ITGB1,ITGB5,PDLIM5,SPARC,TIMP3,YAP1	26 (8)
TNF		cytokine	2.00E-03	BHLHE41,CD44,CLIC4,GFAP,GJA1,ITGB1,KLF4,LAMA4,PMAIP1,SPARC,TIMP3	29 (12)
IFNG		cytokine	1.35E-03	C4A/C4B,CD44,CLIC4,GFAP,GJA1,ITGB1,KLF4,PMAIP1,SLC7A11,TIMP3	31 (14)
CTNNB1		transcription regulator	2.37E-06	AQP4,CD44,GFAP,GJA1,GNA12,ITGB1,RAI14,SOX2,TIMP3,YAP1	17 (5)
U0126		chemical - kinase inhibitor	3.47E-06	CD44,GFAP,GJA1,GSN,ITGB5,ROCK1,SOX2,TIMP3,WWTR1	22 (9)
forskolin		chemical toxicant	4.36E-05	CD44,EZR,GFAP,GJA1,ITGB5,KLF4,PMAIP1,RFX4,SLC7A11	36 (13)
EGF		growth factor	3.97E-06	CD44,EZR,FSTL1,GFAP,GJA1,ITGB1,SPARC,TIMP3,ZFP36L2	23 (10)
trichostatin A		chemical drug	1.23E-05	CD44,ELF1,EZR,GSN,NOTCH2,PLCE1,PMAIP1,ROCK1,TIMP3
miR-124-3p (and other miRNAs w/seed AAGGCAC)		mature microrna	6.66E-09	ATP6V0E1,GSN,IQGAP1,ITGB1,KANK1,PTBP1,SSFA2,TJP2,ZFP36L2
P38 MAPK		group	2.44E-07	AQP4,CD44,FLNA,GJA1,ITGB8,KLF4,PMAIP1,TIMP3,TJP2	30 (12)
KRAS		enzyme	2.89E-06	CD44,FSTL1,GFAP,GJA1,GSN,PMAIP1,ROCK1,SPARC	18 (3)
JUN		transcription regulator	1.02E-05	CD44,EZR,GJA1,ITGB1,ITGB8,LTBP1,SOX2,SPARC	10 (3)
butyric acid		chemical - endogenous mammalian	1.24E-05	CD44,DDR1,FSTL1,GSN,IQGAP1,ITGB5,PMAIP1,TIMP3	17 (3)
dihydrotestosterone		chemical - endogenous mammalian	5.83E-05	C4A/C4B,GFAP,GSN,ITGB1,LTBP1,PMAIP1,SLC25A37,SPARC	22 (5)
thioacetamide		chemical toxicant	2.40E-07	C4A/C4B,CD44,FSTL1,GFAP,LTBP1,SLC7A11,SOX2,SPARC
APP		other	1.50E-03	C4A/C4B,CD44,FLNA,GFAP,GNA12,PMAIP1,ROCK1,SLC7A11
cisplatin		chemical drug	1.87E-04	BHLHE41,C4A/C4B,CD44,ITGB1,LATS2,PMAIP1,ROCK1,TIMP3	23 (7)
phorbol myristate acetate		chemical drug	3.65E-03	AQP4,CD44,GJA1,ITGB1,KLF4,SLC7A11,SPARC,TJP2	31 (14)
ERBB2		kinase	1.29E-03	FSTL1,GJA1,ITGB1,KLF4,SPARC,TIMP3,ZFP36L2	29 (14)
SP1		transcription regulator	3.72E-04	COL8A1,EZR,FLNA,GJA1,ITGB5,PMAIP1,SPARC
decitabine		chemical drug	2.17E-04	CD44,GSN,KLF4,PLCE1,SPARC,TIMP3,TJP2
BBI608		chemical drug	3.05E-10	CD44,DDR1,ITGB1,KLF4,NOTCH2,SOX2,YAP1
paclitaxel		chemical drug	7.91E-06	BHLHE41,CD44,FLNA,GFAP,ITGB5,SOX2,WWTR1
HTT		transcription regulator	2.14E-03	ATP6V0E1,GFAP,GSN,ITGB1,KLF4,PTBP1,TIMP3
L-dopa		chemical - endogenous mammalian	1.54E-03	ARAP1,C4A/C4B,GFAP,IQGAP1,LTBP1,PTBP1,WWTR1
IL1B		cytokine	5.79E-03	AQP4,CD44,GJA1,ITGB1,ITGB8,SPARC,TIMP3	21 (12)
ESR2		ligand-dependent nuclear receptor	2.77E-04	GFAP,ITGB1,KLF4,LTBP1,PMAIP1,ROCK1	25 (8)
FGF2		growth factor	2.52E-04	FLNA,GFAP,GJA1,ITGB1,SPARC,TIMP3	29 (14)
progesterone		chemical - endogenous mammalian	3.73E-03	EZR,GFAP,GJA1,ITGB1,TIMP3,TJP2	31 (11)
SOX2	1.407	transcription regulator	1.51E-04	ELF1,GJA1,KLF4,SOX2,TIMP3,YAP1	7 (2)
MGEA5		enzyme	4.04E-05	ELF1,FLNA,ITGB5,NOTCH2,TIMP3,WWTR1
BMP2		growth factor	1.11E-05	CLIC4,GFAP,KLF4,SOX2,SPARC,TIMP3	19 (5)
PD98059		chemical - kinase inhibitor	2.74E-03	CD44,GJA1,ITGB1,ITGB5,ROCK1,ZFP36L2	22 (12)
methylprednisolone		chemical drug	2.57E-03	CD44,FSTL1,ITGB1,ITGB5,SPARC,TIMP3
HGF		growth factor	1.65E-03	CD44,FLNA,ITGB1,ITGB8,SOX2,TIMP3	17 (8)
IL13		cytokine	4.24E-04	CD44,EZR,GSN,IL13RA1,LTBP1,TNS1
FOS		transcription regulator	2.50E-03	CD44,EZR,FSTL1,GJA1,ITGB1,LTBP1	10 (3)
valproic acid		chemical drug	8.98E-04	CD44,ELF1,GFAP,LBR,SOX2,TNS1	7 (2)
TGFBR2		kinase	8.46E-06	CD44,CLIC4,GFAP,GJA1,LBR,SPARC	29 (9)
estrogen receptor		group	2.97E-05	CALD1,CD44,ITGB1,PMAIP1,SPARC,TIMP3	18 (6)
PGR		ligand-dependent nuclear receptor	3.77E-05	CALD1,CD44,EZR,ITGB1,KLF4,PRRX1
AR		ligand-dependent nuclear receptor	7.21E-04	C4A/C4B,GFAP,GJA1,GSN,PMAIP1,SLC7A11	28 (6)
cyclosporin A		biologic drug	8.77E-04	C4A/C4B,CD44,FLNA,GFAP,GJA1,LBR	22 (5)
poly rI:rC-RNA		chemical reagent	7.03E-04	ARID5A,CD44,EZR,KLF4,PMAIP1,SOX2
CALCA		other	1.51E-07	AQP4,CD44,GFAP,GNG12,TJP2,TNS1
IGF1		growth factor	5.57E-04	AQP4,C4A/C4B,CD44,GFAP,ITGB5,SOX2	12 (2)
HIF1A		transcription regulator	3.42E-04	AQP4,BHLHE41,CD44,GJA1,PMAIP1,SLC25A37
paraquat		chemical toxicant	1.08E-05	ITGB8,PLCE1,PMAIP1,ROCK1,SLC7A11
TP63		transcription regulator	1.69E-03	ITGB1,ITGB8,PMAIP1,SLC7A11,TIMP3
Cg		complex	2.03E-03	GJA1,ITGB1,ITGB5,KLF4,PMAIP1	9 (2)
lactacystin		chemical - protease inhibitor	1.41E-04	GFAP,GJA1,PMAIP1,SSFA2,ZFP36L2
STAT3		transcription regulator	7.54E-03	GFAP,GJA1,ITGB1,KLF4,PMAIP1	35 (11)
miR-1-3p (and other miRNAs w/seed GGAAUGU)		mature microrna	1.75E-04	FSTL1,GJA1,NOTCH2,PTBP1,TIMP3
BDNF		growth factor	1.17E-03	FLNA,GFAP,PDLIM5,PTBP1,SPARC
EGFR		kinase	1.02E-03	COL8A1,GFAP,ITGB5,LAMA4,SOX2
VEGFA		growth factor	2.66E-04	CLIC4,GJA1,ITGB1,SPARC,TJP2	22 (6)
FN1		enzyme	1.59E-04	CLIC4,FLNA,ITGB1,PTBP1,SPARC	15 (3)
WT1		transcription regulator	1.52E-04	CLIC4,EZR,KLF4,ROCK1,TIMP3
IL15		cytokine	2.50E-03	CD44,ITGB1,ITGB5,PMAIP1,TJP2	9 (3)
AGT		growth factor	5.28E-03	CD44,GJA1,ITGB1,ITGB5,LATS2	28 (10)
NFkB (complex)		complex	1.78E-02	CD44,GFAP,ITGB1,ITGB8,PMAIP1
IL2		cytokine	9.38E-03	CD44,ELF1,GFAP,ITGB1,PMAIP1	27 (10)
CTGF		growth factor	7.15E-06	CD44,COL8A1,SOX2,SPARC,TIMP3
D-glucose		chemical - endogenous mammalian	1.03E-02	CALD1,GFAP,GJA1,ITGB1,PON2
PDGF BB		complex	1.40E-03	CALD1,CD44,FLNA,GJA1,ITGB1	27 (10)
SMARCB1		transcription regulator	7.13E-05	C4A/C4B,CD44,GJA1,GSN,SPARC
halofuginone		chemical drug	2.85E-05	C4A/C4B,CD44,FSTL1,LTBP1,SPARC
androgen		chemical drug	5.99E-05	C4A/C4B,CD44,FLNA,GJA1,GSN	21 (4)
EP300		transcription regulator	4.24E-03	ARID5A,GRAMD3,SLC7A11,SOX2,ZFP36L2	6 (2)
CREBBP		transcription regulator	3.04E-03	ARID5A,CD44,GRAMD3,SLC7A11,ZFP36L2	6 (2)
cycloheximide		chemical reagent	2.24E-03	AQP4,CD44,GJA1,ITGB5,PMAIP1	20 (7)
curcumin		chemical drug	1.95E-03	AQP4,CD44,GFAP,NOTCH2,TIMP3	16 (5)
IL6		cytokine	3.21E-02	AQP4,CD44,GFAP,ITGB1,ITGB5
Vegf		group	4.16E-03	AQP4,CD44,FLNA,ITGB1,ITGB8
SB203580		chemical - kinase inhibitor	2.05E-03	AQP4,C4A/C4B,GJA1,SPARC,TIMP3	25 (8)
POU5F1		transcription regulator	3.15E-03	KLF4,PMAIP1,SOX2,YAP1
calcitriol		chemical drug	2.92E-02	KLF4,LTBP1,TJP2,WSB1
ADRB		group	4.57E-04	KLF4,LTBP1,NOTCH2,SLC7A11
NFKBIA		transcription regulator	2.54E-02	ITGB1,ROCK1,TIMP3,YAP1
miR-141-3p (and other miRNAs w/seed AACACUG)		mature microrna	1.27E-05	ITGB1,PMAIP1,SOX2,YAP1
SMAD3		transcription regulator	2.44E-03	ITGB1,ITGB5,SOX2,TIMP3	5 (2)
miR-155-5p (miRNAs w/seed UAAUGCU)		mature microrna	6.74E-04	IL13RA1,PDLIM5,PMAIP1,RAI14
NUPR1		transcription regulator	4.20E-02	GRAMD3,IL13RA1,KLF4,LBR
BMP4		growth factor	4.21E-04	GJA1,KLF4,SOX2,SPARC
SMAD4		transcription regulator	2.09E-03	GJA1,ITGB1,ITGB5,TIMP3	5 (2)
PTH		other	6.57E-04	GJA1,GNG12,TJP2,TNS1
LY294002		chemical - kinase inhibitor	3.83E-02	GFAP,GJA1,PMAIP1,ZFP36L2
PSEN1		peptidase	1.76E-02	GFAP,GJA1,GNA12,PMAIP1
Tgf beta		group	2.91E-03	FSTL1,ITGB1,SPARC,TIMP3
MKNK1		kinase	1.39E-04	FLNA,PDLIM5,PTBP1,SPARC
desmopressin		biologic drug	8.86E-05	FLNA,GNG12,TJP2,TNS1
GLI1		transcription regulator	1.59E-03	EZR,KLF4,SOX2,TIMP3	16 (2)
EZH2		transcription regulator	3.77E-03	EZR,KLF4,SLC7A11,TIMP3
hydrogen peroxide		chemical - endogenous mammalian	2.62E-02	EZR,KLF4,SLC7A11,SPARC
cardiotoxin		chemical - other	6.41E-04	EZR,IL13RA1,ITGB5,LTBP1
Lh		complex	3.88E-03	EZR,GJA1,ITGB5,PMAIP1	9 (3)
EDN1		cytokine	1.62E-03	EZR,GJA1,ITGB1,TIMP3	20 (7)
KLF4	1.443	transcription regulator	2.69E-03	COL8A1,KLF4,SOX2,YAP1
OSM		cytokine	4.62E-02	COL8A1,IL13RA1,PDLIM5,TIMP3
HDAC1		transcription regulator	3.25E-03	CD44,PMAIP1,SOX2,TNS1
RAF1		kinase	2.17E-03	CD44,ITGB1,ITGB5,ZFP36L2
CD40		transmembrane receptor	2.13E-03	CD44,IL13RA1,ITGB1,KLF4
TWIST1		transcription regulator	5.80E-04	CD44,GSN,ITGB5,TIMP3	16 (3)
Pdgf (complex)		complex	1.09E-04	CD44,GJA1,SPARC,TIMP3	25 (12)
Immunoglobulin		complex	3.15E-03	CD44,GFAP,KLF4,SLC25A37
PDX1		transcription regulator	1.06E-03	CD44,GFAP,GNG12,PMAIP1
prostaglandin E2		chemical - endogenous mammalian	6.57E-03	CD44,GFAP,GJA1,ITGB1	27 (11)
HMGA1		transcription regulator	5.51E-04	CD44,FSTL1,GSN,SPARC
CXCL12		cytokine	1.13E-03	CD44,FLNA,ITGB1,ROCK1
Ap1		complex	5.80E-04	CD44,EZR,GFAP,SPARC	10 (3)
FAS		transmembrane receptor	1.52E-02	CD44,COL8A1,IL13RA1,ITGB8
SB-431542		chemical reagent	6.16E-05	CD44,CLIC4,GFAP,GJA1
SRF		transcription regulator	8.96E-03	CALD1,FLNA,GSN,ITGB1
F2		peptidase	4.05E-03	CALD1,CD44,ITGB1,PMAIP1
CSF2		cytokine	2.85E-02	C4A/C4B,COL8A1,ITGB5,SNTB1
TLR4		transmembrane receptor	8.11E-03	ARID5A,CD44,GFAP,SLC7A11
ethanol		chemical - endogenous mammalian	1.36E-02	AQP4,CLIC4,GFAP,SLC7A11
PAX3		transcription regulator	1.44E-02	TIMP3,TJP2,ZFP36L2
ASCL1		transcription regulator	1.72E-03	SOX2,WWTR1,YAP1
FGF10		growth factor	3.55E-04	SOX2,TIMP3,TMEM123
mir-21		microrna	8.63E-03	SLC25A37,SOX2,TIMP3
SIRT1		transcription regulator	9.83E-03	ROCK1,SLC7A11,TIMP3	3 (2)
SPARC	1.662	other	2.87E-03	NOTCH2,SLC7A11,SPARC
ERBB3		kinase	1.27E-03	LAMA4,SPARC,TIMP3
tunicamycin		chemical - endogenous non-mammalian	6.49E-03	KLF4,PMAIP1,SLC7A11
miR-34a-5p (and other miRNAs w/seed GGCAGUG)		mature microrna	3.35E-04	KLF4,NOTCH2,SOX2
MED1		transcription regulator	6.74E-03	KLF4,LBR,SOX2
Salmonella enterica serotype abortus equi lipopolysaccharide		chemical toxicant	9.83E-03	KANK1,PMAIP1,SAV1
pyridaben		chemical toxicant	3.96E-04	ITGB8,PLCE1,ROCK1
maneb		chemical toxicant	5.90E-04	ITGB8,PLCE1,ROCK1
mir-8		microrna	2.48E-04	ITGB1,SOX2,YAP1
SMAD2		transcription regulator	1.14E-03	ITGB1,SOX2,TIMP3	5 (3)
raloxifene		chemical drug	9.99E-03	ITGB1,ROCK1,TIMP3
MYB		transcription regulator	1.51E-03	IQGAP1,KLF4,SOX2
bleomycin		chemical drug	7.65E-03	IL13RA1,ITGB1,TIMP3	5 (3)
carbon tetrachloride		chemical toxicant	1.48E-02	IL13RA1,ITGB1,TIMP3
glucagon		biologic drug	3.75E-04	GNG12,TJP2,TNS1
NKX2-3		transcription regulator	1.82E-02	GNG12,KLF4,PMAIP1
TGFB3		growth factor	2.38E-03	GJA1,TIMP3,TNS1
miR-483-3p (miRNAs w/seed CACUCCU)		mature microrna	2.04E-04	GJA1,LBR,YAP1
mifepristone		chemical drug	3.79E-02	GJA1,KLF4,TIMP3
MAPK14		kinase	8.63E-03	GJA1,ITGB8,SOX2	10 (4)
estrogen		chemical drug	3.43E-02	GJA1,ITGB1,SPARC
TLR2		transmembrane receptor	6.61E-03	GJA1,ITGB1,SLC7A11	21 (5)
PI3K (complex)		complex	3.59E-02	GJA1,ITGB1,RFX4
HNRNPA2B1		other	6.01E-03	GJA1,GSN,SSFA2
benzyloxycarbonyl-Leu-Leu-Leu aldehyde		chemical - protease inhibitor	3.79E-02	GFAP,ITGB1,PMAIP1
LIF		cytokine	1.44E-02	GFAP,GRAMD3,SOX2
melatonin		chemical - endogenous mammalian	3.10E-03	GFAP,GJA1,SPARC	21 (7)
IL10RA		transmembrane receptor	4.48E-02	FSTL1,SLC7A11,SPARC
NRG1		growth factor	1.77E-02	FSTL1,ITGB5,ZFP36L2
TCR		complex	4.09E-02	FLNA,LBR,PMAIP1
SOD1		enzyme	1.25E-02	EZR,GFAP,PRRX1
IgG		complex	8.63E-03	EZR,GFAP,ITGB8
miR-145-5p (and other miRNAs w/seed UCCAGUU)		mature microrna	3.35E-04	DDR1,KLF4,SOX2
Mek		group	8.20E-03	DDR1,ITGB1,ROCK1
MTPN		transcription regulator	1.27E-03	COL8A1,SOX2,SPARC
MYCN		transcription regulator	2.50E-02	COL8A1,ITGB1,SPARC
gefitinib		chemical drug	6.74E-03	COL8A1,GJA1,TIMP3
AKT1		kinase	2.35E-02	COL8A1,FSTL1,ITGB1
IRF3		transcription regulator	9.07E-03	CLIC4,PMAIP1,TIMP3	21 (6)
FLT1		kinase	8.72E-04	CLIC4,FLNA,PTBP1
ALDH1A2		enzyme	7.09E-05	CD44,SPARC,TIMP3
WNT3A		cytokine	2.02E-02	CD44,SPARC,TIMP3
DICER1		enzyme	9.99E-03	CD44,SOX2,SPARC
MAP3K14		kinase	6.47E-04	CD44,PON2,YAP1
nitric oxide		chemical - endogenous mammalian	8.06E-03	CD44,PMAIP1,TIMP3	21 (7)
5-O-mycolyl-beta-araf-(1->2)-5-O-mycolyl-alpha-araf-(1->1')-glycerol		chemical - endogenous non-mammalian	1.41E-03	CD44,ITGB8,SLC7A11
IKBKB		kinase	2.75E-02	CD44,ITGB5,TIMP3
methylselenic acid		chemical reagent	2.72E-02	CD44,ITGB5,KLF4
IL1A		cytokine	1.75E-02	CD44,ITGB1,SPARC
MYOC		other	1.56E-03	CD44,ITGB1,SLC7A11
SYVN1		transporter	5.12E-03	CD44,ITGB1,PTBP1
BCR (complex)		complex	3.42E-03	CD44,ITGB1,KLF4	21 (7)
RBPJ		transcription regulator	4.81E-03	CD44,GNA12,SOX2
Jnk		group	1.33E-02	CD44,GJA1,PON2
brefeldin A		chemical - endogenous non-mammalian	2.04E-04	CD44,GJA1,KLF4
TNFRSF1A		transmembrane receptor	3.76E-03	CD44,GFAP,ITGB5
GFAP	2.321	other	2.70E-06	CD44,GFAP,ITGB1
CSF3		cytokine	8.77E-03	CD44,GFAP,GJA1	25 (9)
MAP2K4		kinase	4.17E-04	CD44,FLNA,ROCK1
ERK1/2		group	3.37E-02	CD44,EZR,GJA1
SP600125		chemical - kinase inhibitor	1.58E-02	CD44,COL8A1,ITGB5
PIK3CA		kinase	2.04E-04	CALD1,ITGB1,SPARC
TERT		enzyme	4.81E-03	CALD1,GSN,IL13RA1
corticosterone		chemical - endogenous mammalian	3.34E-03	CALD1,GFAP,ITGB1
nitrofurantoin		chemical drug	9.22E-03	C4A/C4B,ITGB1,TIMP3
GATA3		transcription regulator	1.33E-02	BHLHE41,KLF4,TJP2
CCND1		transcription regulator	3.22E-02	ATP6V0E1,CD44,SOX2
n-nitrosomethylbenzylamine		chemical toxicant	5.55E-03	ATP6V0E1,CD44,GNG12
MET		kinase	1.32E-03	ARID5A,KLF4,SOX2
losartan potassium		chemical drug	2.72E-03	ARAP1,GJA1,ITGB5
IGF1R		transmembrane receptor	2.00E-02	AQP4,TIMP3,ZFP36L2
diethylstilbestrol		chemical drug	1.80E-02	AQP4,KLF4,SPARC
mir-130		microrna	4.66E-06	AQP4,KLF4,ROCK1
LIPE		enzyme	4.03E-03	AQP4,GJA1,NEDD1
morphine		chemical drug	5.01E-03	AQP4,GFAP,SPARC
metoprolol		chemical drug	3.59E-06	AQP4,GFAP,GJA1
valsartan		chemical drug	1.53E-04	AQP4,GFAP,GJA1
nitrofen		chemical toxicant	1.31E-04	AQP4,CLIC4,TIMP3
epigallocatechin-gallate		chemical drug	1.98E-02	AQP4,BHLHE41,GJA1
HRG		other	1.22E-03	SPARC,TIMP3
SOX3		transcription regulator	1.75E-02	SOX2,YAP1
CAV1		transmembrane receptor	4.07E-02	SOX2,TJP2
FGF1		growth factor	3.49E-02	SOX2,TIMP3
H2AFY		other	3.73E-03	SOX2,SPARC
cyclopamine		chemical reagent	3.32E-03	SOX2,SPARC
DNMT1		enzyme	1.39E-02	SLC7A11,TIMP3
POU2F1		transcription regulator	3.89E-02	SLC7A11,TIMP3
H2AFX		transcription regulator	1.48E-03	SLC7A11,TIMP3
DNMT3B		enzyme	2.53E-02	SLC7A11,TIMP3
HIPK2		kinase	1.28E-02	SLC25A37,YAP1
ADORA2A		g-protein coupled receptor	4.43E-02	ROCK1,SPARC
GATA2		transcription regulator	1.93E-02	ROCK1,SOX2
SMO		g-protein coupled receptor	1.55E-02	RAI14,SOX2
POLR2A		enzyme	8.38E-03	PTBP1,YAP1
PTK2		kinase	6.92E-03	PRRX1,TIMP3
quercetin		chemical drug	4.55E-02	PON2,ROCK1
VHL		transcription regulator	4.07E-02	PMAIP1,SPARC
TRIM28		transcription regulator	7.49E-03	PMAIP1,SOX2	4 (2)
3-deazaneplanocin		chemical drug	8.69E-03	NOTCH2,TIMP3
PRDM5		other	1.79E-02	NOTCH2,SOX2
LCK		kinase	2.75E-03	NOTCH2,SOX2
FBN1		other	1.10E-03	LTBP1,TIMP3
miR-29b-3p (and other miRNAs w/seed AGCACCA)		mature microrna	1.10E-02	KLF4,SPARC
NUMBL		other	3.59E-04	KLF4,SPARC
NANOG		transcription regulator	3.49E-02	KLF4,SOX2
Hedgehog		group	7.49E-03	KLF4,SOX2
CDX2		transcription regulator	2.63E-02	KLF4,SOX2
DACH1		transcription regulator	3.94E-03	KLF4,SOX2
Ccl2		cytokine	9.00E-03	KLF4,SOX2
bee venom		chemical - endogenous non-mammalian	2.63E-02	KLF4,SLC7A11
EIF2AK3		kinase	2.68E-02	KLF4,PON2
YBX1		transcription regulator	8.69E-03	KLF4,PMAIP1
ITGB3		transmembrane receptor	1.24E-02	ITGB5,SPARC
NRG2		growth factor	1.24E-02	ITGB5,SOX2
TGFBR1		kinase	1.39E-02	ITGB5,LTBP1
STK38L		kinase	6.62E-06	ITGB1,YAP1
CD9		other	2.07E-03	ITGB1,YAP1
DYSF		other	1.79E-02	ITGB1,TMEM123
ETV5		transcription regulator	5.58E-03	ITGB1,TJP2
rottlerin		chemical toxicant	1.71E-02	ITGB1,TJP2
DCN		other	8.08E-03	ITGB1,TIMP3	4 (3)
SNAI1		transcription regulator	1.03E-02	ITGB1,SPARC
ascorbic acid		chemical - endogenous mammalian	1.67E-02	ITGB1,SPARC
VIM		other	3.59E-04	ITGB1,SOX2
PITX2		transcription regulator	1.71E-02	ITGB1,SOX2
ELK1		transcription regulator	6.92E-03	ITGB1,SLC7A11
arsenic trioxide		chemical drug	4.55E-02	ITGB1,SLC7A11
Collagen type I		complex	1.24E-02	ITGB1,PRRX1
leukotriene D4		chemical - endogenous mammalian	9.00E-03	ITGB1,KLF4
MAP3K7		kinase	1.24E-02	ITGB1,ITGB5
MIR124		group	2.75E-03	IQGAP1,ROCK1
mir-124		microrna	1.35E-03	IQGAP1,PTBP1
UPF1		enzyme	1.48E-03	IQGAP1,LBR
MYBL2		transcription regulator	5.09E-03	IQGAP1,ITGB1
trichloroethylene		chemical toxicant	9.97E-03	IL13RA1,SPARC
methylmercury		chemical toxicant	1.28E-02	IL13RA1,SPARC
benzene		chemical toxicant	9.97E-03	IL13RA1,SPARC
PAX7		transcription regulator	1.51E-02	IL13RA1,PRRX1
CD14		transmembrane receptor	8.38E-03	IL13RA1,ITGB1
romidepsin		biologic drug	8.38E-03	GSN,TIMP3
GAB2		other	3.12E-03	GSN,SPARC
ATN1		transcription regulator	4.74E-02	GSN,PTBP1
SOD2		enzyme	2.53E-02	GSN,PRRX1
entinostat		chemical drug	9.32E-03	GSN,PMAIP1
RASSF1		other	1.93E-02	GSN,KLF4
RAC1		enzyme	2.84E-02	GSN,ITGB1
ERBB4		kinase	2.10E-02	GJA1,TIMP3
RET		kinase	3.21E-02	GJA1,TIMP3
FAM3B		cytokine	1.62E-03	GJA1,SPARC
TBX3		transcription regulator	5.91E-04	GJA1,SOX2
FGFR2		kinase	3.66E-02	GJA1,SOX2
4-phenylbutyric acid		chemical - endogenous mammalian	1.55E-02	GJA1,ROCK1
AMPK		complex	3.21E-02	GJA1,PMAIP1
IRS1		enzyme	4.07E-02	GJA1,LAMA4
mir-10		microrna	1.67E-02	GJA1,KLF4
BMP7		growth factor	4.01E-02	GJA1,KLF4
LIMS1		other	1.84E-04	GJA1,ITGB1
LIMS2		other	9.87E-05	GJA1,ITGB1
MAP2K7		kinase	9.00E-03	GJA1,ITGB1
HBEGF		growth factor	3.52E-03	GJA1,ITGB1
miR-21-5p (and other miRNAs w/seed AGCUUAU)		mature microrna	1.03E-02	GFAP,TIMP3
FGFR3		kinase	2.57E-03	GFAP,SPARC
26s Proteasome		complex	2.29E-02	GFAP,SOX2
fasudil		chemical drug	5.09E-03	GFAP,ROCK1
NR2E1		ligand-dependent nuclear receptor	1.62E-03	GFAP,PLCE1
TNFRSF1B		transmembrane receptor	1.55E-02	GFAP,ITGB5
Collagen type IV		complex	1.35E-03	GFAP,ITGB1
PSEN2		peptidase	2.20E-02	GFAP,GJA1
CNTF		cytokine	1.88E-02	GFAP,GJA1
rotenone		chemical toxicant	8.69E-03	GFAP,GJA1	18 (4)
S-nitrosoglutathione		chemical toxicant	5.09E-03	GFAP,GJA1
N-nitro-L-arginine methyl ester		chemical drug	2.10E-02	GFAP,GJA1
PDLIM2		other	2.39E-02	FSTL1,TNS1
Alpha catenin		group	3.83E-02	FSTL1,LAMA4
RCE1		peptidase	5.09E-03	FSTL1,GJA1
LMNB1		other	4.85E-03	FSTL1,GJA1
ICMT		enzyme	1.91E-03	FSTL1,GJA1
BARX2		transcription regulator	9.86E-04	FLNA,TIMP3
WNT5A		cytokine	3.10E-02	FLNA,SPARC
panobinostat		chemical drug	1.91E-03	FLNA,PMAIP1
IPMK		kinase	1.48E-03	FLNA,PDLIM5
nocodazole		chemical reagent	2.06E-02	FLNA,LATS2
MKL2		transcription regulator	1.97E-02	FLNA,ITGB1
MKL1		transcription regulator	3.10E-02	FLNA,ITGB1
Pln		other	9.64E-03	EZR,ITGB1
PLN		transporter	9.32E-03	EZR,ITGB1
GNA12	1.298	enzyme	1.63E-02	EZR,IQGAP1
SNCA		enzyme	1.84E-02	EZR,GFAP
Growth hormone		group	4.31E-02	DDR1,GFAP
OTX2		transcription regulator	1.20E-02	COL8A1,SOX2
BIRC5		other	9.32E-03	COL8A1,LAMA4
mir-122		microrna	2.20E-02	CLIC4,IQGAP1
bisindolylmaleimide I		chemical - kinase inhibitor	2.73E-02	CD44,TJP2
TIMP1		cytokine	2.57E-03	CD44,TIMP3
WISP2		growth factor	7.20E-03	CD44,SPARC
DKK1		growth factor	8.08E-03	CD44,SPARC
HNF1B		transcription regulator	3.54E-02	CD44,SPARC
FOSL1		transcription regulator	1.39E-02	CD44,SPARC
SALL4		transcription regulator	7.76E-04	CD44,SOX2
TWIST2		transcription regulator	1.76E-03	CD44,SOX2
PTTG1		transcription regulator	3.32E-03	CD44,SOX2	12 (3)
carboplatin		chemical drug	7.49E-03	CD44,SOX2
TRIM29		transcription regulator	6.59E-05	CD44,PMAIP1
TAZ		enzyme	1.06E-02	CD44,PMAIP1
miR-291a-3p (and other miRNAs w/seed AAGUGCU)		mature microrna	2.20E-02	CD44,LATS2
APC		enzyme	2.68E-02	CD44,KLF4
BMP6		growth factor	2.24E-02	CD44,KLF4
MMP9		peptidase	9.64E-03	CD44,ITGB1
medroxyprogesterone acetate		chemical drug	4.31E-02	CD44,ITGB1
BCL6		transcription regulator	4.93E-02	CD44,IL13RA1
Bcl9-Cbp/p300-Ctnnb1-Lef/Tcf		complex	2.36E-04	CD44,GJA1
CTNNβ-TCF/LEF		complex	3.59E-04	CD44,GJA1
ITGA5		transmembrane receptor	6.10E-03	CD44,GJA1
IL18		cytokine	4.87E-02	CD44,GJA1
PCDH11Y		other	1.35E-03	CD44,GJA1
TCF		group	2.15E-02	CD44,GJA1
SPP1		cytokine	4.93E-02	CD44,GFAP
lithium chloride		chemical drug	2.94E-02	CD44,GFAP
Actin		group	4.30E-04	CD44,FLNA
HOXD10		transcription regulator	1.13E-02	CD44,EZR
MYOCD		transcription regulator	1.51E-02	CALD1,GJA1
mibolerone		chemical drug	4.55E-02	C4A/C4B,TIMP3
inosine		chemical - endogenous mammalian	7.78E-03	C4A/C4B,GFAP
allopurinol		chemical drug	2.01E-02	C4A/C4B,CD44
hexachlorobenzene		chemical toxicant	9.64E-03	C4A/C4B,CD44
2-bromoethylamine		chemical reagent	7.20E-03	C4A/C4B,CD44
gentamicin C		chemical drug	1.17E-02	C4A/C4B,CD44
cyclophosphamide		chemical drug	1.97E-02	C4A/C4B,CD44
phenylbutazone		chemical drug	1.06E-02	C4A/C4B,CD44
fenamic acid		chemical reagent	1.39E-02	C4A/C4B,CD44
captopril		chemical drug	1.63E-02	C4A/C4B,CD44
triamterene		chemical drug	1.28E-02	C4A/C4B,CD44
lomustine		chemical drug	1.20E-02	C4A/C4B,CD44
vancomycin		biologic drug	2.06E-02	C4A/C4B,CD44
ethionine		chemical toxicant	4.61E-03	C4A/C4B,CD44
ATF3		transcription regulator	1.31E-02	BHLHE41,GSN
3-nitropropionic acid		chemical toxicant	8.38E-03	ATP6V0E1,SLC7A11
phenethyl isothiocyanate		chemical drug	2.99E-02	ATP6V0E1,ROCK1
MAP4K4		kinase	3.54E-02	ATP6V0E1,PON2
propylthiouracil		chemical drug	2.99E-02	AQP4,GSN
calpain		complex	1.76E-03	AQP4,GJA1
ceftriaxone		chemical drug	6.59E-05	AQP4,GFAP
hydrocortisone		chemical - endogenous mammalian	4.49E-02	AQP4,EZR
Mst/krs		group	2.59E-03	YAP1
NEUROG2		other	3.57E-02	YAP1
miR-375-3p (and other miRNAs w/seed UUGUUCG)		mature microrna	3.07E-02	YAP1
mir-375		microrna	1.03E-02	YAP1
ALCAM		other	1.80E-02	YAP1
STK38		kinase	2.59E-03	YAP1
PPP1CA		phosphatase	1.80E-02	WWTR1
STAT1/3/5 dimer		complex	3.07E-02	TIMP3
mir-221		microrna	4.07E-02	TIMP3
HOXC9		transcription regulator	3.82E-02	TIMP3
PD 169316		chemical - kinase inhibitor	4.57E-02	TIMP3
glutamyl-Se-methylselenocysteine		chemical - endogenous mammalian	4.32E-02	TIMP3
Ho		group	1.29E-02	SPARC
VIPAS39		other	1.55E-02	SPARC
PLCL2		enzyme	1.03E-02	SPARC
GLIS2		transcription regulator	4.57E-02	SPARC
HTATIP2		transcription regulator	4.82E-02	SPARC
NTF4		growth factor	4.07E-02	SPARC
MIA		other	2.06E-02	SPARC
CCKBR		g-protein coupled receptor	4.82E-02	SPARC
ITGB4		transmembrane receptor	2.57E-02	SPARC
TP53INP1		other	1.55E-02	SPARC
DNAJB6		transcription regulator	2.31E-02	SPARC
PLCL1		enzyme	1.29E-02	SPARC
enterolactone		chemical - endogenous non-mammalian	2.82E-02	SPARC
synthetic peptide		chemical reagent	2.59E-03	SPARC
aurothioglucose		chemical drug	2.31E-02	SPARC
picropodophyllin		chemical drug	3.82E-02	SOX2
Cyclin D		group	1.80E-02	SOX2
Fgfr		group	3.82E-02	SOX2
DAND5		other	1.03E-02	SOX2
LEO1		other	1.03E-02	SOX2
SOX2-OCT4		complex	1.80E-02	SOX2
enzalutamide		chemical drug	1.80E-02	SOX2
FGF20		growth factor	2.59E-03	SOX2
SEL1L		other	3.57E-02	SOX2
MPZ		other	4.57E-02	SOX2
mir-140		microrna	1.29E-02	SOX2
mir-142		microrna	1.80E-02	SOX2
SS18		transcription regulator	5.18E-03	SOX2
HIF3A		transcription regulator	2.82E-02	SOX2
EMX2		transcription regulator	2.06E-02	SOX2
TNFRSF11A		transmembrane receptor	4.57E-02	SOX2
ASF1A		other	2.31E-02	SOX2
FOXD3		transcription regulator	2.82E-02	SOX2
SOX21		transcription regulator	7.76E-03	SOX2
COCH		other	2.31E-02	SOX2
HMGA2		enzyme	4.57E-02	SOX2
SMARCC1		transcription regulator	4.57E-02	SOX2
LAMTOR3		other	1.03E-02	SOX2
DTNB		other	5.18E-03	SNTB1
CNB-001		chemical reagent	2.82E-02	SLC7A11
TAS1R3		g-protein coupled receptor	2.82E-02	SLC7A11
diethylmaleate		chemical toxicant	4.07E-02	SLC7A11
COL6A1		other	3.57E-02	ROCK1
RND3		enzyme	3.82E-02	ROCK1
OCT4-NANOG		complex	2.06E-02	RFX4
FOXJ1		transcription regulator	2.57E-02	RFX4
AFF4		transcription regulator	2.57E-02	PTBP1
Brd4		other	2.06E-02	PTBP1
VLDL		complex	1.03E-02	PON2
triacylglycerol		chemical - endogenous mammalian	1.29E-02	PON2
GCS-100		chemical drug	2.06E-02	PMAIP1
Sod		group	3.82E-02	PMAIP1
obatoclax		chemical drug	1.55E-02	PMAIP1
ABT-737		chemical drug	2.57E-02	PMAIP1
ETHE1		enzyme	1.29E-02	PMAIP1
BCAS2		other	1.29E-02	PMAIP1
PI-103		chemical - kinase inhibitor	3.57E-02	PMAIP1
NAA30		enzyme	7.76E-03	PMAIP1
PPM1D		phosphatase	2.06E-02	PMAIP1
REV1		enzyme	1.55E-02	PMAIP1
KLF9		transcription regulator	3.82E-02	PMAIP1
PANDAR		other	1.29E-02	PMAIP1
CLTC		other	1.80E-02	PMAIP1
pevonedistat		chemical drug	1.29E-02	PMAIP1
UBR5		enzyme	1.80E-02	PMAIP1
NOC2L		transcription regulator	7.76E-03	PMAIP1
gossypol		chemical drug	3.57E-02	PMAIP1
vinorelbine		chemical drug	1.29E-02	PMAIP1
sparfosic acid		chemical drug	1.55E-02	PMAIP1
MSGN1		other	2.31E-02	NOTCH2
POFUT1		enzyme	5.18E-03	NOTCH2
mir-326		microrna	1.03E-02	NOTCH2
mir-103		microrna	4.07E-02	NOTCH2
2-acetylaminofluorene		chemical toxicant	4.07E-02	NOTCH2
SFTPA2		other	1.03E-02	LTBP1
PIWIL2		other	1.80E-02	LATS2
TNRC6A		other	2.06E-02	LATS2
LAMA2		other	3.32E-02	LAMA4
MTF2		transcription regulator	1.29E-02	KLF4
TCF7L1		transcription regulator	3.82E-02	KLF4
miR-10a-5p (and other miRNAs w/seed ACCCUGU)		mature microrna	1.29E-02	KLF4
mir-7		microrna	2.82E-02	KLF4
mir-135		microrna	3.57E-02	KLF4
ALOX15B		enzyme	2.06E-02	KLF4
SDC4		other	1.55E-02	KLF4
TGFB1I1		transcription regulator	4.32E-02	KLF4
KLKB1		peptidase	1.55E-02	KLF4
hydroxyl radical		chemical toxicant	5.18E-03	KLF4
ferric nitrilotriacetate		chemical toxicant	1.55E-02	KLF4
tridecanoic acid		chemical - endogenous mammalian	2.57E-02	KLF4
ARHGDIG		other	4.57E-02	KANK1
MAPK12		kinase	4.57E-02	ITGB8
PIAS4		transcription regulator	3.57E-02	ITGB8
Smad2/3-Smad4		complex	4.32E-02	ITGB5
CHRM4		g-protein coupled receptor	1.03E-02	ITGB5
5,8,11,14-eicosatetraynoic acid		chemical reagent	3.57E-02	ITGB5
6-amino-4-(4-phenoxyphenylethylamino)quinazoline		chemical reagent	2.06E-02	ITGB1
TMSB4		group	4.57E-02	ITGB1
ficusin		chemical drug	1.55E-02	ITGB1
TCF/LEF		group	2.06E-02	ITGB1
Collagen type III		complex	1.80E-02	ITGB1
FLNA	1.288	other	4.07E-02	ITGB1
VCAN		other	4.82E-02	ITGB1
EHD1		other	2.59E-03	ITGB1
VCL		enzyme	2.06E-02	ITGB1
AFAP1		other	2.59E-03	ITGB1
MCF2		other	1.29E-02	ITGB1
TLN1		other	5.18E-03	ITGB1
GAL3ST1		enzyme	2.06E-02	ITGB1
KDM5A		transcription regulator	3.82E-02	ITGB1
PKM		kinase	4.32E-02	ITGB1
SLC29A1		transporter	4.82E-02	ITGB1
MGAT5		enzyme	4.57E-02	ITGB1
NME3		kinase	1.29E-02	ITGB1
DISC1		other	5.18E-03	ITGB1
PPM1A		phosphatase	1.80E-02	ITGB1
HOXA4		transcription regulator	2.59E-03	ITGB1
RAD9A		enzyme	1.80E-02	ITGB1
VPS18		transporter	2.59E-03	ITGB1
ITGA7		other	5.18E-03	ITGB1
ADAM9		peptidase	1.29E-02	ITGB1
APOC3		transporter	2.06E-02	ITGB1
C5		other	4.32E-02	ITGB1
PALLD		other	1.03E-02	ITGB1
NET1		other	1.55E-02	ITGB1
ZYX		other	1.55E-02	ITGB1
CLDN2		other	1.29E-02	ITGB1
NSC719239		chemical drug	1.03E-02	ITGB1
Collagen type V		complex	1.29E-02	ITGB1
leupeptin		chemical - protease inhibitor	3.57E-02	ITGB1
CV 3988		chemical reagent	1.55E-02	ITGB1
3-nitrotyrosine		chemical reagent	1.29E-02	ITGB1
Meg3		other	1.03E-02	IQGAP1
IQGAP2		other	1.03E-02	IQGAP1
PRAME		other	2.31E-02	IL13RA1
IGL		other	7.76E-03	IL13RA1
NT5E		phosphatase	4.07E-02	IL13RA1
IGKC		other	1.55E-02	IL13RA1
RHOJ		enzyme	4.82E-02	GSN
SCIN		other	1.03E-02	GSN
monorden		chemical - endogenous non-mammalian	3.82E-02	GSN
apicidin		chemical - endogenous non-mammalian	4.82E-02	GSN
sorbitol		chemical - endogenous mammalian	2.82E-02	GJA1
tert-butyl hydroperoxide		chemical toxicant	3.57E-02	GJA1
SMTNL1		other	2.06E-02	GJA1
ADCY		group	4.82E-02	GJA1
GJA3		transporter	5.18E-03	GJA1
PHB2		transcription regulator	3.82E-02	GJA1
HSP90AA1		enzyme	2.82E-02	GJA1
PLOD1		enzyme	2.59E-03	GJA1
PKP2		other	2.59E-03	GJA1
PHF5A		transcription regulator	2.59E-03	GJA1
farnesyl transferase		complex	1.29E-02	GJA1
DHH		peptidase	2.06E-02	GJA1
BRMS1		other	1.80E-02	GJA1
Foxp1		transcription regulator	3.82E-02	GJA1
FOXP1		other	3.57E-02	GJA1
CNTFR		transmembrane receptor	7.76E-03	GJA1
griseofulvin		chemical drug	1.03E-02	GJA1
1,2-dimethylhydrazine		chemical toxicant	3.32E-02	GJA1
muscimol		chemical drug	2.31E-02	GJA1
gabazine		chemical drug	5.18E-03	GJA1
risedronic acid		chemical drug	1.55E-02	GJA1
atosiban		biologic drug	7.76E-03	GJA1
BQ 123		chemical drug	1.80E-02	GJA1
lactosylceramide		chemical - endogenous mammalian	1.29E-02	GFAP
15-keto-13,14-dihydroprostaglandin E2		chemical - endogenous non-mammalian	5.18E-03	GFAP
phlorizin		chemical - endogenous non-mammalian	1.55E-02	GFAP
betamethasone		chemical drug	3.07E-02	GFAP
alpha-amanitin		chemical toxicant	3.57E-02	GFAP
propentofylline		chemical drug	7.76E-03	GFAP
PPT1		enzyme	2.06E-02	GFAP
B4GALT6		enzyme	2.59E-03	GFAP
TPH2		enzyme	7.76E-03	GFAP
ALX3		transcription regulator	5.18E-03	GFAP
PRPF19		other	1.29E-02	GFAP
astragalin		chemical - endogenous non-mammalian	2.82E-02	GFAP
SEMA5A		transmembrane receptor	2.59E-03	GFAP
GALNS		enzyme	1.03E-02	GFAP
S100B		other	4.32E-02	GFAP
PURA		transcription regulator	3.57E-02	GFAP
ST8SIA4		enzyme	7.76E-03	GFAP
GLO1		enzyme	2.59E-03	GFAP
OLIG2		transcription regulator	1.29E-02	GFAP
TRPV1		ion channel	3.32E-02	GFAP
PLCE1	1.599	enzyme	1.29E-02	GFAP
SLC6A3		transporter	4.57E-02	GFAP
DCX		other	1.29E-02	GFAP
LB-205		chemical reagent	2.82E-02	GFAP
KCNIP3		transcription regulator	4.32E-02	GFAP
HTR3A		ion channel	5.18E-03	GFAP
ST8SIA2		enzyme	5.18E-03	GFAP
CSTB		peptidase	7.76E-03	GFAP
LIFR		transmembrane receptor	7.76E-03	GFAP
Mt3		other	1.03E-02	GFAP
Cdc42		enzyme	4.07E-02	GFAP
CAPN2		peptidase	1.55E-02	GFAP
pargyline		chemical drug	2.31E-02	GFAP
gabapentin		chemical drug	1.03E-02	GFAP
cuprizone		chemical toxicant	4.32E-02	GFAP
prazosin		chemical drug	3.32E-02	GFAP
selegiline		chemical drug	1.80E-02	GFAP
ketamine		chemical drug	4.82E-02	GFAP
brimonidine		chemical drug	2.31E-02	GFAP
triflusal		chemical drug	4.82E-02	GFAP
RV 538		chemical reagent	2.57E-02	GFAP
BW 245C		chemical reagent	1.29E-02	GFAP
domoic acid		chemical toxicant	2.31E-02	GFAP
paraoxon		chemical toxicant	5.18E-03	GFAP
methylphenidate		chemical drug	4.57E-02	GFAP
riluzole		chemical drug	2.57E-02	GFAP
L-carnitine		chemical - endogenous mammalian	4.57E-02	GFAP
terbutaline		chemical drug	2.82E-02	GFAP
CA074-methyl ester		chemical reagent	2.31E-02	GFAP
theophylline		chemical drug	2.31E-02	GFAP
scopolamine		chemical drug	2.57E-02	GFAP
CDP-choline		chemical - endogenous mammalian	1.55E-02	GFAP
5-aminovaleric acid		chemical - endogenous non-mammalian	5.18E-03	GFAP
fluorocitric acid		chemical reagent	5.18E-03	GFAP
F Actin		complex	7.76E-03	FLNA
FILIP1		other	2.59E-03	FLNA
ARFGEF2		other	5.18E-03	FLNA
Rcan1		other	2.59E-03	FLNA
SLC9A3R1		other	3.82E-02	EZR
WASF1		other	2.59E-03	EZR
epirubicin		chemical drug	3.57E-02	EZR
Pdgf Ab		complex	4.57E-02	COL8A1
COL1A1		other	3.32E-02	CLIC4
8,9-epoxyeicosatrienoic acid		chemical - endogenous mammalian	2.31E-02	CD44
14,15-epoxyeicosatrienoic acid		chemical - endogenous mammalian	2.82E-02	CD44
16,16-dimethylprostaglandin E2		chemical - endogenous mammalian	1.80E-02	CD44
gentamicin C1		chemical drug	5.18E-03	CD44
TEAD		group	1.55E-02	CD44
globotriaosylceramide		chemical - endogenous mammalian	1.29E-02	CD44
heparan sulfate		chemical - endogenous mammalian	1.55E-02	CD44
tyrosine kinase		group	1.03E-02	CD44
Erm		group	1.29E-02	CD44
edratide		biologic drug	1.29E-02	CD44
ESRP1		other	7.76E-03	CD44
TCIRG1		enzyme	3.07E-02	CD44
Adaptor protein 1		complex	2.82E-02	CD44
ZMIZ2		transcription regulator	1.29E-02	CD44
NXF1		transporter	1.03E-02	CD44
PECAM1		other	4.32E-02	CD44
TXK		kinase	2.57E-02	CD44
FGFR4		kinase	4.82E-02	CD44
RAB27A		enzyme	2.59E-03	CD44
MALT1		peptidase	2.57E-02	CD44
PRF1		other	3.82E-02	CD44
HAS1		enzyme	1.29E-02	CD44
ROCK1	1.206	kinase	3.82E-02	CD44
mir-515		microrna	2.31E-02	CD44
miR-328-3p (and other miRNAs w/seed UGGCCCU)		mature microrna	1.03E-02	CD44
miR-199a-3p (and other miRNAs w/seed CAGUAGU)		mature microrna	2.06E-02	CD44
mir-373		microrna	2.82E-02	CD44
CD70		cytokine	2.82E-02	CD44
HAS2		enzyme	1.80E-02	CD44
MAPK10		kinase	2.82E-02	CD44
KHDRBS1		transcription regulator	1.55E-02	CD44
BDKRB2		g-protein coupled receptor	3.82E-02	CD44
ECSIT		transcription regulator	1.80E-02	CD44
RBM3		other	2.59E-03	CD44
IGF2BP3		translation regulator	7.76E-03	CD44
PLA2G2A		enzyme	1.80E-02	CD44
CDK8		kinase	4.32E-02	CD44
VCAM1		transmembrane receptor	1.03E-02	CD44
T		transcription regulator	4.32E-02	CD44
CCNE1		transcription regulator	4.57E-02	CD44
BCL10		transcription regulator	3.82E-02	CD44
S1PR3		g-protein coupled receptor	2.57E-02	CD44
ADAM15		peptidase	3.57E-02	CD44
CYP2J2		enzyme	4.07E-02	CD44
KLRC4-KLRK1/KLRK1		transmembrane receptor	4.32E-02	CD44
SRRM1		other	2.59E-03	CD44
(-)-isoproterenol		chemical drug	1.03E-02	CD44
polyamines		chemical - other	2.57E-02	CD44
hymecromone		chemical drug	4.32E-02	CD44
retinaldehyde		chemical - endogenous mammalian	1.03E-02	CD44
TPM1		other	7.76E-03	CALD1
ACTG1		other	2.06E-02	CALD1
CFB		peptidase	4.07E-02	C4A/C4B
BHLHE40		transcription regulator	4.57E-02	BHLHE41
Ap2 alpha		group	1.55E-02	ATP6V0E1
AP2M1		transporter	1.55E-02	ATP6V0E1
AP2S1		transporter	2.59E-03	ATP6V0E1
AP2B1		transporter	5.18E-03	ATP6V0E1
ANKRD17		other	2.57E-02	ARID5A
mannitol		chemical - endogenous mammalian	4.07E-02	AQP4
carvacrol		chemical - endogenous non-mammalian	1.29E-02	AQP4
BCKDK		kinase	2.31E-02	AQP4
SNTA1		other	1.80E-02	AQP4
mir-148		microrna	2.06E-02	AQP4
miR-668-3p (and other miRNAs w/seed GUCACUC)		mature microrna	2.59E-03	AQP4
mir-668		microrna	2.59E-03	AQP4
miR-320b (and other miRNAs w/seed AAAGCUG)		mature microrna	1.80E-02	AQP4
mir-320		microrna	1.55E-02	AQP4
miR-130a-3p (and other miRNAs w/seed AGUGCAA)		mature microrna	2.82E-02	AQP4
miR-1343-5p (and other miRNAs w/seed GGGGAGC)		mature microrna	2.59E-03	AQP4
mir-939		microrna	2.59E-03	AQP4
CRHR1		g-protein coupled receptor	4.32E-02	AQP4
TEF		transcription regulator	2.31E-02	AQP4
ACHE		enzyme	2.31E-02	AQP4
DTNA		other	5.18E-03	AQP4
DBP		transcription regulator	4.07E-02	AQP4
SCTR		g-protein coupled receptor	1.03E-02	AQP4
HLF		transcription regulator	2.57E-02	AQP4
lactic acid		chemical - endogenous mammalian	3.82E-02	AQP4
ammonium chloride		chemical drug	4.82E-02	AQP4
ammonia		chemical - endogenous mammalian	1.03E-02	AQP4
