# Supplementary material for: An integrative genome-wide transcriptome reveals that candesartan is neuroprotective and a candidate therapeutic for Alzheimer’s disease
Source: Alzheimers Res Ther. 2016 Jan 28;8:5. doi: 10.1186/s13195-015-0167-5 (PMC4731966; doi:10.1186/s13195-015-0167-5)
Supplement: Additional file 12: Table S7. — IPA of diseases and functions annotation of genes preferentially expressed in cerebrovascular endothelial cells. Table S7 notes the diseases and functions that are upregulated in Alzheimer’s disease and downregulated by candesartan and are preferentially expressed in cerebrovascular endothelial cells. (XLS 126 kb) [file 13195_2015_167_MOESM12_ESM.xls]

## Sheet: Sheet0
	Additional Table 7 xls
© 2000-2015 QIAGEN. All rights reserved.	IPA Diseases or Functions Annotation analysis of genes that are up-regulated in Alzheimer's disease and down- regulated by Candesartan and are of preferentially expressed in endothelial cells
Categories	Diseases or Functions Annotation	p-Value	Molecules	# Molecules
Cell Morphology	morphology of cells	9.41E-16	AQP4,ARAP1,CALD1,CD44,CLIC4,COL8A1,DDR1,EZR,FLNA,FSTL1,GFAP,GJA1,GNA12,IQGAP1,ITGB1,ITGB8,KLF4,LAMA4,LATS2,NEDD1,PDLIM5,PMAIP1,PON2,PRRX1,PTBP1,ROCK1,SAV1,SPARC,SSFA2,TIMP3,TJP2,TNS1,WWTR1,YAP1	34
Cardiovascular System Development and Function	function of cardiovascular system	4.93E-14	AQP4,CD44,CLIC4,FLNA,GFAP,GJA1,GSN,ITGB1,ITGB8,LAMA4,NOTCH2,PDLIM5,PLCE1,ROCK1,TIMP3	15
Cellular Movement	migration of cells	1.49E-12	AQP4,BHLHE41,C4A/C4B,CD44,CLIC4,DDR1,EZR,FLNA,FSTL1,GFAP,GJA1,GNA12,GNG12,GSN,IQGAP1,ITGB1,ITGB5,ITGB8,KANK1,KLF4,NOTCH2,PON2,PRRX1,ROCK1,SOX2,SPARC,TIMP3,TNS1,WWTR1,YAP1	30
Cellular Movement	invasion of cells	1.76E-12	BHLHE41,CD44,EZR,FLNA,FSTL1,GJA1,GNA12,GSN,IQGAP1,ITGB1,ITGB8,KLF4,NOTCH2,PRRX1,PTBP1,ROCK1,SOX2,SPARC,TIMP3,WWTR1,YAP1	21
Cardiovascular System Development and Function	abnormal morphology of cardiovascular system	6.45E-11	CD44,CLIC4,COL8A1,FLNA,GFAP,GJA1,ITGB8,LAMA4,LATS2,LTBP1,PDLIM5,PLCE1,PRRX1,ROCK1,SAV1,TIMP3,YAP1	17
Cellular Growth and Proliferation	proliferation of cells	2.28E-10	AQP4,ATP6V0E1,CALD1,CD44,COL8A1,DDR1,ELF1,EZR,FLNA,GFAP,GJA1,GNA12,GSN,IL13RA1,IQGAP1,ITGB1,ITGB5,ITGB8,KLF4,LAMA4,LATS2,LBR,LTBP1,NOTCH2,PLCE1,PMAIP1,PRRX1,PTBP1,ROCK1,SAV1,SLC7A11,SOX2,SPARC,TIMP3,TJP2,WWTR1,YAP1,ZFP36L2	38
Cellular Movement	cell movement of tumor cells	3.77E-10	CD44,DDR1,EZR,GNA12,GSN,IQGAP1,ITGB1,KLF4,SOX2,SPARC	10
Organismal Development	morphology of vessel	5.19E-10	DDR1,FLNA,GFAP,GJA1,ITGB8,LAMA4,LTBP1,NOTCH2,PRRX1,ROCK1,TIMP3,YAP1	12
Cellular Movement	invasion of tumor cell lines	7.92E-10	BHLHE41,CD44,EZR,GNA12,IQGAP1,ITGB1,ITGB8,KLF4,NOTCH2,PRRX1,PTBP1,ROCK1,SPARC,TIMP3,WWTR1,YAP1	16
Cellular Movement	cell movement of cancer cells	8.11E-10	CD44,DDR1,EZR,GNA12,GSN,IQGAP1,KLF4,SOX2,SPARC	9
Cellular Development	differentiation of cells	8.64E-10	ARID5A,BHLHE41,CALD1,CD44,CLIC4,DDR1,ELF1,EZR,GFAP,GJA1,GNA12,GSN,IL13RA1,ITGB1,ITGB5,ITGB8,KLF4,LAMA4,LATS2,LTBP1,NOTCH2,ROCK1,SAV1,SOX2,SPARC,TIMP3,WWTR1,YAP1,ZFP36L2	29
Cellular Development, Tissue Development	differentiation of epithelial tissue	3.23E-09	BHLHE41,CD44,CLIC4,ITGB1,ITGB5,KLF4,LATS2,NOTCH2,ROCK1,SAV1,SOX2,YAP1	12
Cell Morphology	cell rounding	3.32E-09	ARAP1,GNA12,GNG12,GSN,ITGB8,ROCK1,SPARC	7
Cardiovascular System Development and Function	development of cardiovascular system	3.44E-09	CD44,CLIC4,COL8A1,DDR1,FLNA,GJA1,GSN,ITGB1,ITGB5,ITGB8,LAMA4,LTBP1,NOTCH2,PLCE1,PRRX1,ROCK1,SAV1,SPARC,TIMP3,YAP1	20
Cellular Assembly and Organization, Cellular Function and Maintenance, Tissue Development	formation of actin filaments	5.67E-09	ARAP1,CALD1,CD44,GNA12,GNG12,GSN,ITGB1,ITGB5,KANK1,ROCK1,SPARC	11
Cellular Assembly and Organization	formation of cytoskeleton	5.76E-09	ARAP1,CALD1,CD44,FLNA,GNA12,GNG12,GSN,ITGB1,ITGB5,KANK1,ROCK1,SPARC	12
Cellular Movement	cell movement of tumor cell lines	7.05E-09	BHLHE41,CD44,EZR,FLNA,GFAP,GJA1,GNA12,IQGAP1,ITGB1,ITGB5,KANK1,KLF4,NOTCH2,PRRX1,SPARC,WWTR1,YAP1	17
Cancer, Cellular Movement, Organismal Injury and Abnormalities, Tumor Morphology	invasion of tumor cells	7.10E-09	CD44,EZR,FLNA,GNA12,ITGB1,KLF4,NOTCH2,ROCK1,SOX2	9
Cell Death and Survival	apoptosis	8.75E-09	BHLHE41,CD44,CLIC4,DDR1,EZR,FLNA,FSTL1,GJA1,GNA12,GSN,ITGB1,ITGB5,KLF4,LAMA4,LATS2,LTBP1,NOTCH2,PLCE1,PMAIP1,PON2,RAI14,ROCK1,SAV1,SOX2,SPARC,TIMP3,TJP2,TMEM123,YAP1,ZFP36L2	30
Cellular Assembly and Organization, Tissue Development	formation of filaments	1.14E-08	ARAP1,CALD1,CD44,GFAP,GNA12,GNG12,GSN,ITGB1,ITGB5,KANK1,ROCK1,SPARC	12
Cardiovascular System Development and Function, Organismal Development, Tissue Morphology	abnormal morphology of blood vessel	1.98E-08	FLNA,GFAP,GJA1,ITGB8,LAMA4,LTBP1,PRRX1,ROCK1,TIMP3,YAP1	10
Cellular Development, Embryonic Development, Hair and Skin Development and Function, Organ Development, Organismal Development, Tissue Development	differentiation of keratinocytes	2.31E-08	CLIC4,ITGB1,ITGB5,KLF4,LATS2,ROCK1,SAV1,YAP1	8
Cardiovascular System Development and Function, Organismal Development	angiogenesis	2.66E-08	CD44,CLIC4,COL8A1,DDR1,FLNA,GJA1,GSN,ITGB1,ITGB5,ITGB8,LAMA4,LTBP1,PRRX1,ROCK1,SPARC,TIMP3,YAP1	17
Cell Morphology, Cellular Assembly and Organization	morphology of cytoskeleton	2.85E-08	CD44,EZR,GNA12,IQGAP1,NEDD1,ROCK1,SPARC	7
Hematological System Development and Function, Tissue Morphology	quantity of blood cells	3.60E-08	ARID5A,C4A/C4B,CD44,CLIC4,DDR1,ELF1,FLNA,GJA1,GNA12,GSN,IL13RA1,ITGB8,KLF4,LAMA4,NOTCH2,PLCE1,TIMP3,ZFP36L2	18
Cell Death and Survival	cell death	3.77E-08	BHLHE41,C4A/C4B,CD44,CLIC4,DDR1,EZR,FLNA,FSTL1,GFAP,GJA1,GNA12,GSN,ITGB1,ITGB5,KLF4,LAMA4,LATS2,LTBP1,NOTCH2,PLCE1,PMAIP1,PON2,RAI14,ROCK1,SAV1,SLC7A11,SOX2,SPARC,TIMP3,TJP2,TMEM123,YAP1,ZFP36L2	33
Hematological System Development and Function, Tissue Morphology	quantity of leukocytes	3.81E-08	ARID5A,C4A/C4B,CD44,CLIC4,DDR1,ELF1,FLNA,GJA1,GNA12,GSN,IL13RA1,ITGB8,KLF4,NOTCH2,PLCE1,TIMP3,ZFP36L2	17
Organismal Development	morphology of body cavity	7.36E-08	CD44,DDR1,FLNA,FSTL1,GJA1,IQGAP1,ITGB1,ITGB8,LAMA4,LATS2,LTBP1,NOTCH2,PDLIM5,PLCE1,PRRX1,SPARC,TIMP3,TNS1,ZFP36L2	19
Organismal Survival	organismal death	8.29E-08	AQP4,C4A/C4B,CD44,CLIC4,DDR1,FLNA,FSTL1,GFAP,GJA1,GNA12,GSN,ITGB1,ITGB8,KLF4,LAMA4,LATS2,LTBP1,NOTCH2,PRRX1,PTBP1,RFX4,SAV1,SLC25A37,TIMP3,TJP2,YAP1,ZFP36L2	27
Cellular Assembly and Organization, Cellular Function and Maintenance, Tissue Development	formation of actin stress fibers	8.58E-08	ARAP1,CALD1,CD44,GNA12,GNG12,ITGB1,ITGB5,ROCK1,SPARC	9
Cellular Development, Tissue Development	differentiation of epithelial cells	9.97E-08	CLIC4,ITGB1,ITGB5,KLF4,LATS2,NOTCH2,ROCK1,SAV1,SOX2,YAP1	10
Tissue Morphology	quantity of cells	1.02E-07	ARID5A,C4A/C4B,CD44,CLIC4,DDR1,ELF1,FLNA,FSTL1,GJA1,GNA12,GSN,IL13RA1,ITGB1,ITGB8,KLF4,LAMA4,NOTCH2,PLCE1,SAV1,SOX2,SPARC,TIMP3,ZFP36L2	23
Cancer, Organismal Injury and Abnormalities	growth of tumor	1.58E-07	CD44,EZR,FLNA,GJA1,IQGAP1,ITGB1,ITGB5,ITGB8,LAMA4,NOTCH2,PLCE1,SOX2,SPARC,TIMP3,YAP1	15
Cellular Movement	migration of tumor cell lines	1.58E-07	BHLHE41,CD44,EZR,FLNA,GJA1,GNA12,IQGAP1,ITGB1,ITGB5,KANK1,KLF4,NOTCH2,PRRX1,WWTR1	14
Cell Morphology, Cellular Assembly and Organization, Cellular Function and Maintenance	formation of cellular protrusions	1.64E-07	ARAP1,CALD1,CD44,DDR1,EZR,FLNA,GJA1,GNA12,GSN,IQGAP1,ITGB1,ITGB8,RFX4,ROCK1,SPARC,WWTR1	16
Organismal Development	abnormal morphology of body cavity	2.03E-07	CD44,DDR1,FLNA,FSTL1,GJA1,IQGAP1,ITGB1,ITGB8,LAMA4,LATS2,LTBP1,NOTCH2,PDLIM5,PLCE1,PRRX1,TIMP3,TNS1,ZFP36L2	18
Cell-To-Cell Signaling and Interaction	detachment of cells	2.57E-07	FLNA,GNA12,GSN,ITGB1,ROCK1,SPARC	6
Cellular Assembly and Organization, Cellular Function and Maintenance	microtubule dynamics	2.83E-07	ARAP1,CALD1,CD44,DDR1,EZR,FLNA,GJA1,GNA12,GSN,IQGAP1,ITGB1,ITGB8,NEDD1,RFX4,ROCK1,SPARC,TIMP3,WWTR1	18
Cellular Development, Cellular Growth and Proliferation, Organ Development, Respiratory System Development and Function	proliferation of lung cells	3.51E-07	CD44,ITGB1,ITGB8,KLF4,SOX2	5
Cancer, Organismal Injury and Abnormalities, Reproductive System Disease	mammary tumor	3.78E-07	CALD1,CD44,FLNA,GJA1,GNA12,GSN,ITGB1,ITGB5,KLF4,NOTCH2,PDLIM5,PMAIP1,PTBP1,ROCK1,SOX2,SPARC,TIMP3,TNS1,WWTR1,YAP1,ZFP36L2	21
Cancer, Organismal Injury and Abnormalities	advanced malignant tumor	4.06E-07	BHLHE41,C4A/C4B,CALD1,CD44,EZR,FLNA,GJA1,GNA12,ITGB1,KLF4,PRRX1,SLC7A11,TIMP3,YAP1,ZFP36L2	15
Cardiovascular System Development and Function, Organismal Development	vasculogenesis	4.34E-07	CD44,CLIC4,COL8A1,DDR1,FLNA,GJA1,GSN,ITGB1,ITGB8,LTBP1,PRRX1,SPARC,TIMP3,YAP1	14
Cellular Function and Maintenance	cellular homeostasis	5.85E-07	AQP4,C4A/C4B,CLIC4,GJA1,GNA12,GSN,ITGB1,ITGB8,KLF4,LTBP1,NOTCH2,PLCE1,PMAIP1,ROCK1,SOX2,SSFA2,TIMP3,TJP2,TMEM123,ZFP36L2	20
Cellular Development, Cellular Growth and Proliferation, Organ Development, Skeletal and Muscular System Development and Function, Tissue Development	proliferation of muscle cells	6.33E-07	DDR1,GJA1,ITGB1,KLF4,PLCE1,PRRX1,ROCK1,SAV1,SPARC,YAP1	10
Cellular Assembly and Organization, Cellular Function and Maintenance	organization of cytoskeleton	7.15E-07	ARAP1,CALD1,CD44,DDR1,EZR,FLNA,GFAP,GJA1,GNA12,GSN,IQGAP1,ITGB1,ITGB8,NEDD1,RFX4,ROCK1,SPARC,TIMP3,WWTR1	19
Cell Death and Survival	cell death of kidney cell lines	8.68E-07	CD44,EZR,GNA12,GSN,ITGB1,PMAIP1,TJP2,TMEM123,YAP1	9
Cancer, Cellular Movement, Organismal Injury and Abnormalities, Tumor Morphology	invasion of cancer cells	1.01E-06	CD44,EZR,GNA12,ITGB1,KLF4,SOX2	6
Cell Death and Survival	apoptosis of kidney cell lines	1.16E-06	CD44,EZR,GNA12,GSN,ITGB1,PMAIP1,TJP2,YAP1	8
Cell Death and Survival	necrosis	1.64E-06	CD44,CLIC4,EZR,FLNA,FSTL1,GFAP,GJA1,GNA12,GSN,ITGB1,KLF4,LATS2,LTBP1,NOTCH2,PLCE1,PMAIP1,PON2,RAI14,ROCK1,SLC7A11,SOX2,SPARC,TIMP3,TJP2,TMEM123,YAP1	26
Cell-To-Cell Signaling and Interaction	binding of connective tissue cells	2.37E-06	CD44,GSN,ITGB1,SPARC	4
Cancer, Organismal Injury and Abnormalities, Reproductive System Disease	breast cancer	2.47E-06	CALD1,CD44,FLNA,GJA1,GNA12,GSN,ITGB1,KLF4,NOTCH2,PDLIM5,PMAIP1,PTBP1,SOX2,SPARC,TIMP3,TNS1,WWTR1,YAP1,ZFP36L2	19
Cellular Movement	migration of pancreatic cancer cell lines	3.80E-06	BHLHE41,CD44,ITGB1,PRRX1	4
Cancer, Organismal Injury and Abnormalities	metastasis	4.11E-06	BHLHE41,CALD1,CD44,EZR,FLNA,GJA1,GNA12,ITGB1,PRRX1,SLC7A11,TIMP3,YAP1,ZFP36L2	13
Cellular Movement	migration of blood cells	4.28E-06	C4A/C4B,CD44,DDR1,EZR,FLNA,GFAP,GJA1,GNA12,GSN,ITGB1,PON2,ROCK1,SPARC,TIMP3	14
Organismal Development	abnormal morphology of abdomen	4.45E-06	C4A/C4B,CD44,DDR1,FSTL1,GJA1,IQGAP1,ITGB1,KLF4,NOTCH2,PRRX1,SAV1,TIMP3,TNS1,ZFP36L2	14
Cell-To-Cell Signaling and Interaction, Renal and Urological System Development and Function	adhesion of kidney cells	4.82E-06	CD44,ITGB1,SPARC,TIMP3,TMEM123	5
Cellular Assembly and Organization	cross-linkage of actin filaments	4.88E-06	CALD1,FLNA,IQGAP1	3
Embryonic Development, Hair and Skin Development and Function, Organ Development, Organismal Development, Tissue Development	formation of skin	4.98E-06	CLIC4,GJA1,ITGB1,ITGB5,KLF4,LATS2,ROCK1,SAV1,YAP1	9
Cellular Movement	cell movement of breast cancer cell lines	5.00E-06	BHLHE41,FLNA,GJA1,ITGB1,ITGB5,KLF4,SPARC,WWTR1	8
Cancer, Organismal Injury and Abnormalities	breast or ovarian cancer	5.60E-06	C4A/C4B,CALD1,CD44,DDR1,FLNA,GJA1,GNA12,GSN,ITGB1,KLF4,NOTCH2,PDLIM5,PMAIP1,PTBP1,SOX2,SPARC,TIMP3,TNS1,WWTR1,YAP1,ZFP36L2	21
Tissue Development	growth of epithelial tissue	6.57E-06	CD44,COL8A1,EZR,GJA1,ITGB1,ITGB8,KLF4,SAV1,SLC7A11,SOX2,SPARC,YAP1	12
Inflammatory Disease, Inflammatory Response, Neurological Disease	Encephalitis	6.75E-06	ARID5A,C4A/C4B,CD44,ELF1,GFAP,ITGB8,KLF4,NOTCH2	8
Cell Cycle	cell cycle progression	6.95E-06	CALD1,CD44,EZR,FLNA,GJA1,GNA12,ITGB1,KLF4,LATS2,LTBP1,NEDD1,NOTCH2,SOX2,SPARC,YAP1	15
Cardiovascular System Development and Function, Organ Morphology, Organismal Development	abnormal morphology of dilated left ventricle	7.00E-06	LAMA4,PDLIM5,PLCE1,TIMP3	4
Cell Morphology, Connective Tissue Development and Function	shape change of fibroblast cell lines	7.09E-06	FLNA,GNG12,ITGB1,PTBP1,ROCK1	5
Embryonic Development, Organismal Development	development of body trunk	7.71E-06	CD44,EZR,FLNA,FSTL1,GJA1,IL13RA1,ITGB1,NOTCH2,PLCE1,RFX4,SAV1,SOX2,SPARC,TIMP3,WWTR1	15
Cellular Development, Cellular Growth and Proliferation, Organ Development, Respiratory System Development and Function, Tissue Development	proliferation of airway epithelial cells	8.04E-06	ITGB8,KLF4,SOX2	3
Cell-To-Cell Signaling and Interaction, Cellular Assembly and Organization, Cellular Function and Maintenance	formation of focal adhesions	8.11E-06	CALD1,EZR,GNA12,GNG12,ITGB1,ROCK1	6
Cell Morphology, Cellular Assembly and Organization, Cellular Function and Maintenance	extension of peripheral lamellae	8.13E-06	GSN,ITGB1	2
Cellular Movement	migration of nasopharyngeal carcinoma cells	8.13E-06	GNA12,IQGAP1	2
Cardiovascular System Development and Function, Organ Morphology, Organismal Development	abnormal morphology of heart	8.25E-06	FLNA,GJA1,ITGB8,LAMA4,LATS2,LTBP1,PDLIM5,PLCE1,TIMP3	9
Organismal Development	abnormal morphology of thoracic cavity	9.61E-06	FLNA,FSTL1,GJA1,ITGB8,LAMA4,LATS2,LTBP1,PDLIM5,PLCE1,PRRX1,TIMP3	11
Cancer, Cellular Movement, Organismal Injury and Abnormalities, Reproductive System Disease, Tumor Morphology	invasion of mammary tumor cells	1.00E-05	CD44,FLNA,ITGB1,ROCK1	4
Cellular Growth and Proliferation, Tissue Development	proliferation of epithelial cells	1.01E-05	COL8A1,EZR,ITGB1,ITGB8,KLF4,SAV1,SLC7A11,SOX2,SPARC,YAP1	10
Cell-To-Cell Signaling and Interaction	adhesion of connective tissue cells	1.03E-05	CD44,IQGAP1,ITGB1,ROCK1,SPARC,TMEM123	6
Gene Expression	transcription	1.16E-05	ARID5A,BHLHE41,C4A/C4B,CD44,ELF1,EZR,FLNA,GJA1,GNA12,GSN,IQGAP1,ITGB8,KLF4,NOTCH2,PRRX1,RFX4,SOX2,TIMP3,WWTR1,YAP1,ZFP36L2	21
Cellular Movement	migration of breast cancer cell lines	1.39E-05	BHLHE41,FLNA,GJA1,ITGB1,ITGB5,KLF4,WWTR1	7
Cell Death and Survival, Cellular Development, Cellular Function and Maintenance, Cellular Growth and Proliferation	self-renewal of stem cells	1.39E-05	KLF4,PRRX1,SOX2,WWTR1	4
Tissue Development	formation of epithelial tissue	1.47E-05	CD44,ITGB1,ITGB8,LAMA4,SOX2	5
Tissue Development	development of epithelial tissue	1.60E-05	CD44,CLIC4,GJA1,ITGB1,ITGB8,LAMA4,NOTCH2,SOX2,SPARC,YAP1	10
Cellular Movement	invasion of breast cancer cell lines	1.60E-05	BHLHE41,CD44,EZR,IQGAP1,SPARC,WWTR1,YAP1	7
Tissue Morphology	abnormal morphology of epithelial tissue	1.72E-05	CD44,CLIC4,COL8A1,DDR1,FSTL1,KLF4,PRRX1,SAV1,SPARC	9
Cell Morphology, Organ Morphology, Organismal Development, Renal and Urological System Development and Function	morphology of kidney cells	1.75E-05	DDR1,ITGB1,SPARC,TNS1	4
Cell Morphology	ruffling	1.76E-05	EZR,FLNA,GNA12,GSN,ITGB1	5
Hematological System Development and Function, Inflammatory Response, Tissue Morphology	quantity of phagocytes	1.77E-05	C4A/C4B,CLIC4,DDR1,GJA1,GSN,NOTCH2,PLCE1,TIMP3,ZFP36L2	9
Cell-To-Cell Signaling and Interaction, Connective Tissue Development and Function	binding of fibroblasts	1.79E-05	GSN,ITGB1,SPARC	3
Organ Morphology, Organismal Development, Renal and Urological System Development and Function	morphology of kidney	1.91E-05	DDR1,FSTL1,ITGB1,SPARC,TIMP3,TNS1,ZFP36L2	7
Cellular Development, Tissue Development	differentiation of connective tissue cells	2.08E-05	ARID5A,GJA1,GSN,ITGB1,KLF4,LAMA4,NOTCH2,SAV1,SOX2,TIMP3,WWTR1	11
Cardiovascular System Development and Function, Organ Morphology, Organismal Development	abnormal morphology of heart ventricle	2.15E-05	GJA1,ITGB8,LAMA4,PDLIM5,PLCE1,TIMP3	6
Cellular Movement, Immune Cell Trafficking	leukocyte migration	2.17E-05	C4A/C4B,CD44,DDR1,EZR,FLNA,GFAP,GNA12,GSN,ITGB1,PON2,ROCK1,SPARC,TIMP3	13
Organismal Functions, Organismal Injury and Abnormalities, Tissue Morphology	healing of wound	2.21E-05	CD44,CLIC4,GJA1,GSN,NOTCH2,SPARC	6
Organismal Development	development of genitourinary system	2.34E-05	CD44,DDR1,EZR,FSTL1,GJA1,GSN,ITGB1,NOTCH2,PLCE1,SOX2,TIMP3,WWTR1,YAP1	13
Cell-To-Cell Signaling and Interaction	attachment of hepatoma cell lines	2.44E-05	CD44,SPARC	2
Cancer, Cell-To-Cell Signaling and Interaction, Organismal Injury and Abnormalities	binding of melanoma cells	2.44E-05	CD44,ITGB1	2
Cellular Growth and Proliferation	formation of induced pluripotent stem cells	2.44E-05	KLF4,SOX2	2
Cell-To-Cell Signaling and Interaction	transduction of fibroblasts	2.44E-05	KLF4,SOX2	2
Cellular Movement, Connective Tissue Development and Function	cell movement of fibroblasts	2.54E-05	CD44,EZR,GNA12,GSN,ITGB1,TNS1	6
Cellular Movement, Hematological System Development and Function, Immune Cell Trafficking	cell movement of leukocytes	2.57E-05	C4A/C4B,CD44,EZR,FLNA,GFAP,GNA12,GSN,ITGB1,PON2,ROCK1,SPARC,TIMP3	12
Cellular Development, Cellular Growth and Proliferation	proliferation of lung cancer cell lines	2.81E-05	ITGB1,ITGB8,NOTCH2,PTBP1,SLC7A11,SOX2,YAP1	7
Connective Tissue Disorders, Developmental Disorder, Hereditary Disorder, Skeletal and Muscular Disorders	chondrodysplasia	3.24E-05	FLNA,GJA1,ITGB1,LBR	4
Cell Death and Survival, Cellular Function and Maintenance	self-renewal of cells	3.34E-05	CD44,KLF4,PRRX1,SOX2,WWTR1	5
Cell Death and Survival, Cellular Development, Cellular Function and Maintenance, Cellular Growth and Proliferation, Embryonic Development, Organismal Development, Tissue Development	self-renewal of neural stem cells	3.35E-05	KLF4,PRRX1,SOX2	3
Cardiovascular System Development and Function, Organismal Development, Tissue Morphology	abnormal morphology of aorta	3.45E-05	FLNA,LTBP1,PRRX1,TIMP3	4
Cell Morphology	cell spreading	4.11E-05	ARAP1,CD44,FLNA,GFAP,ITGB1,PTBP1,SPARC	7
Cell Death and Survival	cell death of neuroglia	4.16E-05	CD44,GFAP,GJA1,ITGB1,LAMA4	5
Cell Morphology	morphology of tumor cell lines	4.30E-05	EZR,GNA12,IQGAP1,KLF4,ROCK1,TIMP3	6
Cell-To-Cell Signaling and Interaction	binding of breast cancer cell lines	4.38E-05	CD44,ITGB1,ITGB5	3
Cellular Development, Cellular Growth and Proliferation	proliferation of tumor cell lines	4.72E-05	CD44,EZR,FLNA,GJA1,IQGAP1,ITGB1,ITGB5,ITGB8,KLF4,NOTCH2,PTBP1,SLC7A11,SOX2,SPARC,TIMP3,WWTR1,YAP1	17
Cell-To-Cell Signaling and Interaction, Renal and Urological System Development and Function	detachment of podocytes	4.86E-05	ITGB1,SPARC	2
Cellular Development	epithelial-mesenchymal transition	4.86E-05	CD44,CLIC4,FLNA,KLF4,NOTCH2,SOX2	6
Cellular Growth and Proliferation	generation of fibroblast cell lines	4.86E-05	KLF4,SOX2	2
Cellular Growth and Proliferation, Tissue Development	initiation of generation of dermal fibroblasts	4.86E-05	KLF4,SOX2	2
Cellular Growth and Proliferation, Tissue Development	initiation of generation of induced pluripotent stem cells	4.86E-05	KLF4,SOX2	2
Connective Tissue Development and Function, Organ Morphology, Tissue Morphology	quantity of dermal fibroblasts	4.86E-05	KLF4,SOX2	2
Embryonic Development, Organ Development, Organismal Development, Reproductive System Development and Function, Tissue Development	formation of mammary gland	5.36E-05	CD44,DDR1,GSN,ITGB1,TIMP3,YAP1	6
Cellular Development, Cellular Growth and Proliferation, Organ Development, Skeletal and Muscular System Development and Function, Tissue Development	proliferation of smooth muscle cells	5.36E-05	DDR1,GJA1,ITGB1,KLF4,PRRX1,ROCK1,SPARC	7
Lymphoid Tissue Structure and Development	quantity of lymphatic system component	5.44E-05	C4A/C4B,CD44,ELF1,GJA1,GNA12,KLF4,NOTCH2,ZFP36L2	8
Cell-To-Cell Signaling and Interaction	binding of cells	5.57E-05	CD44,GSN,IL13RA1,ITGB1,ITGB5,LAMA4,NOTCH2,SPARC,TIMP3	9
Tissue Development	formation of basement membrane	5.61E-05	ITGB1,ITGB8,LAMA4	3
Organismal Injury and Abnormalities	scar tissue	5.61E-05	GFAP,GJA1,SPARC	3
Developmental Disorder	dysplasia	6.03E-05	FLNA,GJA1,GNA12,ITGB1,LBR,NOTCH2	6
Cellular Growth and Proliferation	formation of connective tissue cells	6.32E-05	CALD1,CD44,FLNA,GSN,ITGB1,SPARC	6
Embryonic Development, Organ Development, Organismal Development, Reproductive System Development and Function, Tissue Development	lactation	6.44E-05	CD44,DDR1,ITGB1,TIMP3	4
Cell Cycle	G1/S phase transition	6.47E-05	GJA1,GNA12,ITGB1,KLF4,LATS2,SOX2	6
Connective Tissue Disorders, Developmental Disorder, Skeletal and Muscular Disorders	dysplasia of skeleton	6.68E-05	FLNA,GJA1,ITGB1,LBR,NOTCH2	5
Connective Tissue Development and Function, Tissue Morphology	quantity of connective tissue	6.85E-05	CD44,FSTL1,ITGB1,KLF4,LAMA4,NOTCH2,SOX2,SPARC,SSFA2,ZFP36L2	10
Cell Death and Survival	cell death of connective tissue cells	6.92E-05	CD44,CLIC4,FLNA,GSN,ITGB1,PMAIP1,RAI14,TIMP3,TMEM123,YAP1	10
Cardiovascular System Development and Function, Organismal Development, Tissue Morphology	abnormal morphology of aortic arch	7.03E-05	FLNA,LTBP1,PRRX1	3
Cancer, Immunological Disease, Organismal Injury and Abnormalities	metastasis of lymph node	7.03E-05	CD44,ITGB1,YAP1	3
Developmental Disorder, Skeletal and Muscular Disorders	congenital anomaly of musculoskeletal system	7.34E-05	CALD1,FLNA,GJA1,ITGB1,ITGB8,LBR,NOTCH2,PRRX1,SPARC,TIMP3,YAP1	11
Cell Death and Survival	apoptosis of radial glial cells	8.09E-05	ITGB1,LAMA4	2
Cell-To-Cell Signaling and Interaction, Skeletal and Muscular System Development and Function	attachment of smooth muscle cells	8.09E-05	DDR1,ITGB1	2
Cell-To-Cell Signaling and Interaction	binding of myeloma cell lines	8.09E-05	CD44,ITGB1	2
Cell-To-Cell Signaling and Interaction, Nervous System Development and Function	binding of Schwann cells	8.09E-05	CD44,ITGB1	2
Cell Cycle, Cellular Movement	cytokinesis of connective tissue cells	8.09E-05	ITGB1,LATS2	2
Neurological Disease, Organismal Injury and Abnormalities	formation of glial scar	8.09E-05	AQP4,GJA1	2
Cell-To-Cell Signaling and Interaction, Cellular Growth and Proliferation, Connective Tissue Development and Function	induction of fibroblasts	8.09E-05	KLF4,SOX2	2
Cell Morphology	abnormal morphology of cells	8.17E-05	CD44,CLIC4,COL8A1,DDR1,FSTL1,GFAP,ITGB1,ITGB8,KLF4,LAMA4,LATS2,PDLIM5,PRRX1,SAV1,SPARC	15
Cellular Movement	migration of leukemia cell lines	8.29E-05	CD44,FLNA,GNA12,ITGB1	4
Cell Morphology, Cellular Assembly and Organization	morphology of actin cytoskeleton	8.68E-05	CD44,ROCK1,SPARC	3
Neurological Disease	amyotrophic lateral sclerosis	8.84E-05	EZR,GFAP,GSN,SPARC,WWTR1,ZFP36L2	6
Cancer, Organismal Injury and Abnormalities	neoplasia of tumor cell lines	9.09E-05	CD44,GJA1,KLF4,SOX2,TIMP3,WWTR1,YAP1	7
Cell Morphology	tubulation of cells	9.11E-05	CD44,CLIC4,FLNA,ITGB1,TIMP3	5
Cellular Function and Maintenance	engulfment of cells	9.14E-05	ATP6V0E1,CD44,CLIC4,EZR,GSN,IQGAP1,ITGB1,ITGB5	8
Cell Death and Survival	apoptosis of epithelial cell lines	9.43E-05	CD44,CLIC4,ITGB1,PMAIP1,TJP2,YAP1	6
Cell Death and Survival	cell death of leukemia cell lines	1.00E-04	CD44,GSN,ITGB1,KLF4,NOTCH2,PMAIP1,TMEM123	7
Cellular Movement, Hematological System Development and Function	cell movement of hematopoietic cells	1.00E-04	CD44,DDR1,GJA1,ITGB1	4
Cellular Movement, Skeletal and Muscular System Development and Function	migration of smooth muscle cells	1.02E-04	CLIC4,DDR1,ITGB1,ITGB5,ROCK1	5
Hematological System Development and Function, Tissue Morphology	quantity of granulocytes	1.04E-04	C4A/C4B,GJA1,GSN,IL13RA1,PLCE1,TIMP3,ZFP36L2	7
Cell Signaling	Rho protein signal transduction	1.05E-04	GNA12,ITGB1,KANK1,ROCK1	4
Cancer, Organismal Injury and Abnormalities	tumorigenesis of tissue	1.07E-04	AQP4,ARAP1,C4A/C4B,CALD1,CD44,COL8A1,DDR1,ELF1,EZR,FLNA,FSTL1,GFAP,GJA1,GNA12,GNG12,GRAMD3,GSN,IL13RA1,IQGAP1,ITGB1,ITGB5,ITGB8,KANK1,KLF4,LAMA4,LATS2,LBR,LTBP1,NEDD1,NOTCH2,PDLIM5,PLCE1,PLEKHB1,PMAIP1,PON2,PTBP1,RAI14,RFX4,ROCK1,SLC7A11,SNTB1,SOX2,SPARC,SSFA2,TIMP3,TJP2,TMEM123,TNS1,WWTR1,YAP1,ZFP36L2	51
Cardiovascular System Development and Function, Organismal Development, Tissue Morphology	abnormal morphology of artery	1.12E-04	FLNA,GJA1,LTBP1,PRRX1,TIMP3	5
Hematological System Development and Function, Inflammatory Response, Tissue Morphology	quantity of neutrophils	1.14E-04	C4A/C4B,GJA1,GSN,PLCE1,TIMP3,ZFP36L2	6
Cardiovascular System Development and Function, Cellular Development, Cellular Growth and Proliferation, Organ Development, Skeletal and Muscular System Development and Function, Tissue Development	proliferation of cardiomyocytes	1.15E-04	GJA1,PLCE1,SAV1,YAP1	4
Cardiovascular System Development and Function, Cellular Function and Maintenance, Tissue Development	function of vascular endothelial cells	1.16E-04	CD44,CLIC4,ROCK1	3
Cancer, Organismal Injury and Abnormalities, Reproductive System Disease	carcinoma in breast	1.17E-04	CALD1,GJA1,GSN,ITGB1,KLF4,NOTCH2,SOX2,TIMP3,TNS1,WWTR1,YAP1,ZFP36L2	12
Cell Morphology	cell spreading of fibrosarcoma cell lines	1.21E-04	FLNA,ITGB1	2
Embryonic Development, Organismal Development, Tissue Development	formation of epiblast	1.21E-04	ITGB1,SOX2	2
Cell-To-Cell Signaling and Interaction	transduction of stem cells	1.21E-04	KLF4,SOX2	2
Cell Morphology	shape change of tumor cell lines	1.22E-04	FLNA,GFAP,GNA12,ITGB1,SPARC	5
Gene Expression	expression of RNA	1.23E-04	ARID5A,BHLHE41,CD44,ELF1,EZR,FLNA,GJA1,GNA12,GSN,IQGAP1,ITGB8,KLF4,NOTCH2,PRRX1,RFX4,SOX2,TIMP3,WWTR1,YAP1,ZFP36L2	20
Organismal Injury and Abnormalities, Renal and Urological Disease	cystic kidney disease	1.26E-04	C4A/C4B,CALD1,FSTL1,IL13RA1,TNS1,WWTR1	6
Organ Morphology, Organismal Development, Renal and Urological System Development and Function	abnormal morphology of kidney	1.31E-04	DDR1,FSTL1,ITGB1,TIMP3,TNS1,ZFP36L2	6
Connective Tissue Development and Function, Tissue Morphology	quantity of connective tissue cells	1.31E-04	CD44,ITGB1,KLF4,NOTCH2,SOX2,SPARC	6
Cell Cycle, Cell-To-Cell Signaling and Interaction, Cellular Growth and Proliferation	contact growth inhibition	1.32E-04	EZR,GJA1,LATS2,LTBP1,YAP1	5
Cell Cycle	G1/S phase transition of tumor cell lines	1.49E-04	GJA1,ITGB1,KLF4,SOX2	4
Cell Death and Survival	apoptosis of tumor cell lines	1.52E-04	CD44,EZR,GJA1,GSN,ITGB1,KLF4,LATS2,LTBP1,NOTCH2,PMAIP1,SOX2,SPARC,TIMP3,YAP1	14
Cancer, Gastrointestinal Disease, Organismal Injury and Abnormalities	gastrointestinal tract cancer	1.58E-04	ARAP1,CALD1,CD44,COL8A1,EZR,FLNA,FSTL1,GJA1,GNA12,GNG12,GSN,IQGAP1,KANK1,KLF4,LAMA4,LATS2,NEDD1,NOTCH2,PDLIM5,PLCE1,PON2,PRRX1,PTBP1,RFX4,ROCK1,SLC7A11,SNTB1,SOX2,SPARC,TIMP3,TMEM123,TNS1,WWTR1,YAP1,ZFP36L2	35
Digestive System Development and Function	abnormal morphology of digestive system	1.61E-04	C4A/C4B,GJA1,IQGAP1,KLF4,NOTCH2,PRRX1,SAV1,TIMP3,ZFP36L2	9
Cellular Assembly and Organization	binding of actin cytoskeleton	1.69E-04	EZR,FLNA	2
Developmental Disorder, Neurological Disease	hypertrophy of astrocytes	1.69E-04	GFAP,KLF4	2
Nervous System Development and Function	morphology of nervous system	1.70E-04	AQP4,CD44,CLIC4,GFAP,GJA1,IQGAP1,ITGB1,ITGB8,LAMA4,LATS2,YAP1	11
Cellular Movement, Connective Tissue Development and Function	cell movement of fibroblast cell lines	1.72E-04	CD44,CLIC4,DDR1,GNG12,ITGB1	5
Cell Death and Survival	cell death of tumor cell lines	1.73E-04	CD44,EZR,GJA1,GSN,ITGB1,KLF4,LATS2,LTBP1,NOTCH2,PMAIP1,SLC7A11,SOX2,SPARC,TIMP3,TMEM123,YAP1	16
Embryonic Development, Organismal Development	morphogenesis of embryo	1.79E-04	CD44,GJA1,GNA12,NOTCH2,PRRX1,YAP1	6
Skeletal and Muscular System Development and Function	quantity of bone	1.79E-04	CD44,KLF4,NOTCH2,PRRX1,SPARC,WWTR1	6
Cell Morphology, Cellular Assembly and Organization, Cellular Function and Maintenance	formation of filopodia	1.81E-04	ARAP1,EZR,IQGAP1,ITGB1,SPARC	5
Cancer, Organismal Injury and Abnormalities, Respiratory Disease	non-small cell lung cancer	1.84E-04	CD44,EZR,GSN,ITGB1,ITGB5,NOTCH2,PLCE1,SOX2,SPARC,TIMP3,ZFP36L2	11
Cellular Assembly and Organization	formation of plasma membrane	1.93E-04	GJA1,GNA12,IQGAP1,ITGB1,PDLIM5,TJP2	6
Cellular Movement	homing of cells	1.95E-04	C4A/C4B,CD44,DDR1,GJA1,GNA12,GSN,ITGB1,PON2,ROCK1	9
Immunological Disease, Inflammatory Disease, Inflammatory Response, Neurological Disease	experimental autoimmune encephalomyelitis	2.03E-04	ARID5A,CD44,ELF1,ITGB8,KLF4,NOTCH2	6
Cardiovascular System Development and Function	morphogenesis of cardiovascular system	2.03E-04	CLIC4,GJA1,NOTCH2,PRRX1,SAV1,TIMP3	6
Embryonic Development, Organismal Development	morphogenesis of head	2.03E-04	COL8A1,EZR,ITGB1,PRRX1,RFX4,SOX2	6
Cell-To-Cell Signaling and Interaction	attachment of tumor cell lines	2.07E-04	CD44,ITGB1,SPARC	3
Cancer, Organismal Injury and Abnormalities	breast or ovarian carcinoma	2.19E-04	C4A/C4B,CALD1,GJA1,GSN,ITGB1,KLF4,NOTCH2,PTBP1,SOX2,TIMP3,TNS1,WWTR1,YAP1,ZFP36L2	14
Immunological Disease, Organismal Injury and Abnormalities	lymphadenopathy	2.21E-04	C4A/C4B,CD44,ITGB1,YAP1	4
Cell Morphology, Cellular Assembly and Organization	structural integrity of plasma membrane	2.25E-04	ITGB1,TMEM123	2
Cell-To-Cell Signaling and Interaction, Cellular Assembly and Organization	quantity of focal adhesions	2.40E-04	FLNA,ITGB1,SPARC	3
Inflammatory Response	immune response of cells	2.41E-04	AQP4,CD44,CLIC4,FSTL1,GNA12,GSN,ITGB1,ITGB5,LTBP1	9
Cellular Movement, Hematological System Development and Function, Immune Cell Trafficking	cell movement of mononuclear leukocytes	2.54E-04	CD44,EZR,GNA12,ITGB1,PON2,ROCK1,SPARC,TIMP3	8
Cardiovascular System Development and Function, Organ Morphology	contractility of heart	2.55E-04	LAMA4,PDLIM5,PLCE1,TIMP3,YAP1	5
Cellular Assembly and Organization, Cellular Function and Maintenance	organization of actin filaments	2.55E-04	ARAP1,FLNA,GSN,ITGB1	4
Hereditary Disorder, Neurological Disease, Psychological Disorders, Skeletal and Muscular Disorders	Huntington's Disease	2.59E-04	AQP4,C4A/C4B,CD44,GFAP,GJA1,NOTCH2,RFX4,SOX2,WWTR1	9
Cancer, Organismal Injury and Abnormalities	lymphohematopoietic cancer	2.64E-04	C4A/C4B,CALD1,CD44,DDR1,FLNA,GFAP,GSN,IQGAP1,ITGB1,ITGB5,LTBP1,NOTCH2,RAI14,SAV1,TJP2,TNS1,YAP1,ZFP36L2	18
Cellular Movement, Hematological System Development and Function, Immune Cell Trafficking, Inflammatory Response	cell movement of macrophages	2.70E-04	CD44,FLNA,GSN,ITGB1,ROCK1,TIMP3	6
Cell Morphology	cell spreading of tumor cell lines	2.84E-04	FLNA,GFAP,ITGB1,SPARC	4
Cancer, Organismal Injury and Abnormalities	breast or colorectal cancer	2.85E-04	ARAP1,CALD1,CD44,FLNA,FSTL1,GJA1,GNA12,GNG12,GSN,IQGAP1,ITGB1,KANK1,KLF4,LAMA4,LATS2,NEDD1,NOTCH2,PDLIM5,PMAIP1,PON2,PRRX1,PTBP1,RFX4,ROCK1,SLC7A11,SNTB1,SOX2,SPARC,TIMP3,TMEM123,TNS1,WWTR1,YAP1,ZFP36L2	34
Organismal Injury and Abnormalities, Skeletal and Muscular Disorders	atrophy of anterior tibial muscle	2.89E-04	GJA1,YAP1	2
Cell Death and Survival, Embryonic Development	apoptosis of embryonic cell lines	2.93E-04	CD44,ITGB1,PMAIP1,TJP2,YAP1	5
Hematological System Development and Function, Immune Cell Trafficking, Inflammatory Response, Tissue Development	accumulation of leukocytes	2.94E-04	C4A/C4B,CD44,DDR1,ITGB1,NOTCH2,ROCK1	6
Cardiovascular System Development and Function, Hematological System Development and Function	pressure of left ventricle	2.94E-04	ITGB1,PDLIM5,TIMP3	3
Skeletal and Muscular Disorders	skeletal myopathy	2.94E-04	CALD1,GJA1,ITGB1,SPARC,TIMP3,YAP1	6
Hematological System Development and Function, Tissue Morphology	quantity of lymphocytes	2.96E-04	ARID5A,CD44,DDR1,ELF1,GJA1,GNA12,IL13RA1,ITGB8,KLF4,NOTCH2	10
Cardiovascular Disease	arteriosclerosis	2.98E-04	CD44,DDR1,GJA1,KLF4,PLEKHB1,SLC7A11,SPARC,TIMP3	8
Developmental Disorder	Hypertrophy	3.01E-04	GFAP,GJA1,GSN,KLF4,LAMA4,PLCE1,TIMP3,YAP1	8
Cellular Growth and Proliferation, Tissue Development	proliferation of connective tissue cells	3.17E-04	CD44,GJA1,ITGB1,KLF4,NOTCH2,PLCE1,SLC7A11,SPARC,YAP1	9
Cell Signaling	small GTPase mediated signal transduction	3.21E-04	GNA12,ITGB1,KANK1,PLCE1,ROCK1	5
Cellular Movement, Hematological System Development and Function, Immune Cell Trafficking	migration of mononuclear leukocytes	3.27E-04	CD44,EZR,GNA12,ITGB1,ROCK1,SPARC,TIMP3	7
Cell-To-Cell Signaling and Interaction, Connective Tissue Development and Function	binding of fibroblast cell lines	3.35E-04	CD44,IL13RA1,ITGB1	3
Cell Death and Survival	apoptosis of leukemia cell lines	3.41E-04	CD44,GSN,ITGB1,KLF4,NOTCH2,PMAIP1	6
Cancer, Neurological Disease, Organismal Injury and Abnormalities	central nervous system tumor	3.58E-04	CD44,FLNA,GFAP,GJA1,GSN,ITGB8,KLF4,LAMA4,SOX2,SPARC,YAP1	11
Cellular Growth and Proliferation	colony formation of cells	3.59E-04	CD44,EZR,GJA1,KLF4,NOTCH2,SOX2,SPARC,YAP1	8
Organ Morphology, Organismal Development, Renal and Urological System Development and Function	abnormal morphology of renal pelvis	3.61E-04	FSTL1,TNS1	2
Cardiovascular System Development and Function, Organ Morphology	contraction of left ventricle	3.61E-04	ITGB1,ROCK1	2
Cellular Development, Tissue Development	epithelial-mesenchymal transition of fibroblasts	3.61E-04	KLF4,SOX2	2
Cellular Movement	migration of prostate cancer cells	3.61E-04	KLF4,SPARC	2
Cardiovascular System Development and Function, Connective Tissue Development and Function, Organismal Development, Tissue Morphology	quantity of pericytes	3.61E-04	ITGB1,SPARC	2
Lymphoid Tissue Structure and Development, Tissue Morphology	quantity of lymphatic system cells	3.64E-04	CD44,ELF1,FLNA,GNA12,NOTCH2,ZFP36L2	6
Cell-To-Cell Signaling and Interaction	adhesion of epithelial cells	3.71E-04	CLIC4,ITGB1,TIMP3,TMEM123	4
Connective Tissue Development and Function, Skeletal and Muscular System Development and Function	remodeling of bone	3.74E-04	CD44,GJA1,GSN,NOTCH2,SPARC	5
Cell-To-Cell Signaling and Interaction, Renal and Urological System Development and Function	adhesion of kidney cell lines	3.79E-04	CD44,ITGB1,TIMP3	3
Cell Cycle	interphase of leukocytes	3.79E-04	CD44,ITGB1,KLF4	3
Cardiovascular Disease	peripheral vascular disease	3.82E-04	AQP4,ARID5A,GJA1,GSN,KLF4,LBR,PDLIM5	7
Cancer, Organismal Injury and Abnormalities	angiogenesis of tumor	3.83E-04	CD44,FLNA,ITGB5,ITGB8	4
Cell Morphology, Cellular Assembly and Organization, Cellular Function and Maintenance	reorganization of cytoskeleton	3.90E-04	ARAP1,CD44,EZR,FLNA,ROCK1	5
Cancer, Organismal Injury and Abnormalities	cancer	4.00E-04	AQP4,ARAP1,BHLHE41,C4A/C4B,CALD1,CD44,COL8A1,DDR1,ELF1,EZR,FLNA,FSTL1,GFAP,GJA1,GNA12,GNG12,GRAMD3,GSN,IL13RA1,IQGAP1,ITGB1,ITGB5,ITGB8,KANK1,KLF4,LAMA4,LATS2,LBR,LTBP1,NEDD1,NOTCH2,PDLIM5,PLCE1,PLEKHB1,PMAIP1,PON2,PRRX1,PTBP1,RAI14,RFX4,ROCK1,SAV1,SLC25A37,SLC7A11,SNTB1,SOX2,SPARC,SSFA2,TIMP3,TJP2,TMEM123,TNS1,WSB1,WWTR1,YAP1,ZFP36L2	56
Cellular Growth and Proliferation	cytostasis	4.01E-04	EZR,GJA1,ITGB1,LATS2,LTBP1,YAP1	6
Cell Cycle	G1 phase	4.12E-04	GJA1,GNA12,ITGB1,KLF4,LATS2,NOTCH2,SOX2	7
Cell Morphology	sprouting	4.12E-04	CALD1,CD44,EZR,ITGB1,ITGB8,LAMA4,TIMP3	7
Organismal Development, Renal and Urological System Development and Function	development of urinary tract	4.14E-04	CD44,EZR,FSTL1,NOTCH2,PLCE1,WWTR1	6
Developmental Disorder, Hereditary Disorder, Organismal Injury and Abnormalities, Renal and Urological Disease	Polycystic Kidney Disease	4.15E-04	C4A/C4B,CALD1,FSTL1,IL13RA1,WWTR1	5
Cellular Movement, Hematological System Development and Function, Immune Cell Trafficking	infiltration of leukocytes	4.22E-04	C4A/C4B,CD44,GFAP,ITGB1,ROCK1,SPARC,TIMP3	7
Cell-To-Cell Signaling and Interaction, Embryonic Development	adhesion of embryonic cells	4.27E-04	ITGB1,TIMP3,TMEM123	3
Cell Death and Survival	cell death of epithelial cells	4.31E-04	CD44,CLIC4,ITGB1,PMAIP1,SPARC,TIMP3,TJP2,YAP1	8
Cell Morphology, Nervous System Development and Function	morphology of neuroglia	4.34E-04	AQP4,GFAP,GJA1,ITGB8	4
Cell Morphology, Embryonic Development	cell spreading of embryonic cell lines	4.40E-04	FLNA,ITGB1	2
Cell Morphology, Cell-mediated Immune Response, Cellular Movement, Hematological System Development and Function, Immune Cell Trafficking	cell spreading of T lymphocytes	4.40E-04	CD44,ITGB1	2
Cell Death and Survival, Cellular Function and Maintenance	clearance of blood cells	4.40E-04	CD44,FLNA	2
Cellular Assembly and Organization, Nervous System Development and Function	complexity of dendritic trees	4.40E-04	IQGAP1,ITGB1	2
Cellular Development, Cellular Growth and Proliferation, Organ Development, Skeletal and Muscular System Development and Function, Tissue Development	formation of muscle cell lines	4.40E-04	DDR1,ITGB1	2
Cellular Assembly and Organization	induction of filaments	4.40E-04	CALD1,ROCK1	2
Cellular Development, Cellular Growth and Proliferation, Connective Tissue Development and Function, Organ Development, Respiratory System Development and Function, Tissue Development	proliferation of pulmonary fibroblasts	4.40E-04	CD44,ITGB1	2
Organismal Injury and Abnormalities	quantity of nodule	4.40E-04	GJA1,SPARC	2
Cell Morphology, Connective Tissue Development and Function	cell spreading of fibroblast cell lines	4.52E-04	FLNA,ITGB1,PTBP1	3
Cardiovascular System Development and Function	function of blood vessel	4.52E-04	CD44,GJA1,TIMP3	3
Cancer, Organismal Injury and Abnormalities	abdominal neoplasm	4.53E-04	AQP4,ARAP1,C4A/C4B,CALD1,CD44,DDR1,ELF1,FLNA,FSTL1,GFAP,GJA1,GNA12,GNG12,GRAMD3,GSN,IL13RA1,IQGAP1,ITGB1,ITGB5,ITGB8,KANK1,KLF4,LAMA4,LATS2,LBR,LTBP1,NEDD1,NOTCH2,PLCE1,PLEKHB1,PMAIP1,PON2,PRRX1,PTBP1,RAI14,RFX4,ROCK1,SAV1,SLC7A11,SNTB1,SOX2,SPARC,SSFA2,TIMP3,TMEM123,TNS1,WWTR1,YAP1,ZFP36L2	49
Cell-To-Cell Signaling and Interaction, Hematological System Development and Function, Immune Cell Trafficking	adhesion of lymphocytes	4.62E-04	CD44,EZR,ITGB1,ROCK1	4
Hematological Disease	cytopenia	4.75E-04	AQP4,C4A/C4B,CD44,FLNA,GJA1,ZFP36L2	6
Cell Morphology	shape change of plasma membrane	4.78E-04	EZR,GNA12,ROCK1	3
Connective Tissue Disorders, Hematological Disease	thrombocytopenia	4.89E-04	AQP4,C4A/C4B,CD44,FLNA,ZFP36L2	5
Inflammatory Response	inflammation of organ	4.90E-04	ARID5A,C4A/C4B,CD44,ELF1,FLNA,GFAP,GSN,ITGB8,KLF4,NOTCH2,SPARC,TIMP3,TNS1	13
Cellular Movement, Hematological System Development and Function, Immune Cell Trafficking	cell movement of lymphocytes	5.02E-04	CD44,EZR,GNA12,ITGB1,ROCK1,SPARC,TIMP3	7
Cellular Movement	cell movement of central nervous system cells	5.05E-04	AQP4,FLNA,GNA12,ITGB1	4
Connective Tissue Development and Function, Skeletal and Muscular System Development and Function, Tissue Morphology	quantity of osteoclasts	5.20E-04	CD44,KLF4,NOTCH2,SPARC	4
Cell-To-Cell Signaling and Interaction	adhesion of myeloma cell lines	5.27E-04	CD44,ITGB1	2
Cell Cycle, Cell-To-Cell Signaling and Interaction, Cellular Growth and Proliferation, Reproductive System Development and Function	contact growth inhibition of breast cell lines	5.27E-04	LATS2,YAP1	2
Cell-To-Cell Signaling and Interaction	joining of tumor cell lines	5.27E-04	EZR,GJA1	2
Cellular Movement, Hematological System Development and Function	migration of hematopoietic progenitor cells	5.33E-04	DDR1,GJA1,ITGB1	3
Cell Morphology	shape change of connective tissue cells	5.33E-04	GSN,ITGB1,SPARC	3
Cell Death and Survival	cell death of ovarian cancer cell lines	5.35E-04	PMAIP1,SLC7A11,SOX2,SPARC	4
Cellular Assembly and Organization, Cellular Function and Maintenance	organization of filaments	5.40E-04	ARAP1,FLNA,GFAP,GSN,ITGB1	5
Cancer, Organismal Injury and Abnormalities	head and neck cancer	5.46E-04	CD44,EZR,FLNA,GJA1,GNA12,GSN,LAMA4,NOTCH2,PDLIM5,SOX2,TIMP3,YAP1	12
Cell Death and Survival	apoptosis of B-lymphocyte derived cell lines	5.51E-04	CD44,ITGB1,PLCE1,PMAIP1	4
Embryonic Development, Organ Development, Organismal Development, Respiratory System Development and Function, Tissue Development	formation of lung	5.52E-04	FSTL1,ITGB1,SAV1,SOX2,SPARC,TIMP3	6
Cellular Assembly and Organization, Cellular Function and Maintenance	organization of actin cytoskeleton	5.52E-04	ARAP1,EZR,FLNA,GSN,ITGB1,ROCK1	6
Lymphoid Tissue Structure and Development, Organismal Development	morphology of vessel component	5.62E-04	LTBP1,ROCK1,TIMP3	3
Cellular Development, Nervous System Development and Function, Tissue Development	development of neurons	5.75E-04	CALD1,CD44,DDR1,EZR,GJA1,GSN,ITGB1,PDLIM5,ROCK1,SOX2	10
Gene Expression	transcription of RNA	5.75E-04	ARID5A,BHLHE41,CD44,ELF1,FLNA,GJA1,GNA12,IQGAP1,KLF4,NOTCH2,PRRX1,RFX4,SOX2,TIMP3,WWTR1,YAP1,ZFP36L2	17
Cancer, Gastrointestinal Disease, Organismal Injury and Abnormalities	colorectal cancer	5.77E-04	ARAP1,CALD1,CD44,FLNA,FSTL1,GJA1,GNA12,GNG12,GSN,IQGAP1,KANK1,KLF4,LAMA4,LATS2,NEDD1,NOTCH2,PON2,PRRX1,PTBP1,RFX4,ROCK1,SLC7A11,SNTB1,SPARC,TIMP3,TMEM123,TNS1,WWTR1,YAP1,ZFP36L2	30
Cancer, Gastrointestinal Disease, Organismal Injury and Abnormalities	oral tumor	5.77E-04	EZR,GNA12,LAMA4,NOTCH2,PDLIM5,TIMP3	6
Cellular Movement	transmigration of blood cells	5.83E-04	CD44,GJA1,ITGB1,TIMP3	4
Neurological Disease	progressive motor neuropathy	5.85E-04	AQP4,C4A/C4B,EZR,GFAP,GSN,SPARC,WWTR1,ZFP36L2	8
Embryonic Development, Organismal Development	development of body axis	5.86E-04	CLIC4,COL8A1,DDR1,EZR,GJA1,ITGB1,NOTCH2,PRRX1,RFX4,SOX2,SPARC,YAP1	12
Cancer, Organismal Injury and Abnormalities	neoplasia of epithelial tissue	6.13E-04	AQP4,ARAP1,C4A/C4B,CALD1,CD44,COL8A1,ELF1,EZR,FLNA,FSTL1,GFAP,GJA1,GNA12,GNG12,GRAMD3,GSN,IL13RA1,IQGAP1,ITGB1,ITGB5,ITGB8,KANK1,KLF4,LAMA4,LATS2,LBR,LTBP1,NEDD1,NOTCH2,PDLIM5,PLCE1,PLEKHB1,PMAIP1,PON2,PTBP1,RAI14,RFX4,ROCK1,SLC7A11,SNTB1,SOX2,SPARC,SSFA2,TIMP3,TMEM123,TNS1,WWTR1,YAP1,ZFP36L2	49
Cardiovascular Disease, Developmental Disorder, Organismal Injury and Abnormalities	congenital heart disease	6.18E-04	C4A/C4B,FLNA,GJA1,LTBP1,PLCE1	5
Cell Morphology, Cellular Function and Maintenance	transmembrane potential of mitochondria	6.18E-04	CLIC4,GNA12,GSN,PMAIP1,TIMP3	5
Cell Morphology, Cellular Assembly and Organization, Cellular Development, Cellular Growth and Proliferation, Nervous System Development and Function, Tissue Development	outgrowth of neurites	6.21E-04	DDR1,EZR,GFAP,GJA1,IQGAP1,ITGB1,ROCK1	7
Cardiovascular System Development and Function, Organ Morphology, Organismal Development	abnormal morphology of pulmonary valve	6.22E-04	GJA1,PLCE1	2
Cellular Function and Maintenance, Nervous System Development and Function	function of astrocytes	6.22E-04	AQP4,GFAP	2
Cell Morphology	polarization of leukemia cell lines	6.22E-04	GNA12,ITGB1	2
Cellular Assembly and Organization	stabilization of actin filaments	6.22E-04	FLNA,GSN	2
Developmental Disorder	multiple congenital anomalies	6.29E-04	FLNA,GJA1,ITGB1,ITGB8,LBR,NOTCH2,ROCK1	7
Cell Cycle	interphase	6.30E-04	CD44,FLNA,GJA1,GNA12,ITGB1,KLF4,LATS2,NOTCH2,SOX2	9
Cell Cycle	G1 phase of tumor cell lines	6.53E-04	GJA1,ITGB1,KLF4,NOTCH2,SOX2	5
Cellular Development, Cellular Growth and Proliferation, Embryonic Development, Organismal Development, Tissue Development	proliferation of mesenchymal cells	6.55E-04	CD44,KLF4,PRRX1	3
Organismal Injury and Abnormalities	Fibrosis	6.84E-04	CD44,GSN,ITGB1,LAMA4,SLC7A11,SPARC,TIMP3,YAP1	8
Cell-To-Cell Signaling and Interaction, Nervous System Development and Function	activation of neuroglia	6.88E-04	AQP4,GFAP,GJA1,ITGB1	4
Cell-To-Cell Signaling and Interaction	cell-cell adhesion	6.91E-04	CD44,IQGAP1,ITGB1,ROCK1,TIMP3	5
Hematological Disease	cyanosis	7.07E-04	FSTL1,GJA1,LTBP1,PRRX1	4
Embryonic Development, Organ Development, Organ Morphology, Organismal Development, Respiratory System Development and Function, Tissue Development	abnormal morphology of bronchiole	7.24E-04	FSTL1,TIMP3	2
Cardiovascular System Development and Function, Organismal Development, Tissue Morphology	abnormal morphology of discontinuous aortic arch	7.24E-04	FLNA,LTBP1	2
Developmental Disorder	ectopia	7.24E-04	FLNA,GNA12	2
Cell Cycle	entry into S phase of leukocytes	7.24E-04	ITGB1,KLF4	2
Cellular Movement	homing of tumor cells	7.24E-04	DDR1,ITGB1	2
Cell-To-Cell Signaling and Interaction	loss of synapse	7.24E-04	GFAP,ITGB1	2
Cell Morphology	shape change of dermal cells	7.24E-04	GSN,ITGB1	2
Cell Morphology	shape change of endothelial cell lines	7.24E-04	LAMA4,SPARC	2
Cellular Movement, Hematological System Development and Function, Immune Cell Trafficking	cell movement of myeloid cells	7.25E-04	C4A/C4B,CD44,FLNA,GSN,ITGB1,PON2,ROCK1,TIMP3	8
Cellular Movement, Connective Tissue Development and Function	migration of fibroblast cell lines	7.26E-04	CLIC4,DDR1,GNG12,ITGB1	4
Respiratory Disease	dyspnea	7.46E-04	CD44,FSTL1,PRRX1,TIMP3	4
Cardiovascular System Development and Function, Organismal Development, Tissue Morphology	abnormal morphology of endothelial tissue	7.58E-04	CD44,CLIC4,COL8A1	3
Hematological System Development and Function, Tissue Morphology	quantity of T lymphocytes	7.60E-04	ARID5A,CD44,DDR1,GJA1,IL13RA1,ITGB8,KLF4,NOTCH2	8
Cellular Development, Cellular Growth and Proliferation	proliferation of breast cancer cell lines	7.62E-04	CD44,GJA1,ITGB1,ITGB5,KLF4,SOX2,WWTR1	7
Respiratory System Development and Function	function of respiratory system	7.94E-04	AQP4,ROCK1,TIMP3	3
Cell-To-Cell Signaling and Interaction	attachment of cells	8.06E-04	CD44,DDR1,ITGB1,SPARC	4
Cell Death and Survival	cell death of fibroblast cell lines	8.06E-04	CLIC4,GSN,ITGB1,PMAIP1,RAI14,TMEM123,YAP1	7
Cancer, Organismal Injury and Abnormalities	squamous-cell carcinoma	8.11E-04	CD44,EZR,GJA1,NOTCH2,PDLIM5,PLCE1,SLC7A11,SOX2,TIMP3,ZFP36L2	10
Cellular Development, Cellular Growth and Proliferation	proliferation of carcinoma cell lines	8.19E-04	GJA1,ITGB1,ITGB8,PTBP1,SLC7A11,SOX2	6
Cell-To-Cell Signaling and Interaction, Connective Tissue Development and Function	adhesion of fibroblast cell lines	8.31E-04	CD44,IQGAP1,ITGB1	3
Cellular Movement	invasion of fibroblast cell lines	8.31E-04	CD44,FSTL1,ROCK1	3
Cardiovascular System Development and Function, Organ Morphology, Organismal Development, Tissue Morphology	abnormal morphology of coronary artery	8.34E-04	GJA1,LTBP1	2
Cancer, Organismal Injury and Abnormalities	onset of formation of tumor	8.34E-04	ITGB5,PLCE1	2
Cellular Growth and Proliferation	pluripotency of fibroblast cell lines	8.34E-04	KLF4,SOX2	2
Embryonic Development, Organismal Development, Skeletal and Muscular System Development and Function	morphogenesis of limb	8.48E-04	GJA1,GNA12,NOTCH2,PRRX1	4
Cellular Movement, Hematological System Development and Function, Immune Cell Trafficking, Inflammatory Response	cell movement of phagocytes	8.50E-04	C4A/C4B,CD44,FLNA,GSN,ITGB1,PON2,ROCK1,TIMP3	8
Cancer, Organismal Injury and Abnormalities	growth of melanoma	8.70E-04	CD44,NOTCH2,TIMP3	3
Cell-To-Cell Signaling and Interaction	aggregation of cells	8.75E-04	CD44,FLNA,GNA12,GSN,ITGB1,SLC7A11	6
Protein Synthesis	quantity of interleukin	9.15E-04	ARID5A,CD44,CLIC4,IL13RA1	4
Cancer, Gastrointestinal Disease, Organismal Injury and Abnormalities	oral cancer	9.17E-04	EZR,GNA12,LAMA4,PDLIM5,TIMP3	5
Cell Death and Survival	apoptosis of fibroblast cell lines	9.23E-04	CLIC4,GSN,ITGB1,PMAIP1,RAI14,YAP1	6
Cell Morphology, Hair and Skin Development and Function	cell spreading of epithelial cell lines	9.51E-04	FLNA,ITGB1	2
Inflammatory Disease, Neurological Disease, Ophthalmic Disease	optic neuritis	9.51E-04	AQP4,C4A/C4B	2
Cancer, Organismal Injury and Abnormalities	malignant solid tumor	9.58E-04	AQP4,ARAP1,C4A/C4B,CALD1,CD44,COL8A1,DDR1,ELF1,EZR,FLNA,FSTL1,GFAP,GJA1,GNA12,GNG12,GRAMD3,GSN,IL13RA1,IQGAP1,ITGB1,ITGB5,ITGB8,KANK1,KLF4,LAMA4,LATS2,LBR,LTBP1,NEDD1,NOTCH2,PDLIM5,PLCE1,PLEKHB1,PMAIP1,PON2,PRRX1,PTBP1,RAI14,RFX4,ROCK1,SAV1,SLC25A37,SLC7A11,SNTB1,SOX2,SPARC,SSFA2,TIMP3,TJP2,TMEM123,TNS1,WSB1,WWTR1,YAP1,ZFP36L2	55
Cancer, Organismal Injury and Abnormalities, Respiratory Disease	respiratory system tumor	9.70E-04	CD44,EZR,GNA12,GSN,ITGB1,ITGB5,NOTCH2,PLCE1,SOX2,SPARC,TIMP3,ZFP36L2	12
Cell Morphology, Tissue Morphology	morphology of epithelial cells	9.82E-04	CLIC4,KLF4,PRRX1,SAV1,SPARC	5
Organismal Development	growth of organism	9.83E-04	CD44,CLIC4,GNA12,GSN,KLF4,NOTCH2,PRRX1,SOX2,WWTR1,YAP1	10
Organismal Survival	neonatal death	1.01E-03	CD44,FSTL1,GJA1,KLF4,LAMA4,LTBP1,PRRX1	7
Cellular Function and Maintenance	engulfment of tumor cell lines	1.03E-03	ATP6V0E1,CD44,EZR,ITGB1	4
Embryonic Development, Nervous System Development and Function, Organ Development, Organ Morphology, Organismal Development, Tissue Development	morphogenesis of brain	1.03E-03	EZR,RFX4,SOX2	3
Cell-To-Cell Signaling and Interaction, Hematological System Development and Function	aggregation of blood cells	1.05E-03	CD44,FLNA,GSN,ITGB1,SLC7A11	5
Connective Tissue Development and Function, Organ Morphology, Organismal Development, Skeletal and Muscular System Development and Function, Tissue Development	abnormal morphology of metacarpal bone	1.08E-03	FSTL1,PRRX1	2
Cell-To-Cell Signaling and Interaction, Hematological System Development and Function, Immune Cell Trafficking, Inflammatory Response	adhesion of dendritic cells	1.08E-03	CD44,ITGB1	2
Cell-To-Cell Signaling and Interaction	adhesion of lymphatic system cells	1.08E-03	CD44,ITGB1	2
Cellular Movement, Connective Tissue Development and Function, Skeletal and Muscular System Development and Function	cell movement of osteoclasts	1.08E-03	CD44,GSN	2
Gastrointestinal Disease, Hepatic System Disease, Organismal Injury and Abnormalities	jaundice	1.08E-03	LAMA4,NOTCH2	2
Skeletal and Muscular Disorders	laminopathy	1.08E-03	CALD1,LBR,SPARC	3
Cell Death and Survival, Cellular Development, Cellular Function and Maintenance, Cellular Growth and Proliferation, Embryonic Development, Organismal Development	self-renewal of embryonic stem cells	1.08E-03	KLF4,WWTR1	2
Cell Morphology, Cell-To-Cell Signaling and Interaction, Cellular Assembly and Organization	size of focal adhesions	1.08E-03	FLNA,PTBP1	2
Cancer, Immunological Disease, Organismal Injury and Abnormalities	splenic cancer	1.08E-03	CD44,NOTCH2	2
Cardiovascular System Development and Function, Hematological System Development and Function	systolic pressure of left ventricle	1.08E-03	PDLIM5,TIMP3	2
Cardiovascular System Development and Function, Organ Morphology, Skeletal and Muscular System Development and Function	contractility of cardiac muscle	1.11E-03	LAMA4,PDLIM5,PLCE1,TIMP3	4
Cardiovascular Disease, Developmental Disorder, Organismal Injury and Abnormalities	hypertrophy of heart	1.13E-03	GSN,KLF4,LAMA4,PLCE1,TIMP3,YAP1	6
Cell-To-Cell Signaling and Interaction	activation of cells	1.15E-03	AQP4,C4A/C4B,CD44,DDR1,GFAP,GJA1,IQGAP1,ITGB1,KLF4,LTBP1,NOTCH2	11
Organismal Injury and Abnormalities	Edema	1.15E-03	AQP4,FLNA,GJA1,LBR,NOTCH2,TIMP3	6
Inflammatory Response	inflammation of body region	1.15E-03	ARID5A,C4A/C4B,CD44,ELF1,GFAP,ITGB8,KLF4,NOTCH2,SPARC,TIMP3,TNS1	11
Cellular Movement	cell movement of epithelial cells	1.16E-03	FSTL1,GSN,ITGB1,SPARC	4
Cellular Function and Maintenance	maintenance of stem cells	1.17E-03	KLF4,NOTCH2,SOX2	3
Cell-To-Cell Signaling and Interaction, Hematological System Development and Function, Immune Cell Trafficking, Inflammatory Response	activation of macrophages	1.18E-03	CD44,GJA1,ITGB1,KLF4,LTBP1	5
Connective Tissue Development and Function, Organ Morphology, Organismal Development, Skeletal and Muscular System Development and Function, Tissue Development	abnormal morphology of fibula	1.21E-03	FSTL1,PRRX1	2
Cell-To-Cell Signaling and Interaction	adhesion of lung cells	1.21E-03	ITGB1,SPARC	2
Cancer, Cellular Movement, Organismal Injury and Abnormalities, Tumor Morphology	invasion of glioma cells	1.21E-03	CD44,EZR	2
Respiratory Disease	primary atelectasis	1.21E-03	CD44,FSTL1	2
Connective Tissue Development and Function, Skeletal and Muscular System Development and Function, Tissue Morphology	quantity of osteoblasts	1.22E-03	KLF4,NOTCH2,SPARC	3
Cellular Development, Cellular Growth and Proliferation	proliferation of blood cells	1.24E-03	CD44,ELF1,EZR,IL13RA1,ITGB1,KLF4,LBR,LTBP1,PMAIP1,TIMP3	10
Embryonic Development, Organismal Development	development of abdomen	1.25E-03	CD44,EZR,FLNA,GJA1,ITGB1,NOTCH2,PLCE1,WWTR1	8
Developmental Disorder	dystrophy	1.25E-03	CALD1,GFAP,ITGB1,SPARC,TIMP3	5
Cell-To-Cell Signaling and Interaction, Hematological System Development and Function, Immune Cell Trafficking, Inflammatory Response	activation of myeloid cells	1.27E-03	C4A/C4B,CD44,GJA1,ITGB1,KLF4,LTBP1	6
Cellular Movement	trafficking of cells	1.27E-03	CD44,GJA1,ITGB1	3
Cellular Movement, Hematological System Development and Function, Immune Cell Trafficking	Lymphocyte migration	1.31E-03	CD44,EZR,GNA12,ITGB1,ROCK1,SPARC	6
Cellular Development, Cellular Growth and Proliferation, Nervous System Development and Function, Tissue Development	proliferation of neuronal cells	1.32E-03	DDR1,EZR,GFAP,GJA1,IQGAP1,ITGB1,ROCK1,SOX2	8
Cellular Movement, Hematological System Development and Function, Immune Cell Trafficking	transmigration of mononuclear leukocytes	1.32E-03	CD44,ITGB1,TIMP3	3
Cellular Development, Cellular Growth and Proliferation, Connective Tissue Development and Function, Tissue Development	proliferation of fibroblasts	1.33E-03	CD44,GJA1,ITGB1,PLCE1,SLC7A11,SPARC	6
Cancer, Organismal Injury and Abnormalities	epithelial cancer	1.34E-03	AQP4,ARAP1,C4A/C4B,CALD1,CD44,COL8A1,ELF1,EZR,FLNA,FSTL1,GFAP,GJA1,GNA12,GNG12,GRAMD3,GSN,IL13RA1,IQGAP1,ITGB1,ITGB5,ITGB8,KANK1,KLF4,LAMA4,LATS2,LBR,LTBP1,NEDD1,NOTCH2,PDLIM5,PLCE1,PMAIP1,PON2,PTBP1,RAI14,RFX4,ROCK1,SLC7A11,SNTB1,SOX2,SPARC,SSFA2,TIMP3,TMEM123,TNS1,WWTR1,YAP1,ZFP36L2	48
Cell Death and Survival	cell viability of stomach cancer cell lines	1.35E-03	CD44,ITGB1	2
Dermatological Diseases and Conditions	parakeratosis	1.35E-03	KLF4,SAV1	2
Cellular Movement, Hematological System Development and Function, Immune Cell Trafficking	infiltration by lymphocytes	1.36E-03	CD44,ITGB1,SPARC,TIMP3	4
Embryonic Development, Organismal Development, Skeletal and Muscular System Development and Function	development of digit	1.37E-03	GJA1,GNA12,PRRX1	3
Cancer, Immunological Disease, Organismal Injury and Abnormalities	neoplasia of lymphoid organ	1.39E-03	CD44,ITGB1,NOTCH2,YAP1	4
Skeletal and Muscular System Development and Function	muscle contraction	1.42E-03	C4A/C4B,GJA1,PLCE1,ROCK1,SNTB1	5
Cellular Development, Cellular Growth and Proliferation, Organ Development, Skeletal and Muscular System Development and Function, Tissue Development	proliferation of vascular smooth muscle cells	1.42E-03	GJA1,ITGB1,KLF4,ROCK1	4
Cardiovascular Disease	atherosclerosis	1.45E-03	CD44,DDR1,GJA1,KLF4,PLEKHB1,SLC7A11,TIMP3	7
Protein Synthesis	quantity of TNF in blood	1.48E-03	ARID5A,CD44,CLIC4	3
Cellular Movement	arrest in movement of cells	1.49E-03	FLNA,ITGB1	2
Cellular Development, Hematological System Development and Function, Hematopoiesis, Tissue Development	myelopoiesis of bone marrow	1.49E-03	CD44,FLNA	2
Cell Morphology	shape change of brain cancer cell lines	1.49E-03	GFAP,GNA12	2
Cellular Development, Connective Tissue Development and Function, Tissue Development	differentiation of adipocytes	1.51E-03	KLF4,LAMA4,SAV1,TIMP3,WWTR1	5
Cellular Movement, Nervous System Development and Function	migration of neurons	1.51E-03	FLNA,GJA1,GNA12,GSN,ITGB1	5
Embryonic Development, Organismal Development, Tissue Development	growth of embryonic tissue	1.58E-03	CD44,KLF4,PRRX1,SOX2,YAP1	5
Cellular Development, Cellular Growth and Proliferation, Hematological System Development and Function	proliferation of lymphocytes	1.59E-03	CD44,ELF1,EZR,IL13RA1,ITGB1,KLF4,LBR,LTBP1,PMAIP1	9
Cancer, Gastrointestinal Disease, Organismal Injury and Abnormalities	digestive organ tumor	1.60E-03	AQP4,ARAP1,CALD1,CD44,COL8A1,EZR,FLNA,FSTL1,GJA1,GNA12,GNG12,GRAMD3,GSN,IQGAP1,ITGB5,ITGB8,KANK1,KLF4,LAMA4,LATS2,LBR,NEDD1,NOTCH2,PDLIM5,PLCE1,PMAIP1,PON2,PRRX1,PTBP1,RFX4,ROCK1,SAV1,SLC7A11,SNTB1,SOX2,SPARC,SSFA2,TIMP3,TMEM123,TNS1,WWTR1,YAP1,ZFP36L2	43
Cell Cycle	interphase of tumor cell lines	1.60E-03	GJA1,ITGB1,KLF4,LATS2,NOTCH2,SOX2	6
Hereditary Disorder	autosomal dominant disease	1.61E-03	CALD1,IL13RA1,LAMA4,LBR,NOTCH2,PLCE1,SPARC,TIMP3	8
Organismal Development, Reproductive System Development and Function	development of reproductive system	1.63E-03	CD44,DDR1,GJA1,GSN,ITGB1,NOTCH2,SOX2,TIMP3,YAP1	9
Organismal Survival	death of perinatal stage organism	1.64E-03	ITGB1,ITGB8,RFX4	3
Organ Morphology	abnormal morphology of granular layer of epidermis	1.65E-03	KLF4,SAV1	2
Cell-To-Cell Signaling and Interaction	binding of prostate cancer cell lines	1.65E-03	CD44,ITGB1	2
Cell Morphology, Cellular Assembly and Organization, Cellular Function and Maintenance	formation of lamellipodia	1.65E-03	CD44,EZR,ITGB8,SPARC	4
Cell Morphology, Cellular Assembly and Organization, Cellular Function and Maintenance	formation of microspikes	1.65E-03	IQGAP1,ROCK1	2
Cardiovascular System Development and Function, Nervous System Development and Function, Organ Development	function of blood-brain barrier	1.65E-03	AQP4,GFAP	2
Cell Morphology	morphology of carcinoma cell lines	1.65E-03	GNA12,IQGAP1	2
Cell Morphology, Cellular Function and Maintenance	permeability of tumor cell lines	1.65E-03	TJP2,TMEM123	2
Protein Synthesis	quantity of cytokine	1.65E-03	ARID5A,CD44,CLIC4,IL13RA1,SSFA2	5
Cell Morphology, Cellular Compromise	shrinkage of cells	1.65E-03	AQP4,ROCK1	2
Cardiovascular System Development and Function	abnormal morphology of vasculature	1.68E-03	CLIC4,ITGB8,SAV1,TIMP3	4
Cellular Assembly and Organization, Cellular Compromise	retraction of cellular protrusions	1.70E-03	GNA12,GSN,ROCK1	3
Cancer, Organismal Injury and Abnormalities, Tumor Morphology	progression of tumor	1.72E-03	CD44,EZR,PLCE1,SOX2	4
Organismal Injury and Abnormalities, Reproductive System Disease	disorder of pregnancy	1.76E-03	AQP4,C4A/C4B,COL8A1,GSN,PRRX1,SNTB1,SPARC	7
Embryonic Development, Organ Development, Organismal Development	development of lymphatic system	1.78E-03	C4A/C4B,CD44,FLNA,IL13RA1,ITGB1,NOTCH2	6
Organ Morphology, Organismal Development, Renal and Urological System Development and Function	abnormal morphology of enlarged kidney	1.81E-03	TIMP3,TNS1	2
Cardiovascular System Development and Function, Cell-To-Cell Signaling and Interaction	binding of endothelial cell lines	1.81E-03	CD44,SPARC	2
Cellular Assembly and Organization, Cellular Function and Maintenance	formation of actin cytoskeleton	1.81E-03	FLNA,ITGB1	2
Cancer, Organismal Injury and Abnormalities	onset of neoplasia	1.81E-03	ITGB5,PLCE1	2
Cell Death and Survival, Skeletal and Muscular Disorders	apoptosis of muscle cells	1.88E-03	FSTL1,GSN,PMAIP1,TIMP3,YAP1	5
Cell-To-Cell Signaling and Interaction, Hematological System Development and Function, Immune Cell Trafficking, Inflammatory Response	activation of phagocytes	1.94E-03	C4A/C4B,CD44,GJA1,ITGB1,KLF4,LTBP1	6
Tissue Development	development of connective tissue	1.97E-03	CALD1,CD44,FLNA,GSN,ITGB8,PRRX1	6
Cell-To-Cell Signaling and Interaction	adherence of cells	1.98E-03	TIMP3,TMEM123	2
Cell Morphology, Renal and Urological System Development and Function	cell spreading of kidney cell lines	1.98E-03	FLNA,ITGB1	2
Cellular Assembly and Organization, Cellular Compromise	disruption of actin cytoskeleton	1.98E-03	GSN,ITGB1	2
Tissue Development	formation of extracellular matrix	1.98E-03	CD44,ITGB1	2
Cellular Assembly and Organization, Cellular Development, Cellular Function and Maintenance, Cellular Growth and Proliferation, Connective Tissue Development and Function, Skeletal and Muscular System Development and Function, Tissue Development	formation of podosomes	1.98E-03	CALD1,GSN	2
Cellular Movement	translocation of cells	1.98E-03	CALD1,ITGB1	2
Cancer, Hematological Disease, Organismal Injury and Abnormalities	hematologic cancer	2.01E-03	C4A/C4B,CALD1,CD44,DDR1,FLNA,GFAP,GSN,IQGAP1,ITGB5,LTBP1,NOTCH2,RAI14,SAV1,TJP2,TNS1,ZFP36L2	16
Cardiovascular Disease	reperfusion injury	2.02E-03	CD44,GNA12,SLC7A11	3
Hematological Disease	blood protein disorder	2.03E-03	C4A/C4B,CALD1,FLNA,GFAP,GSN,TNS1	6
Cell Death and Survival, Cellular Function and Maintenance	clearance of cells	2.09E-03	CD44,CLIC4,FLNA	3
Skeletal and Muscular System Development and Function	contraction of smooth muscle	2.09E-03	C4A/C4B,PLCE1,ROCK1	3
Infectious Diseases	Parasitic Infection	2.14E-03	AQP4,C4A/C4B,CD44,IL13RA1	4
Neurological Disease	hydrocephalus	2.15E-03	GFAP,ITGB8,RFX4	3
Cardiovascular System Development and Function, Cell Morphology	branching of vasculature	2.16E-03	ITGB8,TIMP3	2
Cardiovascular System Development and Function, Cell Morphology	cell spreading of endothelial cells	2.16E-03	FLNA,ITGB1	2
Carbohydrate Metabolism, Lipid Metabolism, Small Molecule Biochemistry	hydrolysis of phosphatidylinositol 4,5-diphosphate	2.16E-03	GNA12,PLCE1	2
Auditory and Vestibular System Development and Function, Organ Morphology, Organismal Development	morphology of external ear	2.16E-03	DDR1,PRRX1	2
Cell Death and Survival	apoptosis of neuroglia	2.22E-03	CD44,ITGB1,LAMA4	3
Cellular Movement, Immune Cell Trafficking	cell movement of lymphatic system cells	2.22E-03	CD44,DDR1,GNA12	3
Cellular Movement	homing of blood cells	2.24E-03	CD44,GJA1,GNA12,GSN,PON2,ROCK1	6
Cellular Development, Hematological System Development and Function, Hematopoiesis	differentiation of lymphocytes	2.25E-03	ELF1,EZR,ITGB8,KLF4,LTBP1,NOTCH2,ZFP36L2	7
Cell-To-Cell Signaling and Interaction, Cellular Function and Maintenance, Inflammatory Response	phagocytosis of cells	2.25E-03	CD44,CLIC4,GSN,ITGB1,ITGB5	5
Neurological Disease	Movement Disorders	2.27E-03	AQP4,C4A/C4B,CD44,GFAP,GJA1,KANK1,LAMA4,NOTCH2,RFX4,SOX2,WWTR1	11
Skeletal and Muscular System Development and Function	abnormal morphology of skeleton	2.34E-03	FSTL1,GJA1,GSN,PRRX1,SPARC	5
Cardiovascular System Development and Function, Skeletal and Muscular System Development and Function	function of vascular smooth muscle	2.34E-03	CD44,GJA1	2
Cell Signaling	phosphoinositide-mediated signaling	2.34E-03	EZR,GSN	2
Embryonic Development, Hair and Skin Development and Function, Organ Development, Organ Morphology, Organismal Development, Tissue Development	thickness of epidermis	2.34E-03	GJA1,ITGB1	2
Cellular Movement	transendothelial migration of tumor cell lines	2.34E-03	CD44,ITGB1	2
Cell Morphology, Cellular Assembly and Organization, Cellular Function and Maintenance	formation of cilia	2.35E-03	FLNA,GSN,RFX4,WWTR1	4
Cell-To-Cell Signaling and Interaction	adhesion of leukemia cell lines	2.37E-03	CD44,FLNA,ITGB1	3
Cardiovascular Disease, Organismal Injury and Abnormalities, Skeletal and Muscular Disorders	dilated cardiomyopathy	2.44E-03	LAMA4,PDLIM5,TIMP3,YAP1	4
Cancer, Organismal Injury and Abnormalities	abdominal cancer	2.45E-03	AQP4,ARAP1,C4A/C4B,CALD1,CD44,DDR1,ELF1,FLNA,FSTL1,GFAP,GJA1,GNA12,GNG12,GRAMD3,GSN,IL13RA1,IQGAP1,ITGB1,ITGB5,ITGB8,KANK1,KLF4,LAMA4,LATS2,LBR,NEDD1,NOTCH2,PLCE1,PLEKHB1,PMAIP1,PON2,PRRX1,PTBP1,RAI14,RFX4,ROCK1,SLC7A11,SNTB1,SOX2,SPARC,SSFA2,TIMP3,TMEM123,TNS1,WWTR1,YAP1,ZFP36L2	47
Inflammatory Response	inflammatory response	2.50E-03	CD44,GJA1,GNA12,GSN,ITGB1,KLF4,LTBP1,PON2,ROCK1	9
Cellular Movement, Hematological System Development and Function, Immune Cell Trafficking	cell movement of leukocyte cell lines	2.52E-03	C4A/C4B,CD44,ROCK1	3
Cellular Growth and Proliferation, Connective Tissue Development and Function	colony formation of fibroblasts	2.53E-03	KLF4,SOX2	2
Embryonic Development, Organismal Development, Tissue Morphology	fusion of fetal membranes	2.53E-03	ITGB8,YAP1	2
Embryonic Development, Organ Development, Organismal Development, Renal and Urological System Development and Function, Tissue Development	formation of kidney	2.57E-03	CD44,EZR,NOTCH2,PLCE1,WWTR1	5
Tissue Morphology	quantity of epithelial tissue	2.58E-03	FSTL1,ITGB8,KLF4,SOX2	4
Cellular Movement, Reproductive System Development and Function	cell movement of breast cell lines	2.59E-03	ITGB1,WWTR1,YAP1	3
Cancer, Organismal Injury and Abnormalities	urogenital cancer	2.65E-03	C4A/C4B,CALD1,CD44,DDR1,ELF1,FLNA,GFAP,GNA12,GSN,IL13RA1,IQGAP1,ITGB1,ITGB8,KLF4,LAMA4,NOTCH2,PLCE1,PLEKHB1,PMAIP1,PTBP1,RAI14,ROCK1,SOX2,SPARC,SSFA2,TIMP3,TNS1,WWTR1,ZFP36L2	29
Cellular Movement	migration of connective tissue cells	2.67E-03	CD44,GNA12,ITGB1,TNS1	4
Neurological Disease, Skeletal and Muscular Disorders	motor dysfunction	2.67E-03	GFAP,GJA1,KANK1	3
Cardiovascular System Development and Function, Tissue Morphology	permeability of blood vessel	2.67E-03	AQP4,C4A/C4B,GSN	3
Connective Tissue Disorders, Inflammatory Disease, Skeletal and Muscular Disorders	Rheumatic Disease	2.70E-03	C4A/C4B,CALD1,CD44,DDR1,FSTL1,GFAP,GSN,LBR,SLC7A11,SPARC,TIMP3	11
Cellular Movement	cell movement of melanoma cells	2.73E-03	GSN,SPARC	2
Cell Cycle, Cell-To-Cell Signaling and Interaction, Cellular Growth and Proliferation	contact growth inhibition of breast cancer cell lines	2.73E-03	LATS2,LTBP1	2
Embryonic Development, Organ Development, Organismal Development, Renal and Urological System Development and Function, Tissue Development	formation of renal glomerulus	2.73E-03	PLCE1,WWTR1	2
Lipid Metabolism, Molecular Transport, Small Molecule Biochemistry	transport of bile acid	2.73E-03	GSN,TJP2	2
Cell Morphology, Cellular Compromise	vacuolation of cells	2.73E-03	GJA1,SPARC	2
Cardiovascular Disease, Organismal Injury and Abnormalities	fibrosis of heart	2.82E-03	ITGB1,LAMA4,TIMP3,YAP1	4
Embryonic Development, Hair and Skin Development and Function, Organ Development, Organismal Development, Tissue Development	formation of epidermis	2.82E-03	GJA1,ITGB1,KLF4,SAV1	4
Cellular Movement, Renal and Urological System Development and Function	migration of kidney cell lines	2.83E-03	DDR1,EZR,ITGB1	3
Cardiovascular System Development and Function	abnormal morphology of choroid vasculature	2.88E-03	TIMP3	1
Digestive System Development and Function, Organ Morphology, Organismal Development, Tissue Morphology	abnormal morphology of disorganized gastric mucosa	2.88E-03	IQGAP1	1
Cell Morphology, Organ Morphology, Organismal Development, Renal and Urological System Development and Function	abnormal morphology of podocyte slit diaphragm	2.88E-03	DDR1	1
Connective Tissue Development and Function, Organ Morphology, Organismal Development, Skeletal and Muscular System Development and Function, Tissue Development	abnormal morphology of sesamoid bone	2.88E-03	FSTL1	1
Skeletal and Muscular System Development and Function, Tissue Morphology	abnormal morphology of stylohyoid ligament	2.88E-03	PRRX1	1
Cellular Compromise	acidification of breast cancer cell lines	2.88E-03	CD44	1
Cell-To-Cell Signaling and Interaction	adherence of carcinoma cell lines	2.88E-03	TIMP3	1
Cell-To-Cell Signaling and Interaction, Embryonic Development	adherence of embryonic cell lines	2.88E-03	TMEM123	1
Cell-To-Cell Signaling and Interaction, Hair and Skin Development and Function	adherence of epithelial cell lines	2.88E-03	TMEM123	1
Cell-To-Cell Signaling and Interaction, Renal and Urological System Development and Function	adherence of kidney cell lines	2.88E-03	TMEM123	1
Cell-To-Cell Signaling and Interaction	adherence of thyroid tumor cell lines	2.88E-03	TIMP3	1
Cell-To-Cell Signaling and Interaction, Cellular Compromise, Tumor Morphology	adhesion of hairy leukemia cells	2.88E-03	CD44	1
Cell-To-Cell Signaling and Interaction, Hematological System Development and Function, Immune Cell Trafficking	adhesion of lymphoid cells	2.88E-03	ITGB1	1
Cell-To-Cell Signaling and Interaction, Cell-mediated Immune Response, Cellular Movement, Hematological System Development and Function, Immune Cell Trafficking	adhesion of lymphokine activated killer cells	2.88E-03	CD44	1
Cell-To-Cell Signaling and Interaction	adhesion of RPE cells	2.88E-03	CLIC4	1
Cell-To-Cell Signaling and Interaction	adhesion of thyroid tumor cell lines	2.88E-03	ITGB1	1
Cellular Development, Connective Tissue Development and Function	adipogenesis of calvarial cells	2.88E-03	WWTR1	1
Developmental Disorder, Hereditary Disorder, Metabolic Disease, Neurological Disease, Psychological Disorders	adult Alexander disease	2.88E-03	GFAP	1
Cellular Assembly and Organization	aggregation of collagen fibrils	2.88E-03	SPARC	1
Developmental Disorder, Hereditary Disorder	agnathia-otocephaly complex	2.88E-03	PRRX1	1
Developmental Disorder, Gastrointestinal Disease, Hepatic System Disease, Hereditary Disorder	Alagille syndrome 2	2.88E-03	NOTCH2	1
Cell Morphology, Cellular Assembly and Organization, Nervous System Development and Function	alignment of active zone	2.88E-03	LAMA4	1
Cell Morphology, Cellular Assembly and Organization, Skeletal and Muscular System Development and Function	alignment of junctional folds	2.88E-03	LAMA4	1
Connective Tissue Development and Function, Skeletal and Muscular System Development and Function	apposition of lumbar vertebral column	2.88E-03	WWTR1	1
Cell Morphology, Cellular Assembly and Organization, Cellular Development, Cellular Function and Maintenance, Nervous System Development and Function, Tissue Development	arborization of spinal nerve	2.88E-03	ITGB1	1
Cell Morphology, Cell-To-Cell Signaling and Interaction	architecture of junctional complexes	2.88E-03	TJP2	1
Cell Cycle	arrest in G0/G1 phase transition of myeloid cells	2.88E-03	CD44	1
Cell Cycle	arrest in G1/S phase transition of melanoma cell lines	2.88E-03	ITGB1	1
Organismal Injury and Abnormalities, Skeletal and Muscular Disorders	atrophy of extensor digitorum longus muscle	2.88E-03	YAP1	1
Cell-To-Cell Signaling and Interaction	attachment of focal adhesions	2.88E-03	ITGB1	1
Cell-To-Cell Signaling and Interaction, Connective Tissue Development and Function	attachment of pulmonary fibroblasts	2.88E-03	SPARC	1
Connective Tissue Disorders, Developmental Disorder, Hereditary Disorder, Skeletal and Muscular Disorders	autosomal recessive craniometaphyseal dysplasia	2.88E-03	GJA1	1
Dermatological Diseases and Conditions, Developmental Disorder, Hereditary Disorder, Organismal Injury and Abnormalities, Skeletal and Muscular Disorders	autosomal recessive oculodentodigital dysplasia	2.88E-03	GJA1	1
Developmental Disorder, Hereditary Disorder, Neurological Disease, Organismal Injury and Abnormalities	Ehlers-Danlos variant periventricular heterotopia	2.88E-03	FLNA	1
Connective Tissue Disorders, Developmental Disorder, Hereditary Disorder, Organismal Injury and Abnormalities, Skeletal and Muscular Disorders	Greenberg dysplasia	2.88E-03	LBR	1
Connective Tissue Disorders, Developmental Disorder, Hereditary Disorder, Skeletal and Muscular Disorders	Hajdu-Cheney syndrome	2.88E-03	NOTCH2	1
Cell Cycle	M phase of neuronal progenitor cells	2.88E-03	FLNA	1
Connective Tissue Disorders, Developmental Disorder, Hereditary Disorder, Skeletal and Muscular Disorders	Melnick-Needles syndrome	2.88E-03	FLNA	1
Hereditary Disorder, Skeletal and Muscular Disorders	Pelger-Huet anomaly due to lamin B receptor mutation	2.88E-03	LBR	1
Cardiovascular Disease, Connective Tissue Disorders, Dermatological Diseases and Conditions, Gastrointestinal Disease, Hepatic System Disease, Inflammatory Disease, Organismal Injury and Abnormalities, Skeletal and Muscular Disorders	Reynolds syndrome	2.88E-03	LBR	1
Cardiovascular Disease, Developmental Disorder, Hereditary Disorder, Organismal Injury and Abnormalities	X-linked cardiac valvular dysplasia	2.88E-03	FLNA	1
Developmental Disorder, Gastrointestinal Disease, Hereditary Disorder	X-linked congenital short bowel syndrome	2.88E-03	FLNA	1
Developmental Disorder, Hereditary Disorder, Neurological Disease, Organismal Injury and Abnormalities	X-linked dominant periventricular heterotopia	2.88E-03	FLNA	1
