# Supplementary material for: An integrative genome-wide transcriptome reveals that candesartan is neuroprotective and a candidate therapeutic for Alzheimer’s disease
Source: Alzheimers Res Ther. 2016 Jan 28;8:5. doi: 10.1186/s13195-015-0167-5 (PMC4731966; doi:10.1186/s13195-015-0167-5)
Supplement: Additional file 14: Table S8. — IPA of upstream regulators of genes preferentially expressed in neurons. Table S8 notes the upstream regulators of genes that are downregulated in Alzheimer’s disease and upregulated by candesartan in our neuronal cultures, and are preferentially expressed in human neurons. (XLS 40 kb) [file 13195_2015_167_MOESM14_ESM.xls]

## Sheet: Sheet0
Additional Table 8 xls
List of Up Stream Regulators of genes that are down-regulated in Alzheimer's disease and up-regulated by Candesartan and are of preferentially expressed in neurons.
Upstream Regulator	Other	Molecule Type	p-value of overlap	Target molecules in dataset	Mechanistic Network
NFE2L2		transcription regulator	8.08E-07	B4GALNT1,GABRA1,GNG3,L1CAM,MEF2C,SEC23A,SYN2,SYT1,SYT5,VSNL1
HDAC4		transcription regulator	3.72E-05	CHN1,GABRA1,GABRA4,MEF2C,SYN2
ZNF217		transcription regulator	1.04E-04	ATL1,DPP6,NMNAT2,VSNL1
UBQLN1		other	1.12E-04	GABRA1,GABRB3
MAPT		other	2.20E-04	CAMK2D,DNM1L,GOT2,NMNAT2,TUBA4A,VSNL1
PSEN1		peptidase	3.17E-04	CAMK2D,DNM1L,EXTL2,GOT2,L1CAM,TUBA4A,VSNL1
PHF21A		other	4.97E-04	RAB3A,SYT1
APP		other	5.50E-04	CAMK2D,DNM1L,ELAVL4,GOT2,L1CAM,MEF2C,PTDSS1,SYN2,TUBA4A,VSNL1
CHD4		enzyme	7.66E-04	BCL11A,ELAVL2,SCN3B
REST		transcription regulator	8.03E-04	KCNJ6,L1CAM,RAB3A,SYT1
Calmodulin		group	9.48E-04	OPCML,RPH3A,SYT1
diacylglycerol		chemical - endogenous mammalian	9.96E-04	PRKCE,RASGRP1
TFEC		transcription regulator	1.66E-03	BCL11A,ELAVL4
HTT		transcription regulator	2.42E-03	ELAVL4,GABRA1,GNB5,RPH3A,SYN2,TAGLN3,TUBA4A,VSNL1
haloperidol		chemical drug	2.99E-03	DPP6,PRKCE,SYN2
SV2B	-2.319	transporter	3.37E-03	SYT1
CHGB		other	3.37E-03	CHGA
RGS9		enzyme	3.37E-03	GNB5
NTNG2		other	3.37E-03	LRRC4
RGS11		enzyme	3.37E-03	GNB5
RGS7		enzyme	3.37E-03	GNB5
BARX1		transcription regulator	3.37E-03	L1CAM
thioperamide		chemical reagent	3.37E-03	CHRM3
Astra 1397		chemical reagent	3.37E-03	CHRM3
chlorisondamine		chemical drug	3.37E-03	CHGA
quinuclidinyl benzilate		chemical reagent	3.37E-03	CHRM3
pentagastrin		chemical drug	3.37E-03	CHGA
picrotoxin		chemical toxicant	3.73E-03	CHRM3,PRKCE
SL 327		chemical - protease inhibitor	3.73E-03	KCNK1,MEF2C
MKNK1		kinase	4.85E-03	RAB3A,SYN2,VSNL1
SV2A	-2.042	transporter	6.74E-03	SYT1
mir-485		microrna	6.74E-03	SV2A
EDF1		transcription regulator	6.74E-03	MEF2C
minalrestat		chemical drug	6.74E-03	PRKCE
N-methylscopolamine		chemical drug	6.74E-03	CHRM3
CREB1		transcription regulator	8.93E-03	CDH10,CHGA,NDUFV1,SCN3B,STRBP,SYN2
DMP1		other	9.28E-03	BZW2,ELAVL2
SNAI2		transcription regulator	9.28E-03	L1CAM,MEF2C
VAMP7		transporter	1.01E-02	L1CAM
RGS6		enzyme	1.01E-02	GNB5
ZNF335		other	1.01E-02	MEF2C
Ank2		other	1.01E-02	L1CAM
Cdkal1		other	1.01E-02	CHGA
ATN1		transcription regulator	1.06E-02	TAGLN3,TUBA4A,VSNL1
MIR129		group	1.34E-02	PRKCE
miR-292b-5p (and other miRNAs w/seed CUCAAAA)		mature microrna	1.34E-02	BCL11A
nandrolone decanoate		chemical drug	1.34E-02	GABRB3
testosterone cypionate		chemical drug	1.34E-02	GABRB3
zalcitabine		chemical drug	1.34E-02	ELAVL4
NTRK2		kinase	1.49E-02	RAB3A,SYT1
NUBPL		other	1.68E-02	NDUFV1
PDCL		enzyme	1.68E-02	GNB5
ingenol mebutate		chemical drug	1.68E-02	PRKCE
vinorelbine		chemical drug	1.68E-02	FBXL2
methyltestosterone		chemical drug	1.68E-02	GABRB3
cocaine		chemical drug	1.72E-02	GABRA1,GABRA4,GABRB3
BDNF		growth factor	1.98E-02	CHGA,RAB3A,SYN2,VSNL1
TWIST		group	2.01E-02	B4GALNT1
SPTBN4		other	2.01E-02	CAMK2D
FUBP1		transcription regulator	2.01E-02	STMN3
DMD		other	2.05E-02	GDAP1,MEF2C,SCN3B
miR-494-3p (miRNAs w/seed GAAACAU)		mature microrna	2.34E-02	VSNL1
PEMT		enzyme	2.34E-02	PTDSS1
atropine		chemical drug	2.34E-02	CHRM3
TCOF1		transporter	2.40E-02	NUDT14,STMN3
meldonium		chemical drug	2.67E-02	GOT2
MIRLET7		group	2.67E-02	BCL11A
RGS19		other	2.67E-02	MEF2C
GLI1		transcription regulator	2.76E-02	ELAVL2,MEF2C,PRKCE
APLNR		g-protein coupled receptor	3.00E-02	MEF2C
mir-137		microrna	3.00E-02	GABRA1
MEOX1		transcription regulator	3.00E-02	MEF2C
ARID1A		transcription regulator	3.00E-02	MEF2C
quinidine		chemical drug	3.00E-02	CHRM3
Z-DEVD-FMK		chemical - protease inhibitor	3.00E-02	MEF2C
SNCA		enzyme	3.00E-02	RPH3A,SYN2
ethanol		chemical - endogenous mammalian	3.21E-02	GABRA1,GABRA4,SEC23A,SYT1
ADAM10		peptidase	3.28E-02	MEF2C,SYT1
RNF20		enzyme	3.32E-02	MEF2C
CREB3L2		other	3.32E-02	SEC23A
miR-223-3p (miRNAs w/seed GUCAGUU)		mature microrna	3.32E-02	MEF2C
RANBP9		other	3.32E-02	RAB3A
nicardipine		chemical drug	3.32E-02	CHRM3
allopregnanolone		chemical - endogenous mammalian	3.32E-02	GABRA4
ALKBH5		enzyme	3.35E-02	CHN1,DNM1L
RAF1		kinase	3.42E-02	CHN1,OPCML,TUBA4A
FAS		transmembrane receptor	3.56E-02	BCL11A,INPP4A,MEF2C,TUBA4A
TAS1R3		g-protein coupled receptor	3.65E-02	CHRM3
hesperetin		chemical drug	3.65E-02	CHGA
LIN28B		other	3.97E-02	BCL11A
BMP10		growth factor	3.97E-02	MEF2C
HLA-A		other	3.97E-02	MEF2C
KITLG		growth factor	4.15E-02	BZW2,MEF2C,PRKCE
mir-31		microrna	4.30E-02	PRKCE
GNB3		enzyme	4.30E-02	GNB5
STAU1		transporter	4.30E-02	MEF2C
pentylenetetrazol		chemical drug	4.30E-02	GABRA1
clasto-lactacystin beta-lactone		chemical - protease inhibitor	4.30E-02	PRKCE
icatibant		biologic drug	4.30E-02	CHRM3
MECP2		transcription regulator	4.34E-02	GABRB3,KCNJ6
plumbagin		chemical toxicant	4.62E-02	PRKCE
mir-143		microrna	4.62E-02	PRKCE
ATXN7		other	4.62E-02	VSNL1
PPARα-RXRα		complex	4.94E-02	GOT2
SLC18A3		transporter	4.94E-02	CHRM3
POU3F2		transcription regulator	4.94E-02	CHGA
mir-205		microrna	4.94E-02	PRKCE
ATP2A2		transporter	4.94E-02	SYT1
Go6983		chemical - kinase inhibitor	4.94E-02	PRKCE
reserpine		chemical drug	4.94E-02	CHGA
